# Supplementary material for: The ubiquitin-conjugating enzyme UBE2D/eff maintains a youthful proteome and ensures protein quality control during aging
Source: bioRxiv. 2024 Feb 29:2023.12.12.571303. Originally published 2023 Dec 13. Preprint. [Version 2] doi: 10.1101/2023.12.12.571303 (PMC10759998; doi:10.1101/2023.12.12.571303)
Supplement: Supplement 2 — Tandem mass tag (TMT) mass spectrometry identifies age-related protein changes in the skeletal muscle (thoraces) of old vs. young w1118 male flies (8 vs. 1 week old). A tab also reports the list of age-regulated deubiquitinating enzymes (DUBs), E1s, E2s, and E3 enzymes. [file media-2.xlsx]

## Sheet: Summary
	Table 1. Summary of the TMT analysis
	Samples					TMT Tags					Total Number of Proteins Identified								Total Number of Proteins Quantified
	Young (1-week-old)					126
	Young (1-week-old)					127N
	Young (1-week-old)					127C					5998								5971
	Young (1-week-old)					128N
	Young (1-week-old)					128C
	Old (8-weeks-old)					129N
	Old (8-weeks-old)					129C
	Old (8-weeks-old)					130N
	Old (8-weeks-old)					130C
	Old (8-weeks-old)					131

## Sheet: YngvsOld
Quantified Proteins - Young vs Old
Group: Identified proteins that share one or more peptides are grouped together (e.g. 01). The group is represented by the protein with maximal spectra count (e.g. 01.1). If other proteins in the same group are assigned with at least one uniquely identified peptides, these proteins are also counted as unique proteins (e.g. 01.2);SC: the summed number of spectral counts (i.e. MS/MS scans) assigned…
Group	Accession #	Protein Annotation	GN	sig126	sig127	sig127b	sig128	sig128b	sig129	sig129b	sig130	sig130b	sig131	SC	TP	Abundance	p-value	Avg Young	Avg Old	Fold Change (old/Yng)
1641.1	tr|Q9W253|Q9W253_DROME	LD41023p OS=Drosophila melanogaster GN=mRpS29 PE=2 SV=1	LmRpS29	1.33	1.34	1.4	1.38	1.33	0.62	0.65	0.65	0.67	0.63	20	11	10000	1.05544e-10	1.356	0.644	0.474926
4520.1	tr|Q7K0A0|Q7K0A0_DROME	Mitochondrial ribosomal protein L42 OS=Drosophila melanogaster GN=mRpL42 PE=2 SV=1	mRpL42	1.34	1.33	1.35	1.29	1.38	0.65	0.69	0.64	0.68	0.65	3	2	1500	2.26694e-10	1.338	0.662	0.494768
2572.1	tr|Q9W199|Q9W199_DROME	Mitochondrial ribosomal protein S17 OS=Drosophila melanogaster GN=mRpS17 PE=2 SV=1	mRpS17	1.27	1.32	1.37	1.34	1.33	0.7	0.66	0.66	0.67	0.68	11	6	5500	3.60757e-10	1.326	0.674	0.508296
1564.1	tr|Q961T9|Q961T9_DROME	CG33307 OS=Drosophila melanogaster GN=BG:DS00941.11 PE=2 SV=1	BG:DS00941.11	0.43	0.42	0.48	0.45	0.44	1.58	1.47	1.63	1.6	1.51	21	12	10500	4.25789e-10	0.444	1.558	3.50901
4210.1	tr|Q9VA81|Q9VA81_DROME	IP02765p OS=Drosophila melanogaster GN=mRpS18C PE=2 SV=2	mRpS18C	1.47	1.39	1.43	1.37	1.36	0.56	0.59	0.61	0.6	0.62	4	2	2000	4.47342e-10	1.404	0.596	0.424501
2522.1	tr|Q8SXF0|Q8SXF0_DROME	Mitochondrial ribosomal protein S9 OS=Drosophila melanogaster GN=mRpS9 PE=2 SV=1	mRpS9	1.23	1.3	1.27	1.3	1.29	0.7	0.71	0.75	0.74	0.7	11	8	5500	7.55179e-10	1.278	0.72	0.56338
4477.1	tr|Q960Z4|Q960Z4_DROME	Arrest, isoform A OS=Drosophila melanogaster GN=aret PE=2 SV=1	aret	1.19	1.22	1.2	1.23	1.25	0.8	0.77	0.76	0.8	0.79	3	3	1500	9.08829e-10	1.218	0.784	0.643678
3090.1	tr|Q9VJG4|Q9VJG4_DROME	CG6115 OS=Drosophila melanogaster GN=CG6115 PE=2 SV=1	CG6115	1.14	1.15	1.16	1.15	1.13	0.83	0.86	0.87	0.87	0.85	8	4	4000	9.8433e-10	1.146	0.856	0.746946
3224.1	sp|Q9VCI0|ORN_DROME	Probable oligoribonuclease OS=Drosophila melanogaster GN=CG10214 PE=1 SV=1	CG10214	0.69	0.69	0.76	0.72	0.76	1.26	1.28	1.3	1.26	1.29	7	5	3500	1.13241e-09	0.724	1.278	1.76519
2343.1	sp|Q95SS8|TMM70_DROME	Transmembrane protein 70 homolog, mitochondrial OS=Drosophila melanogaster GN=CG7506 PE=2 SV=1	CG7506	1.35	1.26	1.37	1.33	1.29	0.67	0.69	0.7	0.67	0.68	13	5	6500	1.40388e-09	1.32	0.682	0.516667
4214.1	tr|Q9W114|Q9W114_DROME	CG12848 OS=Drosophila melanogaster GN=CG12848 PE=2 SV=2	CG12848	1.27	1.27	1.27	1.3	1.34	0.66	0.7	0.73	0.73	0.72	4	2	2000	1.44829e-09	1.29	0.708	0.548837
2328.1	sp|Q8WTC1|RT15_DROME	28S ribosomal protein S15, mitochondrial OS=Drosophila melanogaster GN=bonsai PE=2 SV=2	bonsai	1.31	1.34	1.4	1.45	1.36	0.62	0.64	0.62	0.63	0.64	13	6	6500	1.67792e-09	1.372	0.63	0.459184
5173.1	tr|Q8I079|Q8I079_DROME	CG32640 OS=Drosophila melanogaster GN=CG32640 PE=2 SV=1	CG32640	0.38	0.43	0.44	0.38	0.37	1.56	1.51	1.74	1.58	1.6	2	1	1000	2.10146e-09	0.4	1.598	3.995
1019.1	sp|A1Z9A8|PTCD3_DROME	Protein PTCD3 homolog, mitochondrial OS=Drosophila melanogaster GN=CG4679 PE=2 SV=1	CG4679	1.34	1.28	1.38	1.33	1.32	0.62	0.7	0.65	0.71	0.66	32	19	16000	2.38425e-09	1.33	0.668	0.502256
2397.1	tr|Q9VUX1|Q9VUX1_DROME	Mitochondrial ribosomal protein S31 OS=Drosophila melanogaster GN=mRpS31 PE=2 SV=1	mRpS31	1.3	1.4	1.33	1.28	1.28	0.68	0.66	0.7	0.68	0.68	12	9	6000	3.4389e-09	1.318	0.68	0.515933
3660.1	sp|Q9VHN6|RM19_DROME	39S ribosomal protein L19, mitochondrial OS=Drosophila melanogaster GN=mRpL19 PE=2 SV=1	mRpL19	1.41	1.34	1.49	1.45	1.36	0.54	0.57	0.59	0.63	0.6	5	5	2500	4.97273e-09	1.41	0.586	0.415603
385.1	tr|Q9I7Q5|Q9I7Q5_DROME	Cuticular protein 65Au OS=Drosophila melanogaster GN=Cpr65Au PE=2 SV=2	Cpr65Au	0.65	0.67	0.78	0.69	0.7	1.3	1.3	1.3	1.32	1.28	77	5	38500	5.06159e-09	0.698	1.3	1.86246
2752.1	tr|Q9VLR3|Q9VLR3_DROME	CG8360, isoform A OS=Drosophila melanogaster GN=CG8360 PE=2 SV=1	CG8360	0.46	0.52	0.59	0.49	0.5	1.43	1.4	1.48	1.56	1.55	10	3	5000	6.44854e-09	0.512	1.484	2.89844
3945.1	tr|Q9V9Z3|Q9V9Z3_DROME	CG31005 OS=Drosophila melanogaster GN=qless PE=2 SV=2	qless	1.32	1.27	1.34	1.27	1.22	0.73	0.69	0.7	0.72	0.74	4	4	2000	7.89925e-09	1.284	0.716	0.557632
4091.1	sp|P22979|HSP6C_DROME	Heat shock protein 67B3 OS=Drosophila melanogaster GN=Hsp67Bc PE=1 SV=2	Hsp67Bc	1.48	1.52	1.63	1.57	1.45	0.53	0.38	0.42	0.51	0.5	4	3	2000	7.97016e-09	1.53	0.468	0.305882
646.1	sp|Q9VVY3|Y9619_DROME	CBM21 domain-containing protein CG9619 OS=Drosophila melanogaster GN=CG9619 PE=1 SV=1	CG9619	1.28	1.32	1.44	1.39	1.34	0.67	0.65	0.63	0.63	0.65	48	18	24000	8.10624e-09	1.354	0.646	0.477105
1544.1	tr|Q59DP4|Q59DP4_DROME	CG33521, isoform A OS=Drosophila melanogaster GN=CG33521 PE=4 SV=1	CG33521	1.22	1.2	1.31	1.23	1.22	0.77	0.76	0.76	0.76	0.77	21	17	10500	8.30051e-09	1.236	0.764	0.618123
3932.1	tr|Q9W1L1|Q9W1L1_DROME	Mitochondrial ribosomal protein L43 OS=Drosophila melanogaster GN=mRpL43 PE=2 SV=1	mRpL43	1.51	1.36	1.53	1.41	1.39	0.54	0.58	0.53	0.6	0.55	4	4	2000	8.73822e-09	1.44	0.56	0.388889
3557.1	tr|E1JIL5|E1JIL5_DROME	Mitochondrial ribosomal protein S10, isoform D OS=Drosophila melanogaster GN=mRpS10 PE=4 SV=1	mRpS10	1.31	1.25	1.37	1.28	1.25	0.67	0.73	0.7	0.72	0.71	6	4	3000	1.05997e-08	1.292	0.706	0.54644
4556.1	tr|Q8SX86|Q8SX86_DROME	CG10855 OS=Drosophila melanogaster GN=ntc PE=2 SV=1	ntc	0.67	0.63	0.74	0.65	0.71	1.29	1.37	1.27	1.34	1.34	3	2	1500	1.07054e-08	0.68	1.322	1.94412
3287.1	tr|Q9W370|Q9W370_DROME	CG15369 OS=Drosophila melanogaster GN=CG15369 PE=2 SV=1	CG15369	1.34	1.28	1.42	1.34	1.33	0.68	0.69	0.69	0.63	0.6	7	4	3500	1.09521e-08	1.342	0.658	0.490313
3603.1	sp|Q9VVA0|Y9705_DROME	Cold shock domain-containing protein CG9705 OS=Drosophila melanogaster GN=CG9705 PE=1 SV=1	CG9705	1.14	1.14	1.14	1.1	1.12	0.86	0.87	0.87	0.86	0.9	6	2	3000	1.11806e-08	1.128	0.872	0.77305
2607.1	tr|Q9VGA1|Q9VGA1_DROME	Glutathione S transferase D10 OS=Drosophila melanogaster GN=GstD10 PE=1 SV=1	GstD10	0.66	0.75	0.75	0.71	0.74	1.32	1.26	1.24	1.32	1.25	11	3	5500	1.48392e-08	0.722	1.278	1.77008
1793.1	tr|Q9Y128|Q9Y128_DROME	BcDNA.GH07688 OS=Drosophila melanogaster GN=cert PE=2 SV=1	cert	0.73	0.77	0.82	0.72	0.75	1.24	1.22	1.29	1.24	1.23	18	13	9000	1.524e-08	0.758	1.244	1.64116
284.1	tr|Q9W3L4|Q9W3L4_DROME	CG2233 OS=Drosophila melanogaster GN=CG2233 PE=2 SV=1	CG2233	0.44	0.48	0.56	0.48	0.46	1.68	1.47	1.45	1.49	1.5	100	14	50000	1.66666e-08	0.484	1.518	3.13636
4986.1	tr|Q86BH3|Q86BH3_DROME	CG33057 OS=Drosophila melanogaster GN=mkg-p PE=2 SV=1	mkg-p	0.61	0.68	0.76	0.66	0.67	1.33	1.32	1.33	1.27	1.37	2	2	1000	1.70994e-08	0.676	1.324	1.95858
1470.1	tr|Q7K1U0|Q7K1U0_DROME	Arc1 OS=Drosophila melanogaster GN=Arc1 PE=2 SV=1	Arc1	0.52	0.52	0.61	0.5	0.55	1.4	1.55	1.44	1.54	1.37	23	7	11500	1.72102e-08	0.54	1.46	2.7037
1769.1	tr|Q9VN02|Q9VN02_DROME	CG9779 OS=Drosophila melanogaster GN=vps24 PE=2 SV=1	vps24	0.76	0.76	0.83	0.76	0.78	1.22	1.2	1.22	1.18	1.27	19	6	9500	2.08015e-08	0.778	1.218	1.56555
3158.1	sp|Q9VF89|RM09_DROME	39S ribosomal protein L9, mitochondrial OS=Drosophila melanogaster GN=mRpL9 PE=2 SV=1	mRpL9	1.34	1.25	1.42	1.38	1.39	0.61	0.68	0.62	0.68	0.64	7	6	3500	2.23583e-08	1.356	0.646	0.476401
5231.1	sp|P52656|T2AG_DROME	Transcription initiation factor IIA subunit 2 OS=Drosophila melanogaster GN=TfIIA-S PE=1 SV=1	TfIIA-S	0.46	0.45	0.45	0.43	0.45	1.48	1.58	1.74	1.52	1.45	2	1	1000	2.35361e-08	0.448	1.554	3.46875
2258.1	sp|Q9VCX3|RM45_DROME	Probable 39S ribosomal protein L45, mitochondrial OS=Drosophila melanogaster GN=mRpL45 PE=1 SV=1	mRpL45	1.34	1.36	1.47	1.4	1.27	0.61	0.63	0.64	0.67	0.62	13	10	6500	2.58676e-08	1.368	0.634	0.46345
446.1	tr|Q7K084|Q7K084_DROME	Obp44a OS=Drosophila melanogaster GN=Obp44a PE=2 SV=1	Obp44a	1.39	1.3	1.46	1.35	1.32	0.57	0.67	0.65	0.68	0.62	66	7	33000	2.81985e-08	1.364	0.638	0.467742
1536.1	tr|Q9W3W4|Q9W3W4_DROME	COQ7 OS=Drosophila melanogaster GN=COQ7 PE=2 SV=2	COQ7	0.71	0.77	0.77	0.74	0.75	1.22	1.28	1.31	1.19	1.27	22	6	11000	2.95704e-08	0.748	1.254	1.67647
2603.1	tr|Q8SYQ8|Q8SYQ8_DROME	CG3420 OS=Drosophila melanogaster GN=CG3420 PE=2 SV=1	CG3420	1.3	1.41	1.51	1.41	1.36	0.65	0.57	0.57	0.58	0.63	11	3	5500	3.0095e-08	1.398	0.6	0.429185
3719.1	sp|Q9VLJ9|RM51_DROME	39S ribosomal protein L51, mitochondrial OS=Drosophila melanogaster GN=mRpL51 PE=1 SV=2	mRpL51	1.24	1.32	1.43	1.31	1.35	0.64	0.67	0.68	0.67	0.69	5	4	2500	3.14953e-08	1.33	0.67	0.503759
1365.1	tr|Q9VKN9|Q9VKN9_DROME	CG17086 OS=Drosophila melanogaster GN=CG17086 PE=2 SV=1	CG17086	1.19	1.23	1.29	1.29	1.2	0.78	0.75	0.77	0.73	0.77	25	11	12500	3.16093e-08	1.24	0.76	0.612903
990.1	tr|A1Z934|A1Z934_DROME	CG8778 OS=Drosophila melanogaster GN=CG8778 PE=2 SV=1	CG8778	1.22	1.32	1.37	1.35	1.37	0.65	0.66	0.67	0.73	0.64	33	13	16500	3.51234e-08	1.326	0.67	0.505279
998.1	tr|Q86PD3|Q86PD3_DROME	CG30022 OS=Drosophila melanogaster GN=CG30022;CG30023 PE=2 SV=1	CG30022;CG30023	0.64	0.72	0.78	0.7	0.69	1.32	1.23	1.34	1.28	1.31	33	12	16500	4.29434e-08	0.706	1.296	1.83569
445.1	sp|P20432|GSTT1_DROME	Glutathione S-transferase 1-1 OS=Drosophila melanogaster GN=GstD1 PE=1 SV=1	GstD1	0.68	0.74	0.74	0.73	0.64	1.26	1.3	1.23	1.34	1.35	66	8	33000	5.11137e-08	0.706	1.296	1.83569
2841.1	sp|Q9VU95|AGT2L_DROME	Alanine--glyoxylate aminotransferase 2-like OS=Drosophila melanogaster GN=CG8745 PE=2 SV=2	CG8745	1.37	1.34	1.54	1.42	1.32	0.61	0.64	0.57	0.58	0.62	9	6	4500	5.61138e-08	1.398	0.604	0.432046
367.1	tr|Q9VGA0|Q9VGA0_DROME	Glutathione S transferase D9 OS=Drosophila melanogaster GN=GstD9 PE=2 SV=1	GstD9	0.69	0.68	0.79	0.7	0.68	1.3	1.26	1.36	1.23	1.31	80	11	40000	5.68111e-08	0.708	1.292	1.82486
3243.1	tr|Q7JV70|Q7JV70_DROME	Arc2 OS=Drosophila melanogaster GN=Arc2 PE=2 SV=1	Arc2	0.55	0.62	0.7	0.57	0.59	1.37	1.44	1.49	1.36	1.31	7	5	3500	5.71331e-08	0.606	1.394	2.30033
2969.1	tr|Q9VQ37|Q9VQ37_DROME	CG18317 OS=Drosophila melanogaster GN=CG18317 PE=2 SV=2	CG18317	1.17	1.19	1.3	1.25	1.25	0.78	0.76	0.75	0.77	0.79	8	6	4000	6.20577e-08	1.232	0.77	0.625
1408.1	tr|O77477|O77477_DROME	CG4882 OS=Drosophila melanogaster GN=CG4882 PE=2 SV=1	CG4882	1.22	1.24	1.38	1.32	1.26	0.73	0.72	0.71	0.69	0.73	24	13	12000	6.59844e-08	1.284	0.716	0.557632
3517.1	sp|Q9GYU7|MED10_DROME	Mediator of RNA polymerase II transcription subunit 10 OS=Drosophila melanogaster GN=MED10 PE=1 SV=1	MED10	0.77	0.74	0.81	0.71	0.74	1.19	1.31	1.25	1.26	1.22	6	4	3000	6.89543e-08	0.754	1.246	1.65252
4425.1	tr|Q9W4Z2|Q9W4Z2_DROME	EG:BACH48C10.6 protein OS=Drosophila melanogaster GN=mRpL14 PE=2 SV=1	mRpL14	1.33	1.26	1.41	1.29	1.24	0.66	0.68	0.68	0.73	0.72	3	3	1500	7.18435e-08	1.306	0.694	0.531394
1420.1	tr|Q9VRY6|Q9VRY6_DROME	CG10103 OS=Drosophila melanogaster GN=CG10103 PE=2 SV=1	CG10103	0.74	0.82	0.86	0.8	0.78	1.21	1.17	1.19	1.21	1.2	24	11	12000	7.37148e-08	0.8	1.196	1.495
2422.1	tr|Q9W086|Q9W086_DROME	Mitochondrial ribosomal protein L46 OS=Drosophila melanogaster GN=mRpL46 PE=2 SV=1	mRpL46	1.29	1.29	1.46	1.32	1.28	0.66	0.69	0.64	0.7	0.65	12	8	6000	7.40193e-08	1.328	0.668	0.503012
989.1	tr|Q7K3W2|Q7K3W2_DROME	CG8728 OS=Drosophila melanogaster GN=CG8728-RA PE=2 SV=1	CG8728-RA	1.12	1.13	1.21	1.15	1.16	0.85	0.84	0.83	0.86	0.86	33	13	16500	8.22451e-08	1.154	0.848	0.734835
2011.1	tr|Q9VNA3|Q9VNA3_DROME	CG11999 OS=Drosophila melanogaster GN=CG11999 PE=2 SV=1	CG11999	0.71	0.8	0.82	0.8	0.8	1.2	1.18	1.21	1.26	1.22	16	5	8000	8.47566e-08	0.786	1.214	1.54453
4549.1	tr|Q7K561|Q7K561_DROME	CG8503 OS=Drosophila melanogaster GN=CG8503 PE=2 SV=1	CG8503	1.46	1.3	1.38	1.39	1.54	0.58	0.58	0.53	0.66	0.59	3	2	1500	8.70476e-08	1.414	0.588	0.415842
2143.1	tr|Q9VK35|Q9VK35_DROME	DnaJ homolog, isoform A OS=Drosophila melanogaster GN=DnaJ-H PE=2 SV=1	DnaJ-H	0.81	0.86	0.88	0.83	0.83	1.16	1.13	1.13	1.18	1.19	14	10	7000	9.28551e-08	0.842	1.158	1.3753
430.1	tr|Q7KUQ6|Q7KUQ6_DROME	CG33256 OS=Drosophila melanogaster GN=Lmpt PE=4 SV=1	Lmpt	1.18	1.19	1.32	1.26	1.24	0.76	0.79	0.76	0.75	0.77	68	36	34000	9.43636e-08	1.238	0.766	0.61874
2938.1	sp|Q9VUJ0|RM39_DROME	39S ribosomal protein L39, mitochondrial OS=Drosophila melanogaster GN=mRpL39 PE=1 SV=2	mRpL39	1.27	1.4	1.41	1.34	1.23	0.69	0.64	0.66	0.69	0.68	8	7	4000	9.52025e-08	1.33	0.672	0.505263
627.1	sp|P14199|REF2P_DROME	Protein ref(2)P OS=Drosophila melanogaster GN=ref(2)P PE=1 SV=2	ref(2)P	0.42	0.43	0.52	0.43	0.48	1.37	1.59	1.73	1.51	1.52	49	15	24500	1.08783e-07	0.456	1.544	3.38596
3147.1	tr|Q4V4P1|Q4V4P1_DROME	CG12868 OS=Drosophila melanogaster GN=CG12868 PE=2 SV=1	CG12868	0.59	0.58	0.77	0.6	0.57	1.36	1.33	1.44	1.34	1.41	7	7	3500	1.12084e-07	0.622	1.376	2.21222
2217.1	sp|P02517|HSP26_DROME	Heat shock protein 26 OS=Drosophila melanogaster GN=Hsp26 PE=1 SV=2	Hsp26	0.73	0.69	0.79	0.76	0.77	1.24	1.18	1.28	1.26	1.32	14	5	7000	1.14611e-07	0.748	1.256	1.67914
2940.1	tr|Q9VHT5|Q9VHT5_DROME	LD31571p OS=Drosophila melanogaster GN=mRpL1 PE=2 SV=2	mRpL1	1.26	1.21	1.4	1.32	1.26	0.71	0.71	0.69	0.71	0.73	8	7	4000	1.16676e-07	1.29	0.71	0.550388
694.1	sp|Q9VUQ5|AGO2_DROME	Protein argonaute-2 OS=Drosophila melanogaster GN=AGO2 PE=1 SV=3	AGO2	0.72	0.79	0.85	0.77	0.79	1.21	1.17	1.22	1.25	1.23	45	29	22500	1.17993e-07	0.784	1.216	1.55102
214.2	sp|Q9W1V6|PRPD3_DROME	Diphenoloxidase subunit A3 OS=Drosophila melanogaster GN=Dox-A3 PE=1 SV=1	Dox-A3	1.35	1.58	1.7	1.47	1.49	0.52	0.47	0.46	0.46	0.49	32	3	16000	1.19398e-07	1.518	0.48	0.316206
4085.1	tr|Q8SYC3|Q8SYC3_DROME	CG40006 OS=Drosophila melanogaster GN=CG40006 PE=2 SV=1	CG40006	1.19	1.23	1.3	1.25	1.18	0.79	0.78	0.78	0.79	0.71	4	3	2000	1.22095e-07	1.23	0.77	0.626016
3822.1	tr|Q9VY48|Q9VY48_DROME	Mitochondrial ribosomal protein L38 OS=Drosophila melanogaster GN=mRpL38 PE=2 SV=2	mRpL38	1.22	1.28	1.39	1.36	1.26	0.68	0.67	0.71	0.75	0.7	5	3	2500	1.24953e-07	1.302	0.702	0.539171
1283.1	sp|Q9VYD7|TIM9_DROME	Mitochondrial import inner membrane translocase subunit Tim9 OS=Drosophila melanogaster GN=Tim9a PE=1 SV=1	Tim9a	1.17	1.22	1.29	1.17	1.19	0.81	0.77	0.77	0.79	0.81	27	3	13500	1.27114e-07	1.208	0.79	0.653974
3699.1	tr|Q9VQ35|Q9VQ35_DROME	Mitochondrial ribosomal protein L48 OS=Drosophila melanogaster GN=mRpL48 PE=2 SV=1	mRpL48	1.38	1.4	1.42	1.36	1.2	0.66	0.68	0.62	0.64	0.62	5	4	2500	1.28473e-07	1.352	0.644	0.476331
3005.2	sp|P83501|MSTAB_DROME	Protein msta, isoform B OS=Drosophila melanogaster GN=msta PE=4 SV=2	msta	1.25	1.19	1.35	1.34	1.31	0.68	0.75	0.74	0.71	0.68	6	5	3000	1.31222e-07	1.288	0.712	0.552795
2059.1	tr|Q8IP62|Q8IP62_DROME	Mitochondrial ribosomal protein S23 OS=Drosophila melanogaster GN=mRpS23 PE=2 SV=1	mRpS23	1.21	1.33	1.36	1.26	1.21	0.73	0.73	0.68	0.73	0.74	15	9	7500	1.48594e-07	1.274	0.722	0.566719
1431.1	tr|Q9VSR5|Q9VSR5_DROME	GM03767p OS=Drosophila melanogaster GN=mRpL12 PE=2 SV=1	mRpL12	1.34	1.51	1.4	1.38	1.24	0.62	0.61	0.61	0.63	0.65	24	9	12000	1.53144e-07	1.374	0.624	0.454148
170.1	tr|Q9VZQ8|Q9VZQ8_DROME	Glutathione peroxidase OS=Drosophila melanogaster GN=PHGPx PE=2 SV=1	PHGPx	0.65	0.74	0.79	0.76	0.74	1.28	1.23	1.27	1.21	1.33	158	10	79000	1.56003e-07	0.736	1.264	1.71739
2719.1	tr|Q9V3E3|Q9V3E3_DROME	GM06185p OS=Drosophila melanogaster GN=mRpL50 PE=2 SV=1	mRpL50	1.37	1.28	1.52	1.33	1.35	0.6	0.66	0.59	0.68	0.62	10	5	5000	1.56355e-07	1.37	0.63	0.459854
1439.1	tr|Q9W0C9|Q9W0C9_DROME	CG12105 OS=Drosophila melanogaster GN=CG12105 PE=4 SV=2	CG12105	1.16	1.19	1.28	1.23	1.21	0.83	0.79	0.74	0.76	0.8	23	19	11500	1.56659e-07	1.214	0.784	0.645799
1792.1	tr|Q7K549|Q7K549_DROME	CG12214, isoform A OS=Drosophila melanogaster GN=CG12214 PE=2 SV=1	CG12214	0.74	0.79	0.87	0.77	0.83	1.2	1.22	1.18	1.2	1.19	18	13	9000	1.62685e-07	0.8	1.198	1.4975
1461.1	sp|Q95RN0|U528_DROME	UPF0528 protein CG10038 OS=Drosophila melanogaster GN=CG10038 PE=2 SV=1	CG10038	0.78	0.77	0.88	0.79	0.78	1.17	1.2	1.23	1.17	1.22	23	9	11500	1.62685e-07	0.8	1.198	1.4975
2916.1	tr|Q9VNL0|Q9VNL0_DROME	Gasp, isoform A OS=Drosophila melanogaster GN=Gasp PE=2 SV=1	Gasp	1.2	1.33	1.33	1.3	1.21	0.73	0.71	0.68	0.77	0.75	9	2	4500	1.67858e-07	1.274	0.728	0.571429
2431.1	tr|Q9VZX6|Q9VZX6_DROME	LD06441p OS=Drosophila melanogaster GN=mRpS35 PE=2 SV=1	mRpS35	1.25	1.31	1.47	1.33	1.27	0.66	0.68	0.66	0.69	0.68	12	7	6000	1.70539e-07	1.326	0.674	0.508296
2000.1	tr|Q0KI15|Q0KI15_DROME	CG34150 OS=Drosophila melanogaster GN=CG34150 PE=4 SV=2	CG34150	0.74	0.73	0.84	0.72	0.75	1.21	1.3	1.21	1.28	1.21	16	7	8000	1.77509e-07	0.756	1.242	1.64286
2467.1	sp|Q9VVE5|MSIR6_DROME	RNA-binding protein Musashi homolog Rbp6 OS=Drosophila melanogaster GN=Rbp6 PE=1 SV=3	Rbp6	1.12	1.13	1.21	1.16	1.2	0.81	0.86	0.84	0.84	0.83	12	5	6000	1.78008e-07	1.164	0.836	0.718213
4541.1	sp|Q9VWD6|OSGP2_DROME	Probable tRNA threonylcarbamoyladenosine biosynthesis protein CG14231 OS=Drosophila melanogaster GN=CG14231 PE=1 SV=1	CG14231	1.19	1.22	1.31	1.24	1.27	0.7	0.7	0.78	0.78	0.8	3	2	1500	1.78644e-07	1.246	0.752	0.603531
2831.1	tr|Q9VP87|Q9VP87_DROME	CG10585 OS=Drosophila melanogaster GN=CG10585 PE=2 SV=1	CG10585	1.19	1.26	1.36	1.25	1.2	0.75	0.75	0.74	0.76	0.74	9	6	4500	1.79852e-07	1.252	0.748	0.597444
3461.1	sp|Q9VMX0|RM28_DROME	39S ribosomal protein L28, mitochondrial OS=Drosophila melanogaster GN=mRpL28 PE=1 SV=1	mRpL28	1.25	1.23	1.38	1.33	1.29	0.66	0.74	0.67	0.78	0.68	6	5	3000	1.80007e-07	1.296	0.706	0.544753
1887.1	tr|Q9VMD3|Q9VMD3_DROME	CG9531 OS=Drosophila melanogaster GN=CG9531 PE=1 SV=1	CG9531	1.21	1.21	1.35	1.23	1.22	0.76	0.71	0.76	0.76	0.79	17	10	8500	1.89702e-07	1.244	0.756	0.607717
1093.1	sp|Q9VTE5|PFD2_DROME	Probable prefoldin subunit 2 OS=Drosophila melanogaster GN=l(3)01239 PE=1 SV=1	l(3)01239	1.16	1.14	1.23	1.13	1.2	0.83	0.82	0.8	0.82	0.86	31	7	15500	2.00967e-07	1.172	0.826	0.704778
218.1	tr|Q9VJ86|Q9VJ86_DROME	Bicoid stability factor OS=Drosophila melanogaster GN=bsf PE=2 SV=2	bsf	1.16	1.2	1.27	1.21	1.14	0.79	0.81	0.83	0.81	0.78	127	52	63500	2.06986e-07	1.196	0.804	0.672241
815.1	tr|Q9VHW4|Q9VHW4_DROME	Translocase of outer membrane 34 OS=Drosophila melanogaster GN=unc-45 PE=2 SV=1	unc-45	0.64	0.64	0.77	0.65	0.65	1.31	1.35	1.37	1.22	1.41	39	22	19500	2.13945e-07	0.67	1.332	1.98806
2453.1	tr|Q9Y171|Q9Y171_DROME	BcDNA.GH02220 OS=Drosophila melanogaster GN=BcDNA.GH02220 PE=2 SV=1	BcDNA.GH02220	1.24	1.23	1.42	1.4	1.34	0.66	0.69	0.66	0.7	0.66	12	6	6000	2.18178e-07	1.326	0.674	0.508296
4535.1	tr|Q7K2X0|Q7K2X0_DROME	CG8818 OS=Drosophila melanogaster GN=CG8818 PE=2 SV=1	CG8818	0.67	0.64	0.77	0.62	0.7	1.25	1.27	1.42	1.32	1.34	3	2	1500	2.22268e-07	0.68	1.32	1.94118
3255.1	tr|Q9VQJ8|Q9VQJ8_DROME	AT11165p OS=Drosophila melanogaster GN=CG9643 PE=2 SV=1	CG9643	0.83	0.84	0.9	0.86	0.85	1.12	1.13	1.17	1.19	1.13	7	5	3500	2.25177e-07	0.856	1.148	1.34112
2558.1	tr|Q9VIQ5|Q9VIQ5_DROME	CG10680 OS=Drosophila melanogaster GN=CG10680 PE=2 SV=1	CG10680	0.72	0.77	0.87	0.79	0.79	1.2	1.19	1.23	1.24	1.19	11	6	5500	2.31284e-07	0.788	1.21	1.53553
2525.1	tr|Q9W0G4|Q9W0G4_DROME	FI03834p OS=Drosophila melanogaster GN=l(3)02640 PE=2 SV=1	l(3)02640	1.21	1.25	1.28	1.17	1.14	0.79	0.78	0.8	0.81	0.78	11	8	5500	2.354e-07	1.21	0.792	0.654545
5334.1	sp|Q9VFJ2|RM11_DROME	39S ribosomal protein L11, mitochondrial OS=Drosophila melanogaster GN=mRpL11 PE=1 SV=1	mRpL11	1.32	1.2	1.39	1.28	1.31	0.75	0.66	0.7	0.75	0.65	1	1	500	2.38075e-07	1.3	0.702	0.54
1170.1	tr|Q9VSL2|Q9VSL2_DROME	CG6776 OS=Drosophila melanogaster GN=CG6776 PE=2 SV=1	CG6776	0.73	0.81	0.82	0.71	0.71	1.21	1.21	1.31	1.24	1.24	29	10	14500	2.40746e-07	0.756	1.242	1.64286
1904.1	tr|Q9VRJ5|Q9VRJ5_DROME	CG4618 OS=Drosophila melanogaster GN=CHMP2B PE=2 SV=1	CHMP2B	0.65	0.71	0.77	0.7	0.69	1.33	1.21	1.4	1.28	1.27	17	8	8500	2.41246e-07	0.704	1.298	1.84375
3298.1	sp|Q9VKX4|RT07_DROME	28S ribosomal protein S7, mitochondrial OS=Drosophila melanogaster GN=mRpS7 PE=1 SV=1	mRpS7	1.2	1.21	1.38	1.3	1.27	0.71	0.76	0.71	0.74	0.73	7	4	3500	2.46736e-07	1.272	0.73	0.573899
1814.1	tr|Q9VTD9|Q9VTD9_DROME	CG6321 OS=Drosophila melanogaster GN=CG6321 PE=2 SV=1	CG6321	0.7	0.68	0.82	0.7	0.69	1.24	1.24	1.37	1.26	1.29	18	10	9000	2.48667e-07	0.718	1.28	1.78273
629.1	tr|Q9VKR4|Q9VKR4_DROME	Aminomethyltransferase OS=Drosophila melanogaster GN=CG6415 PE=1 SV=1	CG6415	0.64	0.68	0.76	0.71	0.73	1.25	1.32	1.37	1.34	1.2	49	14	24500	2.49048e-07	0.704	1.296	1.84091
2563.1	tr|Q9VNC1|Q9VNC1_DROME	Mitochondrial ribosomal protein L44 OS=Drosophila melanogaster GN=mRpL44 PE=2 SV=1	mRpL44	1.22	1.23	1.38	1.3	1.25	0.74	0.7	0.66	0.77	0.74	11	6	5500	2.57874e-07	1.276	0.722	0.565831
2528.1	tr|Q9VY24|Q9VY24_DROME	CG5321 OS=Drosophila melanogaster GN=CG5321 PE=2 SV=2	CG5321	0.67	0.75	0.82	0.78	0.73	1.2	1.25	1.29	1.29	1.21	11	8	5500	2.57972e-07	0.75	1.248	1.664
3005.1	sp|O46040|MSTAA_DROME	Protein msta, isoform A OS=Drosophila melanogaster GN=msta PE=2 SV=3	msta	1.19	1.15	1.3	1.23	1.23	0.78	0.8	0.81	0.74	0.76	8	6	4000	2.59231e-07	1.22	0.778	0.637705
451.1	sp|O97477|INO1_DROME	Inositol-3-phosphate synthase OS=Drosophila melanogaster GN=Inos PE=1 SV=1	Inos	0.57	0.65	0.7	0.68	0.62	1.38	1.3	1.48	1.25	1.37	65	14	32500	2.6807e-07	0.644	1.356	2.10559
3547.1	tr|Q8ING6|Q8ING6_DROME	CG31469 OS=Drosophila melanogaster GN=CG31469 PE=2 SV=2	CG31469	0.59	0.63	0.77	0.66	0.64	1.3	1.29	1.43	1.28	1.4	6	4	3000	2.68778e-07	0.658	1.34	2.03647
560.1	tr|Q9VLX0|Q9VLX0_DROME	Lysine ketoglutarate reductase OS=Drosophila melanogaster GN=LKR PE=1 SV=2	LKR	0.74	0.74	0.87	0.74	0.74	1.27	1.19	1.24	1.26	1.21	54	21	27000	2.86671e-07	0.766	1.234	1.61097
671.1	tr|Q9VEJ3|Q9VEJ3_DROME	Pyrroline-5-carboxylate reductase OS=Drosophila melanogaster GN=CG5840 PE=2 SV=1	CG5840	0.58	0.69	0.73	0.66	0.64	1.31	1.24	1.46	1.34	1.34	47	8	23500	2.87199e-07	0.66	1.338	2.02727
373.2	tr|Q9VPR2|Q9VPR2_DROME	CG11835 OS=Drosophila melanogaster GN=CG11835 PE=1 SV=1	CG11835	1.32	1.24	1.42	1.35	1.22	0.7	0.7	0.74	0.65	0.67	48	20	24000	2.87475e-07	1.31	0.692	0.528244
4195.1	tr|Q0E8T6|Q0E8T6_DROME	CG34125 OS=Drosophila melanogaster GN=CG34125 PE=4 SV=1	CG34125	0.69	0.74	0.83	0.68	0.66	1.31	1.33	1.29	1.23	1.24	4	2	2000	3.02964e-07	0.72	1.28	1.77778
663.1	tr|Q7JV69|Q7JV69_DROME	SD11922p OS=Drosophila melanogaster GN=Spn6 PE=2 SV=1	Spn6	0.73	0.79	0.79	0.71	0.71	1.29	1.21	1.34	1.22	1.2	47	16	23500	3.03472e-07	0.746	1.252	1.67828
1510.1	sp|O16129|SYFM_DROME	Probable phenylalanyl-tRNA synthetase, mitochondrial OS=Drosophila melanogaster GN=Aats-phe PE=1 SV=3	Aats-phe	0.69	0.75	0.86	0.79	0.73	1.24	1.26	1.24	1.2	1.24	22	11	11000	3.04693e-07	0.764	1.236	1.6178
4692.1	tr|Q9VHK6|Q9VHK6_DROME	CG9836 OS=Drosophila melanogaster GN=CG9836 PE=2 SV=1	CG9836	0.76	0.81	0.89	0.83	0.83	1.18	1.2	1.15	1.16	1.19	3	1	1500	3.13126e-07	0.824	1.176	1.42718
1516.1	tr|Q9VHT3|Q9VHT3_DROME	CG9617 protein OS=Drosophila melanogaster GN=Sgt1 PE=2 SV=1	Sgt1	0.74	0.75	0.74	0.64	0.64	1.29	1.25	1.27	1.26	1.41	22	10	11000	3.2433e-07	0.702	1.296	1.84615
3266.1	tr|Q8T3V6|Q8T3V6_DROME	AT29239p OS=Drosophila melanogaster GN=Rlc1 PE=2 SV=1	Rlc1	1.3	1.28	1.47	1.32	1.22	0.68	0.7	0.68	0.68	0.68	7	5	3500	3.47903e-07	1.318	0.684	0.518968
4196.1	tr|Q9VER7|Q9VER7_DROME	CG14907, isoform A OS=Drosophila melanogaster GN=CG14907 PE=2 SV=1	CG14907	0.4	0.45	0.56	0.48	0.5	1.37	1.65	1.7	1.43	1.48	4	2	2000	3.5236e-07	0.478	1.526	3.19247
2299.1	tr|Q9VRY5|Q9VRY5_DROME	CG8549 OS=Drosophila melanogaster GN=CG8549 PE=2 SV=1	CG8549	0.67	0.65	0.78	0.67	0.69	1.21	1.38	1.38	1.3	1.26	13	8	6500	3.54606e-07	0.692	1.306	1.88728
544.1	tr|Q9VG23|Q9VG23_DROME	CG10126, isoform A OS=Drosophila melanogaster GN=CG10126 PE=2 SV=2	CG10126	0.69	0.78	0.84	0.74	0.7	1.29	1.2	1.24	1.22	1.29	56	9	28000	3.74295e-07	0.75	1.248	1.664
4312.1	tr|Q9W2C9|Q9W2C9_DROME	Lysyl oxidase-like 2 OS=Drosophila melanogaster GN=lox2 PE=4 SV=1	lox2	1.18	1.12	1.27	1.19	1.21	0.8	0.84	0.79	0.8	0.81	3	3	1500	3.80394e-07	1.194	0.808	0.676717
4218.1	sp|Q9W2D6|TIM10_DROME	Mitochondrial import inner membrane translocase subunit Tim10 OS=Drosophila melanogaster GN=Tim10 PE=1 SV=1	Tim10	1.18	1.2	1.3	1.19	1.15	0.77	0.81	0.77	0.8	0.82	4	2	2000	3.95209e-07	1.204	0.794	0.659468
339.1	sp|P23226-3|MA205_DROME	Isoform B3 of 205 kDa microtubule-associated protein OS=Drosophila melanogaster GN=Map205	Map205	0.79	0.8	0.86	0.8	0.86	1.13	1.16	1.24	1.18	1.18	84	32	42000	3.98034e-07	0.822	1.178	1.43309
699.1	tr|Q9V426|Q9V426_DROME	LD07162p OS=Drosophila melanogaster GN=vig PE=2 SV=1	vig	1.18	1.12	1.2	1.15	1.12	0.83	0.87	0.88	0.85	0.81	45	20	22500	3.99308e-07	1.154	0.848	0.734835
2261.1	tr|Q9VR54|Q9VR54_DROME	Ubiquitin carboxyl-terminal hydrolase OS=Drosophila melanogaster GN=CG14619 PE=2 SV=2	CG14619	1.16	1.22	1.27	1.22	1.12	0.79	0.8	0.8	0.79	0.82	13	10	6500	4.06953e-07	1.198	0.8	0.66778
4400.1	tr|A1Z7K2|A1Z7K2_DROME	CG30349 OS=Drosophila melanogaster GN=CG30349-RA PE=2 SV=1	CG30349-RA	0.81	0.8	0.88	0.81	0.82	1.16	1.13	1.23	1.21	1.15	3	3	1500	4.16945e-07	0.824	1.176	1.42718
2128.1	tr|Q8SYP9|Q8SYP9_DROME	Mitochondrial ribosomal protein S5, isoform A OS=Drosophila melanogaster GN=mRpS5 PE=2 SV=1	mRpS5	1.24	1.24	1.36	1.28	1.15	0.75	0.74	0.74	0.76	0.74	14	11	7000	4.18992e-07	1.254	0.746	0.594896
2602.1	tr|Q8MLN7|Q8MLN7_DROME	Cuticular protein 60D OS=Drosophila melanogaster GN=Cpr60D PE=2 SV=1	Cpr60D	0.68	0.71	0.82	0.7	0.76	1.23	1.31	1.19	1.33	1.26	11	3	5500	4.40097e-07	0.734	1.264	1.72207
934.1	sp|Q8MM24|IDGF1_DROME	Chitinase-like protein Idgf1 OS=Drosophila melanogaster GN=Idgf1 PE=1 SV=2	Idgf1	0.64	0.62	0.78	0.68	0.74	1.24	1.38	1.27	1.38	1.28	35	9	17500	4.47259e-07	0.692	1.31	1.89306
1979.1	tr|Q9W3M4|Q9W3M4_DROME	LD24308p OS=Drosophila melanogaster GN=l(1)G0193 PE=2 SV=1	l(1)G0193	0.75	0.78	0.86	0.8	0.71	1.2	1.2	1.19	1.23	1.28	16	10	8000	4.58626e-07	0.78	1.22	1.5641
725.1	sp|Q9VBP9|NPL4_DROME	Nuclear protein localization protein 4 homolog OS=Drosophila melanogaster GN=CG4673 PE=1 SV=3	CG4673	0.84	0.85	0.92	0.83	0.85	1.11	1.17	1.13	1.13	1.16	44	16	22000	4.79678e-07	0.858	1.14	1.32867
214.1	sp|Q9V521|PRPA3_DROME	Phenoloxidase subunit A3 OS=Drosophila melanogaster GN=proPo-A3 PE=1 SV=1	proPo-A3	1.25	1.41	1.62	1.53	1.48	0.56	0.54	0.52	0.54	0.56	129	29	64500	4.8022e-07	1.458	0.544	0.373114
4846.1	sp|Q9VSH9|U183_DROME	UPF0183 protein CG7083 OS=Drosophila melanogaster GN=CG7083 PE=2 SV=1	CG7083	0.77	0.88	0.86	0.78	0.83	1.17	1.15	1.19	1.15	1.2	2	2	1000	4.81146e-07	0.824	1.172	1.42233
1472.1	sp|Q9VVI9|CHMP5_DROME	Charged multivesicular body protein 5 OS=Drosophila melanogaster GN=CG6259 PE=1 SV=2	CG6259	0.81	0.85	0.86	0.81	0.81	1.14	1.14	1.25	1.15	1.18	23	6	11500	4.84592e-07	0.828	1.172	1.41546
2153.1	sp|Q9VMY1|RM24_DROME	Probable 39S ribosomal protein L24, mitochondrial OS=Drosophila melanogaster GN=mRpL24 PE=1 SV=1	mRpL24	1.21	1.21	1.4	1.27	1.25	0.71	0.76	0.7	0.75	0.74	14	10	7000	4.89158e-07	1.268	0.732	0.577287
4071.1	sp|Q9W021|RM23_DROME	39S ribosomal protein L23, mitochondrial OS=Drosophila melanogaster GN=mRpL23 PE=2 SV=1	mRpL23	1.31	1.17	1.23	1.18	1.29	0.72	0.77	0.76	0.82	0.75	4	3	2000	5.05414e-07	1.236	0.764	0.618123
3894.1	tr|E1JGR4|E1JGR4_DROME	CG42496 OS=Drosophila melanogaster GN=CG42496 PE=4 SV=1	CG42496	1.17	1.18	1.27	1.14	1.15	0.85	0.81	0.81	0.78	0.82	5	2	2500	5.50545e-07	1.182	0.814	0.688663
833.1	sp|Q9VM33|EFGM_DROME	Elongation factor G, mitochondrial OS=Drosophila melanogaster GN=CG4567 PE=2 SV=2	CG4567	1.13	1.18	1.23	1.19	1.11	0.84	0.81	0.84	0.86	0.81	38	23	19000	5.81288e-07	1.168	0.832	0.712329
690.1	sp|P48604|GRPE_DROME	GrpE protein homolog, mitochondrial OS=Drosophila melanogaster GN=Roe1 PE=2 SV=2	Roe1	1.14	1.18	1.26	1.15	1.13	0.82	0.83	0.83	0.84	0.8	46	10	23000	5.86675e-07	1.172	0.824	0.703072
564.1	sp|Q9V3D4|IDGF2_DROME	Chitinase-like protein Idgf2 OS=Drosophila melanogaster GN=Idgf2 PE=1 SV=1	Idgf2	0.64	0.75	0.81	0.77	0.74	1.31	1.22	1.29	1.19	1.29	54	14	27000	5.94573e-07	0.742	1.26	1.69811
1145.1	tr|A1ZAZ2|A1ZAZ2_DROME	CG6385 OS=Drosophila melanogaster GN=CG6385 PE=3 SV=1	CG6385	0.57	0.64	0.74	0.64	0.65	1.3	1.42	1.37	1.45	1.22	29	18	14500	5.98304e-07	0.648	1.352	2.08642
999.1	tr|Q9VG42|Q9VG42_DROME	CG6188 OS=Drosophila melanogaster GN=CG6188 PE=2 SV=1	CG6188	0.25	0.23	0.33	0.28	0.28	1.57	1.98	1.95	1.65	1.48	33	12	16500	6.10133e-07	0.274	1.726	6.29927
3827.1	sp|Q23976|KU70_DROME	ATP-dependent DNA helicase 2 subunit 1 OS=Drosophila melanogaster GN=Irbp PE=2 SV=3	Irbp	0.58	0.63	0.67	0.62	0.63	1.25	1.41	1.49	1.26	1.47	5	3	2500	6.15762e-07	0.626	1.376	2.19808
2828.1	tr|Q9VC87|Q9VC87_DROME	CG18528 OS=Drosophila melanogaster GN=CG18528 PE=2 SV=3	CG18528	1.25	1.29	1.44	1.33	1.19	0.72	0.69	0.71	0.68	0.7	9	6	4500	6.20938e-07	1.3	0.7	0.538462
302.1	tr|Q7K2W6|Q7K2W6_DROME	GH04080p OS=Drosophila melanogaster GN=proPO-A1 PE=2 SV=1	proPO-A1	1.26	1.41	1.57	1.5	1.31	0.62	0.58	0.56	0.6	0.59	94	27	47000	6.41986e-07	1.41	0.59	0.41844
4110.1	sp|Q9VIF1|MUT7_DROME	Probable exonuclease mut-7 homolog OS=Drosophila melanogaster GN=CG9247 PE=1 SV=1	CG9247	0.73	0.77	0.89	0.8	0.73	1.24	1.21	1.2	1.2	1.24	4	3	2000	6.54457e-07	0.784	1.218	1.55357
617.1	tr|A1ZBU8|A1ZBU8_DROME	CG18067 OS=Drosophila melanogaster GN=CG18067 PE=4 SV=1	CG18067	0.67	0.75	0.76	0.69	0.7	1.25	1.33	1.18	1.4	1.26	50	9	25000	7.44143e-07	0.714	1.284	1.79832
826.1	tr|Q0KI96|Q0KI96_DROME	Pasilla, isoform K OS=Drosophila melanogaster GN=ps PE=4 SV=1	ps	1.08	1.12	1.15	1.13	1.07	0.88	0.88	0.9	0.9	0.9	39	13	19500	7.85992e-07	1.11	0.892	0.803604
208.1	tr|Q9VVU1|Q9VVU1_DROME	CG3902 OS=Drosophila melanogaster GN=CG3902-RA PE=2 SV=1	CG3902-RA	0.74	0.82	0.9	0.79	0.8	1.18	1.19	1.23	1.19	1.17	136	15	68000	8.01967e-07	0.81	1.192	1.4716
210.1	tr|Q9VBP6|Q9VBP6_DROME	GH21316p OS=Drosophila melanogaster GN=Ssadh PE=2 SV=1	Ssadh	0.78	0.84	0.92	0.84	0.84	1.17	1.14	1.17	1.15	1.16	134	20	67000	8.03585e-07	0.844	1.158	1.37204
3456.1	tr|Q9VEG8|Q9VEG8_DROME	CG31249 OS=Drosophila melanogaster GN=CG7477 PE=2 SV=2	CG7477	0.75	0.76	0.88	0.82	0.82	1.16	1.19	1.22	1.24	1.16	6	5	3000	8.14172e-07	0.806	1.194	1.48139
2334.1	tr|A4V4Q7|A4V4Q7_DROME	Ariadne, isoform C OS=Drosophila melanogaster GN=ari-1 PE=4 SV=1	ari-1	1.18	1.19	1.34	1.19	1.18	0.78	0.79	0.76	0.8	0.79	13	6	6500	8.31096e-07	1.216	0.784	0.644737
5255.1	sp|Q9VL63|U430_DROME	UPF0430 protein CG31712 OS=Drosophila melanogaster GN=CG31712 PE=1 SV=3	CG31712	0.61	0.66	0.82	0.74	0.7	1.32	1.23	1.24	1.3	1.36	2	1	1000	8.77998e-07	0.706	1.29	1.8272
782.1	sp|Q8T0R7|IDGF5_DROME	Chitinase-like protein Idgf5 OS=Drosophila melanogaster GN=Idgf5 PE=2 SV=3	Idgf5	0.68	0.71	0.83	0.75	0.8	1.2	1.24	1.24	1.34	1.22	41	14	20500	8.97446e-07	0.754	1.248	1.65517
612.1	tr|Q9VD14|Q9VD14_DROME	CG13850 OS=Drosophila melanogaster GN=CG13850 PE=2 SV=3	CG13850	1.22	1.29	1.35	1.41	1.18	0.7	0.7	0.74	0.68	0.73	50	20	25000	9.14343e-07	1.29	0.71	0.550388
919.1	tr|Q9VVA6|Q9VVA6_DROME	Nuclear migration protein NudC OS=Drosophila melanogaster GN=nudC PE=2 SV=2	nudC	0.72	0.76	0.88	0.8	0.77	1.2	1.18	1.27	1.18	1.23	35	16	17500	9.18535e-07	0.786	1.212	1.54198
1770.1	tr|A1ZB73|A1ZB73_DROME	Glutathione S transferase E8 OS=Drosophila melanogaster GN=GstE8 PE=3 SV=1	GstE8	0.47	0.58	0.66	0.59	0.49	1.42	1.44	1.64	1.29	1.42	19	6	9500	9.42172e-07	0.558	1.442	2.58423
1768.1	sp|Q9VH95|YC17_DROME	Uncharacterized protein CG16817 OS=Drosophila melanogaster GN=CG16817 PE=1 SV=1	CG16817	1.11	1.1	1.18	1.1	1.15	0.85	0.87	0.85	0.91	0.87	19	6	4.58e-05	9.5275e-07	1.128	0.87	0.771277
2176.1	tr|Q7PLS1|Q7PLS1_DROME	CG12567, isoform A OS=Drosophila melanogaster GN=CG12567-RA PE=2 SV=2	CG12567-RA	0.77	0.83	0.92	0.82	0.81	1.16	1.16	1.18	1.16	1.19	14	9	7000	9.55481e-07	0.83	1.17	1.40964
2151.1	tr|Q9VGW9|Q9VGW9_DROME	LD25118p OS=Drosophila melanogaster GN=mRpL37 PE=2 SV=3	mRpL37	1.16	1.18	1.3	1.18	1.17	0.79	0.79	0.78	0.86	0.78	14	10	7000	9.69247e-07	1.198	0.8	0.66778
2505.1	tr|Q9VST4|Q9VST4_DROME	CG5144 OS=Drosophila melanogaster GN=CG5144 PE=1 SV=1	CG5144	0.65	0.64	0.85	0.7	0.71	1.28	1.25	1.37	1.3	1.25	11	9	5500	9.7205e-07	0.71	1.29	1.8169
3896.1	tr|Q9VY18|Q9VY18_DROME	Antigen 5-related OS=Drosophila melanogaster GN=Ag5r PE=2 SV=1	Ag5r	0.59	0.75	0.79	0.64	0.7	1.24	1.35	1.39	1.31	1.25	5	2	2500	9.733e-07	0.694	1.308	1.88473
531.1	sp|Q9Y0Y2|PURA_DROME	Adenylosuccinate synthetase OS=Drosophila melanogaster GN=CG17273 PE=1 SV=1	CG17273	0.76	0.79	0.85	0.78	0.78	1.24	1.14	1.27	1.14	1.23	57	13	28500	9.77046e-07	0.792	1.204	1.5202
238.1	sp|O61491|FLOT1_DROME	Flotillin-1 OS=Drosophila melanogaster GN=Flo PE=2 SV=1	Flo	0.77	0.77	0.91	0.79	0.76	1.18	1.22	1.17	1.21	1.23	118	22	59000	9.77196e-07	0.8	1.202	1.5025
1378.1	tr|Q8SXD5|Q8SXD5_DROME	GH02216p OS=Drosophila melanogaster GN=vir-1 PE=2 SV=1	vir-1	0.48	0.5	0.57	0.47	0.52	1.45	1.63	1.23	1.58	1.57	25	9	12500	9.78388e-07	0.508	1.492	2.93701
3739.1	sp|Q9VZV5|CYHR1_DROME	Cysteine and histidine-rich protein 1 homolog OS=Drosophila melanogaster GN=CG32486 PE=1 SV=2	CG32486	0.67	0.74	0.8	0.8	0.69	1.21	1.23	1.35	1.21	1.31	5	4	2500	1.00897e-06	0.74	1.262	1.70541
1681.1	sp|Q9VLU0|BAF_DROME	Barrier-to-autointegration factor OS=Drosophila melanogaster GN=baf PE=1 SV=1	baf	0.67	0.78	0.73	0.76	0.65	1.32	1.16	1.31	1.26	1.36	20	4	10000	1.01727e-06	0.718	1.282	1.78552
4956.1	tr|Q9VSZ2|Q9VSZ2_DROME	CG3448 OS=Drosophila melanogaster GN=CG3448 PE=2 SV=1	CG3448	0.41	0.55	0.57	0.54	0.47	1.51	1.41	1.74	1.33	1.49	2	2	1000	1.04636e-06	0.508	1.496	2.94488
2756.1	tr|Q9W1R6|Q9W1R6_DROME	CG34423, isoform A OS=Drosophila melanogaster GN=CG34423-RA PE=4 SV=2	CG34423-RA	0.54	0.47	0.45	0.39	0.6	1.52	1.54	1.6	1.64	1.25	10	3	5000	1.05988e-06	0.49	1.51	3.08163
4973.1	tr|Q9VCK2|Q9VCK2_DROME	CG13822 OS=Drosophila melanogaster GN=CG13822 PE=2 SV=1	CG13822	0.68	0.69	0.83	0.69	0.73	1.3	1.22	1.22	1.39	1.26	2	2	1000	1.07618e-06	0.724	1.278	1.76519
615.1	tr|Q8SXC2|Q8SXC2_DROME	CG6950, isoform A OS=Drosophila melanogaster GN=CG6950-RC PE=2 SV=1	CG6950-RC	0.72	0.76	0.87	0.78	0.75	1.26	1.19	1.27	1.15	1.23	50	14	25000	1.08591e-06	0.776	1.22	1.57216
5501.1	tr|Q9VQ53|Q9VQ53_DROME	CG15358 OS=Drosophila melanogaster GN=CG15358 PE=2 SV=1	CG15358	1.26	1.23	1.45	1.29	1.24	0.74	0.67	0.71	0.66	0.76	1	1	500	1.09378e-06	1.294	0.708	0.547141
3221.1	tr|Q7JZ25|Q7JZ25_DROME	CG8594 OS=Drosophila melanogaster GN=ClC-b PE=2 SV=1	ClC-b	0.72	0.77	0.9	0.81	0.77	1.2	1.21	1.21	1.18	1.24	7	5	3500	1.1012e-06	0.794	1.208	1.52141
1575.1	tr|Q8IRC2|Q8IRC2_DROME	CG14995, isoform D OS=Drosophila melanogaster GN=CG14995 PE=2 SV=1	CG14995	0.81	0.84	0.94	0.83	0.85	1.15	1.14	1.16	1.16	1.15	21	11	10500	1.1166e-06	0.854	1.152	1.34895
1434.1	tr|Q8SZM2|Q8SZM2_DROME	CG16885, isoform A OS=Drosophila melanogaster GN=CG16885 PE=2 SV=1	CG16885	1.28	1.43	1.25	1.25	1.18	0.72	0.7	0.7	0.75	0.74	24	7	12000	1.13524e-06	1.278	0.722	0.564945
3237.1	tr|Q9VPF6|Q9VPF6_DROME	FI06804p OS=Drosophila melanogaster GN=mRpL15 PE=2 SV=1	mRpL15	1.24	1.25	1.39	1.33	1.16	0.75	0.7	0.68	0.73	0.76	7	5	3500	1.16747e-06	1.274	0.724	0.568289
116.1	tr|Q9VL70|Q9VL70_DROME	HL08109p OS=Drosophila melanogaster GN=yip2 PE=2 SV=1	yip2	0.8	0.87	0.93	0.84	0.84	1.14	1.13	1.16	1.14	1.15	243	15	121500	1.17334e-06	0.856	1.144	1.33645
2576.1	tr|Q9VEY0|Q9VEY0_DROME	CG8927, isoform A OS=Drosophila melanogaster GN=CG8927 PE=1 SV=2	CG8927	1.12	1.28	1.34	1.3	1.23	0.77	0.76	0.71	0.74	0.75	11	6	5500	1.20674e-06	1.254	0.746	0.594896
1673.1	tr|Q9W4A0|Q9W4A0_DROME	GH11193p OS=Drosophila melanogaster GN=Rab-RP4 PE=2 SV=1	Rab-RP4	0.71	0.79	0.88	0.79	0.71	1.2	1.22	1.27	1.19	1.23	20	7	10000	1.21229e-06	0.776	1.222	1.57474
5266.1	tr|Q9W2A1|Q9W2A1_DROME	CG42257, isoform E OS=Drosophila melanogaster GN=Snp PE=4 SV=2	Snp	0.61	0.66	0.79	0.69	0.78	1.22	1.37	1.23	1.33	1.32	2	1	1000	1.22043e-06	0.706	1.294	1.83286
3723.1	sp|Q9V6Y3|RT16_DROME	Probable 28S ribosomal protein S16, mitochondrial OS=Drosophila melanogaster GN=mRpS16 PE=2 SV=1	mRpS16	1.2	1.25	1.45	1.28	1.25	0.68	0.74	0.72	0.73	0.7	5	4	2500	1.22337e-06	1.286	0.714	0.55521
1545.2	tr|Q86B73|Q86B73_DROME	Darkener of apricot, isoform P OS=Drosophila melanogaster GN=Doa PE=2 SV=2	Doa	1.17	1.15	1.3	1.25	1.25	0.81	0.73	0.81	0.72	0.81	15	13	7500	1.25664e-06	1.224	0.776	0.633987
133.1	tr|Q9VMD9|Q9VMD9_DROME	Tiggrin OS=Drosophila melanogaster GN=Tig PE=1 SV=2	Tig	0.8	0.84	0.93	0.83	0.82	1.16	1.14	1.13	1.18	1.17	215	92	107500	1.29112e-06	0.844	1.156	1.36967
366.1	sp|P82147|L2EFL_DROME	Protein lethal(2)essential for life OS=Drosophila melanogaster GN=l(2)efl PE=1 SV=1	l(2)efl	0.66	0.78	0.84	0.78	0.72	1.3	1.19	1.27	1.19	1.27	80	12	40000	1.30388e-06	0.756	1.244	1.6455
1500.1	sp|Q8INB9|AKT1_DROME	RAC serine/threonine-protein kinase OS=Drosophila melanogaster GN=Akt1 PE=1 SV=3	Akt1	0.76	0.8	0.87	0.82	0.9	1.19	1.16	1.15	1.16	1.2	22	13	11000	1.30986e-06	0.83	1.172	1.41205
4612.1	tr|Q9I7M1|Q9I7M1_DROME	CG18806 OS=Drosophila melanogaster GN=CG18806 PE=1 SV=1	CG18806	0.7	0.75	0.84	0.76	0.72	1.3	1.22	1.16	1.33	1.23	3	2	1500	1.31086e-06	0.754	1.248	1.65517
5481.1	tr|Q8IR01|Q8IR01_DROME	CG32564 OS=Drosophila melanogaster GN=CG32564 PE=2 SV=1	CG32564	0.56	0.6	0.63	0.61	0.53	1.4	1.33	1.48	1.6	1.24	1	1	500	1.31135e-06	0.586	1.41	2.40614
3091.1	tr|Q9VV39|Q9VV39_DROME	Mitochondrial ribosomal protein S34 OS=Drosophila melanogaster GN=mRpS34 PE=2 SV=2	mRpS34	1.3	1.18	1.46	1.34	1.4	0.64	0.7	0.63	0.74	0.64	8	4	4000	1.32539e-06	1.336	0.67	0.501497
238.2	sp|O61491-2|FLOT1_DROME	Isoform Long of Flotillin-1 OS=Drosophila melanogaster GN=Flo	Flo	0.77	0.78	0.92	0.79	0.76	1.19	1.21	1.17	1.2	1.23	114	21	57000	1.3562e-06	0.804	1.2	1.49254
1473.1	tr|Q9VKY3|Q9VKY3_DROME	ATP-dependent Clp protease proteolytic subunit OS=Drosophila melanogaster GN=CG5045 PE=2 SV=1	CG5045	1.14	1.23	1.28	1.18	1.15	0.83	0.79	0.78	0.76	0.85	23	6	11500	1.37659e-06	1.196	0.802	0.670569
700.1	tr|Q9W1Y0|Q9W1Y0_DROME	CG3499 OS=Drosophila melanogaster GN=CG3499 PE=2 SV=1	CG3499	1.19	1.21	1.3	1.15	1.13	0.78	0.81	0.8	0.81	0.83	45	20	22500	1.38442e-06	1.196	0.806	0.673913
4696.1	sp|P10735|RT12_DROME	40S ribosomal protein S12, mitochondrial OS=Drosophila melanogaster GN=tko PE=1 SV=1	tko	1.63	1.51	1.41	1.22	1.51	0.47	0.56	0.53	0.61	0.55	3	1	1500	1.448e-06	1.456	0.544	0.373626
1421.1	sp|Q94915|REG2_DROME	Rhythmically expressed gene 2 protein OS=Drosophila melanogaster GN=Reg-2 PE=2 SV=1	Reg-2	0.6	0.76	0.83	0.76	0.66	1.31	1.25	1.32	1.23	1.29	24	11	12000	1.48494e-06	0.722	1.28	1.77285
4763.1	tr|Q9VB82|Q9VB82_DROME	Cuticular protein 97Ea OS=Drosophila melanogaster GN=Cpr97Ea PE=2 SV=2	Cpr97Ea	1.5	1.56	1.42	1.23	1.31	0.55	0.6	0.54	0.66	0.62	2	2	1000	1.48975e-06	1.404	0.594	0.423077
1731.1	tr|Q95RI2|Q95RI2_DROME	CG10973, isoform B OS=Drosophila melanogaster GN=CG10973 PE=2 SV=1	CG10973	0.74	0.78	0.9	0.79	0.76	1.23	1.18	1.21	1.16	1.26	19	11	9500	1.53216e-06	0.794	1.208	1.52141
1764.1	sp|P54397|FKB39_DROME	39 kDa FK506-binding nuclear protein OS=Drosophila melanogaster GN=FK506-bp1 PE=1 SV=2	FK506-bp1	0.71	0.8	0.88	0.79	0.77	1.17	1.23	1.28	1.2	1.18	19	7	9500	1.59235e-06	0.79	1.212	1.53418
4786.1	tr|Q7JQI1|Q7JQI1_DROME	CG8830, isoform A OS=Drosophila melanogaster GN=CG8830 PE=2 SV=1	CG8830	0.7	0.79	0.77	0.73	0.8	1.13	1.29	1.22	1.24	1.33	2	2	1000	1.60515e-06	0.758	1.242	1.63852
2829.1	tr|Q9VKV9|Q9VKV9_DROME	Methionine aminopeptidase OS=Drosophila melanogaster GN=CG5188 PE=2 SV=2	CG5188	1.17	1.23	1.17	1.1	1.11	0.85	0.82	0.85	0.83	0.87	9	6	4500	1.65825e-06	1.156	0.844	0.730104
1372.1	sp|Q9VIW7|RTCB_DROME	tRNA-splicing ligase RtcB homolog OS=Drosophila melanogaster GN=CG9987 PE=1 SV=1	CG9987	0.76	0.77	0.89	0.76	0.76	1.2	1.24	1.26	1.13	1.23	25	10	12500	1.66268e-06	0.788	1.212	1.53807
5519.1	tr|Q8SZ46|Q8SZ46_DROME	CG31235 OS=Drosophila melanogaster GN=CG7117 PE=2 SV=1	CG7117	1.2	1.18	1.26	1.17	1.12	0.77	0.78	0.79	0.87	0.85	1	1	500	1.74256e-06	1.186	0.812	0.684654
3240.1	tr|Q9VVM8|Q9VVM8_DROME	CG5290 OS=Drosophila melanogaster GN=CG5290-RA PE=2 SV=1	CG5290-RA	0.72	0.73	0.89	0.77	0.75	1.23	1.16	1.29	1.23	1.23	7	5	3500	1.74427e-06	0.772	1.228	1.59067
283.1	tr|Q9VTY2|Q9VTY2_DROME	CG10638, isoform A OS=Drosophila melanogaster GN=CG10638 PE=2 SV=1	CG10638	0.65	0.71	0.81	0.76	0.72	1.25	1.26	1.4	1.19	1.25	100	15	50000	1.74976e-06	0.73	1.27	1.73973
1890.1	tr|Q9VJZ5|Q9VJZ5_DROME	LD07294p OS=Drosophila melanogaster GN=Tap42 PE=2 SV=2	Tap42	0.71	0.74	0.87	0.74	0.72	1.29	1.18	1.3	1.18	1.28	17	9	8500	1.75439e-06	0.756	1.246	1.64815
1775.1	sp|P37193|ADXH_DROME	Adrenodoxin-like protein, mitochondrial OS=Drosophila melanogaster GN=Fdxh PE=2 SV=3	Fdxh	0.79	0.83	0.92	0.82	0.85	1.18	1.14	1.2	1.13	1.14	19	5	9500	1.75497e-06	0.842	1.158	1.3753
4843.1	sp|Q9VM65|CCA_DROME	Circulating cathodic antigen homolog OS=Drosophila melanogaster GN=CG10158 PE=1 SV=1	CG10158	1.05	1.12	1.15	1.1	1.12	0.9	0.89	0.88	0.91	0.88	2	2	1000	1.76723e-06	1.108	0.892	0.805054
1655.1	tr|A8DYF7|A8DYF7_DROME	Mrj, isoform E OS=Drosophila melanogaster GN=mrj PE=4 SV=1	mrj	0.85	0.84	0.91	0.82	0.87	1.09	1.14	1.14	1.2	1.15	20	9	10000	1.76752e-06	0.858	1.144	1.33333
4784.1	tr|Q9W2P5|Q9W2P5_DROME	CG9344 OS=Drosophila melanogaster GN=CG9344 PE=2 SV=1	CG9344	1.11	1.17	1.2	1.1	1.09	0.85	0.87	0.87	0.86	0.87	2	2	1000	1.77777e-06	1.134	0.864	0.761905
4514.1	sp|Q9W3T5|U640_DROME	UPF0640 protein CG32736 OS=Drosophila melanogaster GN=CG32736 PE=1 SV=1	CG32736	1.22	1.15	1.39	1.26	1.22	0.77	0.75	0.75	0.76	0.72	3	2	1500	1.79542e-06	1.248	0.75	0.600962
367.3	sp|Q9VG96|GSTT4_DROME	Glutathione S-transferase D4 OS=Drosophila melanogaster GN=GstD4 PE=1 SV=1	GstD4	0.7	0.76	0.84	0.69	0.64	1.31	1.23	1.26	1.2	1.36	27	4	13500	1.8438e-06	0.726	1.272	1.75207
412.1	tr|Q8MRM6|Q8MRM6_DROME	CG12065, isoform C OS=Drosophila melanogaster GN=CG12065 PE=2 SV=1	CG12065	0.84	0.85	0.95	0.85	0.87	1.11	1.14	1.14	1.12	1.13	71	28	35500	1.85235e-06	0.872	1.128	1.29358
4613.1	sp|P83103|HASP_DROME	Putative serine/threonine-protein kinase haspin homolog OS=Drosophila melanogaster GN=Haspin PE=2 SV=1	Haspin	0.73	0.73	0.84	0.7	0.71	1.14	1.26	1.35	1.26	1.29	3	2	1500	1.89488e-06	0.742	1.26	1.69811
5170.1	tr|Q9VKP0|Q9VKP0_DROME	CG17085 OS=Drosophila melanogaster GN=CG17085 PE=1 SV=1	CG17085	1.26	1.2	1.47	1.34	1.36	0.67	0.77	0.67	0.6	0.65	2	1	1000	1.9059e-06	1.326	0.672	0.506787
706.1	sp|Q9VN93|CPR1_DROME	Putative cysteine proteinase CG12163 OS=Drosophila melanogaster GN=CG12163 PE=2 SV=2	CG12163	0.76	0.86	0.86	0.81	0.74	1.23	1.12	1.2	1.19	1.23	45	16	22500	1.96628e-06	0.806	1.194	1.48139
5523.1	tr|Q9VSD8|Q9VSD8_DROME	CG7550 OS=Drosophila melanogaster GN=CG7550 PE=2 SV=1	CG7550	0.77	0.8	0.92	0.82	0.79	1.15	1.15	1.2	1.18	1.22	1	1	500	1.96784e-06	0.82	1.18	1.43902
4065.1	sp|Q6NN40|NTM1_DROME	Alpha N-terminal protein methyltransferase 1 OS=Drosophila melanogaster GN=CG1675 PE=1 SV=1	CG1675	0.78	0.83	0.92	0.87	0.87	1.14	1.17	1.15	1.13	1.15	4	3	2000	2.00763e-06	0.854	1.148	1.34426
5713.1	tr|Q7PL73|Q7PL73_DROME	CG40439, isoform B OS=Drosophila melanogaster GN=CG40439 PE=4 SV=2	CG40439	0.64	0.67	0.87	0.78	0.68	1.26	1.29	1.32	1.23	1.27	1	1	500	2.02689e-06	0.728	1.274	1.75
2347.1	tr|Q0E8P1|Q0E8P1_DROME	CG17549, isoform B OS=Drosophila melanogaster GN=CG17549 PE=4 SV=1	CG17549	0.7	0.8	0.84	0.79	0.8	1.27	1.15	1.16	1.28	1.21	13	5	6500	2.07965e-06	0.786	1.214	1.54453
497.1	tr|A1Z6L9|A1Z6L9_DROME	Trap1 OS=Drosophila melanogaster GN=Trap1 PE=3 SV=1	Trap1	0.79	0.83	0.9	0.83	0.8	1.17	1.16	1.24	1.11	1.17	60	27	30000	2.11574e-06	0.83	1.17	1.40964
2199.1	tr|Q9VHJ5|Q9VHJ5_DROME	CG11967 OS=Drosophila melanogaster GN=CAHbeta PE=2 SV=1	CAHbeta	0.67	0.74	0.88	0.78	0.74	1.2	1.22	1.29	1.28	1.2	14	7	7000	2.11574e-06	0.762	1.238	1.62467
5365.1	tr|Q6IIA4|Q6IIA4_DROME	CG34015 OS=Drosophila melanogaster GN=CG34015-RA PE=2 SV=1	CG34015-RA	1.12	1.17	1.25	1.18	1.15	0.87	0.85	0.8	0.76	0.84	1	1	500	2.15643e-06	1.174	0.824	0.701874
986.1	sp|Q8MKN0|COQ9_DROME	Ubiquinone biosynthesis protein COQ9, mitochondrial OS=Drosophila melanogaster GN=Coq9 PE=1 SV=1	Coq9	0.79	0.86	0.87	0.83	0.77	1.2	1.16	1.25	1.13	1.14	33	15	16500	2.15867e-06	0.824	1.176	1.42718
5462.1	tr|Q9W2V7|Q9W2V7_DROME	AT18545p OS=Drosophila melanogaster GN=Psf3 PE=2 SV=1	Psf3	0.54	0.7	0.76	0.67	0.63	1.39	1.18	1.32	1.37	1.43	1	1	500	2.22624e-06	0.66	1.338	2.02727
456.1	tr|Q9VDT1|Q9VDT1_DROME	Arc42 OS=Drosophila melanogaster GN=Arc42 PE=2 SV=1	Arc42	0.81	0.86	0.94	0.84	0.85	1.13	1.13	1.15	1.12	1.17	64	13	32000	2.2284e-06	0.86	1.14	1.32558
2463.1	tr|Q9VVW7|Q9VVW7_DROME	CG11577 OS=Drosophila melanogaster GN=CG11577 PE=1 SV=2	CG11577	0.82	0.86	0.93	0.82	0.83	1.13	1.12	1.19	1.13	1.17	12	5	6000	2.27497e-06	0.852	1.148	1.34742
412.2	tr|Q9W3D6|Q9W3D6_DROME	CG12065, isoform A OS=Drosophila melanogaster GN=CG12065 PE=2 SV=1	CG12065	0.84	0.84	0.95	0.84	0.87	1.11	1.15	1.15	1.13	1.14	71	28	35500	2.33345e-06	0.868	1.136	1.30876
2551.1	tr|Q9VD55|Q9VD55_DROME	Cytochrome c heme lyase OS=Drosophila melanogaster GN=Cchl PE=2 SV=1	Cchl	1.14	1.2	1.31	1.22	1.14	0.78	0.85	0.8	0.78	0.78	11	7	5500	2.40358e-06	1.202	0.798	0.663894
3068.1	tr|Q8MSS7|Q8MSS7_DROME	Mitochondrial ribosomal protein S2 OS=Drosophila melanogaster GN=mRpS2 PE=2 SV=1	mRpS2	1.19	1.27	1.45	1.36	1.2	0.68	0.72	0.69	0.7	0.72	8	4	4000	2.41097e-06	1.294	0.702	0.542504
3359.1	tr|Q95SE8|Q95SE8_DROME	CG11009, isoform B OS=Drosophila melanogaster GN=CG11009 PE=2 SV=1	CG11009	0.7	0.83	0.86	0.81	0.69	1.25	1.18	1.22	1.2	1.25	7	2	3500	2.44269e-06	0.778	1.22	1.56812
341.1	sp|O61492-2|FLOT2_DROME	Isoform B of Flotillin-2 OS=Drosophila melanogaster GN=Flo-2	Flo-2	0.71	0.77	0.87	0.8	0.7	1.25	1.2	1.27	1.15	1.27	84	20	42000	2.48308e-06	0.77	1.228	1.59481
4305.1	sp|Q9VYI3|RM49_DROME	Probable 39S ribosomal protein L49, mitochondrial OS=Drosophila melanogaster GN=mRpL49 PE=3 SV=1	mRpL49	1.23	1.33	1.34	1.2	1.2	0.68	0.76	0.68	0.85	0.74	3	3	1500	2.56866e-06	1.26	0.742	0.588889
3654.1	sp|Q9V9Z1|RM32_DROME	39S ribosomal protein L32, mitochondrial OS=Drosophila melanogaster GN=mRpL32 PE=2 SV=1	mRpL32	1.47	1.2	1.61	1.34	1.44	0.59	0.63	0.56	0.62	0.55	5	5	2500	2.57563e-06	1.412	0.59	0.417847
1773.1	tr|Q9VL67|Q9VL67_DROME	CG4594 OS=Drosophila melanogaster GN=CG4594 PE=2 SV=1	CG4594	0.64	0.73	0.82	0.74	0.68	1.33	1.21	1.4	1.24	1.22	19	5	9500	2.59708e-06	0.722	1.28	1.77285
766.1	sp|Q8ML70-1|IM10_DROME	Isoform A of Immune-induced peptides OS=Drosophila melanogaster GN=IM10	IM10	0.72	0.84	0.84	0.84	0.78	1.2	1.13	1.15	1.23	1.25	42	10	21000	2.60179e-06	0.804	1.192	1.48259
879.1	sp|Q9VMQ5|COQ6_DROME	Putative ubiquinone biosynthesis monooxygenase COQ6 OS=Drosophila melanogaster GN=CG7277 PE=2 SV=1	CG7277	0.67	0.76	0.81	0.8	0.76	1.33	1.18	1.26	1.15	1.28	37	9	18500	2.70006e-06	0.76	1.24	1.63158
1276.1	tr|Q7K5J8|Q7K5J8_DROME	Cuticular protein 57A, isoform A OS=Drosophila melanogaster GN=Cpr57A PE=2 SV=1	Cpr57A	0.75	0.8	0.85	0.77	0.81	1.22	1.17	1.1	1.26	1.26	27	7	13500	2.73193e-06	0.796	1.202	1.51005
689.2	sp|Q9VCI3|LSD1_DROME	Lipid storage droplets surface-binding protein 1 OS=Drosophila melanogaster GN=Lsd-1 PE=1 SV=2	Lsd-1	1.11	1.21	1.25	1.19	1.11	0.82	0.79	0.84	0.84	0.85	44	13	22000	2.77844e-06	1.174	0.828	0.705281
846.1	tr|A1ZB83|A1ZB83_DROME	CG5174, isoform B OS=Drosophila melanogaster GN=CG5174 PE=4 SV=1	CG5174	0.86	0.91	0.94	0.86	0.89	1.1	1.07	1.13	1.12	1.12	38	10	19000	2.81349e-06	0.892	1.108	1.24215
236.1	tr|A4UZR3|A4UZR3_DROME	Trehalase, isoform E OS=Drosophila melanogaster GN=Treh PE=4 SV=1	Treh	1.18	1.28	1.33	1.28	1.11	0.77	0.73	0.77	0.77	0.78	119	23	59500	2.81534e-06	1.236	0.764	0.618123
4817.1	tr|Q9VB09|Q9VB09_DROME	CG12883 OS=Drosophila melanogaster GN=CG12883-RA PE=2 SV=1	CG12883-RA	0.71	0.7	0.8	0.73	0.71	1.24	1.27	1.43	1.24	1.17	2	2	1000	2.93824e-06	0.73	1.27	1.73973
1655.2	tr|Q7JUZ6|Q7JUZ6_DROME	DnaJ-related co-chaperone MRJ OS=Drosophila melanogaster GN=mrj PE=2 SV=1	mrj	0.83	0.8	0.9	0.79	0.85	1.11	1.17	1.15	1.24	1.16	16	7	8000	2.94368e-06	0.834	1.166	1.39808
5243.1	sp|Q9Y0V3|TIM9B_DROME	Mitochondrial import inner membrane translocase subunit Tim9B OS=Drosophila melanogaster GN=Tim9b PE=3 SV=1	Tim9b	1.24	1.37	1.22	1.29	1.13	0.75	0.68	0.76	0.79	0.76	2	1	1000	2.95431e-06	1.25	0.748	0.5984
689.1	sp|Q9VCI3-3|LSD1_DROME	Isoform C of Lipid storage droplets surface-binding protein 1 OS=Drosophila melanogaster GN=Lsd-1	Lsd-1	1.1	1.2	1.24	1.18	1.11	0.82	0.79	0.84	0.84	0.86	46	12	23000	2.99421e-06	1.166	0.83	0.711835
1117.1	tr|Q53ZT0|Q53ZT0_DROME	DNAJ-1 OS=Drosophila melanogaster GN=DnaJ-1 PE=2 SV=1	DnaJ-1	0.77	0.85	0.93	0.83	0.82	1.16	1.13	1.19	1.15	1.16	30	13	15000	3.10314e-06	0.84	1.158	1.37857
3722.1	tr|Q9W4I3|Q9W4I3_DROME	FI01736p OS=Drosophila melanogaster GN=mRpL30 PE=2 SV=1	mRpL30	1.47	1.16	1.45	1.27	1.37	0.64	0.68	0.63	0.71	0.63	5	4	2500	3.1296e-06	1.344	0.658	0.489583
590.1	tr|Q8SXQ1|Q8SXQ1_DROME	CG9629 OS=Drosophila melanogaster GN=CG9629 PE=2 SV=1	CG9629	0.74	0.83	0.89	0.81	0.82	1.17	1.17	1.26	1.19	1.13	52	16	26000	3.15748e-06	0.818	1.184	1.44743
4845.1	tr|Q9Y156|Q9Y156_DROME	BcDNA.GH02976 OS=Drosophila melanogaster GN=obst-B PE=2 SV=1	obst-B	1.21	1.33	1.23	1.2	1.12	0.79	0.77	0.72	0.8	0.83	2	2	1000	3.20967e-06	1.218	0.782	0.642036
4525.1	sp|Q9W0C7|OPI10_DROME	Protein OPI10 homolog OS=Drosophila melanogaster GN=CG13926 PE=2 SV=1	CG13926	0.83	0.82	0.9	0.91	0.9	1.16	1.09	1.13	1.12	1.13	3	2	1500	3.25336e-06	0.872	1.126	1.29128
1659.1	sp|P56538|IF6_DROME	Eukaryotic translation initiation factor 6 OS=Drosophila melanogaster GN=eIF6 PE=2 SV=3	eIF6	0.71	0.8	0.9	0.75	0.78	1.16	1.24	1.27	1.18	1.22	20	8	10000	3.28466e-06	0.788	1.214	1.54061
2658.1	tr|Q7PL76|Q7PL76_DROME	Light, isoform B OS=Drosophila melanogaster GN=lt PE=4 SV=1	lt	0.62	0.64	0.79	0.66	0.61	1.27	1.27	1.51	1.25	1.39	10	8	5000	3.28624e-06	0.664	1.338	2.01506
978.1	tr|Q8IPJ3|Q8IPJ3_DROME	CG11321, isoform B OS=Drosophila melanogaster GN=CG11321 PE=2 SV=1	CG11321	1.13	1.11	1.28	1.17	1.17	0.83	0.85	0.84	0.81	0.81	33	21	16500	3.40221e-06	1.172	0.828	0.706485
3289.1	tr|A1ZA23|A1ZA23_DROME	CG8192 OS=Drosophila melanogaster GN=CG8192 PE=4 SV=1	CG8192	1.27	1.49	1.32	1.29	1.17	0.74	0.63	0.68	0.7	0.69	7	4	3500	3.41722e-06	1.308	0.688	0.525994
4779.1	sp|A1ZBT5|MED8_DROME	Mediator of RNA polymerase II transcription subunit 8 OS=Drosophila melanogaster GN=MED8 PE=2 SV=1	MED8	0.87	0.91	0.87	0.86	0.87	1.1	1.16	1.14	1.06	1.17	2	2	1000	3.45164e-06	0.876	1.126	1.28539
1183.1	tr|Q7KK90|Q7KK90_DROME	GH14654p OS=Drosophila melanogaster GN=GstE1 PE=2 SV=1	GstE1	0.74	0.83	0.91	0.86	0.83	1.19	1.16	1.14	1.15	1.19	29	6	14500	3.5171e-06	0.834	1.166	1.39808
736.1	sp|Q9XYZ5|DDB1_DROME	DNA damage-binding protein 1 OS=Drosophila melanogaster GN=pic PE=1 SV=1	pic	0.68	0.7	0.81	0.73	0.7	1.21	1.29	1.43	1.18	1.26	43	21	21500	3.62324e-06	0.724	1.274	1.75967
4273.1	tr|Q9I7M8|Q9I7M8_DROME	Ku80 OS=Drosophila melanogaster GN=Ku80 PE=1 SV=1	Ku80	0.45	0.55	0.74	0.63	0.45	1.37	1.47	1.61	1.28	1.45	3	3	1500	3.68933e-06	0.564	1.436	2.5461
1492.1	tr|Q9W074|Q9W074_DROME	FI04779p OS=Drosophila melanogaster GN=HBS1 PE=2 SV=2	HBS1	0.76	0.82	0.89	0.82	0.76	1.14	1.2	1.27	1.14	1.2	22	14	11000	3.72692e-06	0.81	1.19	1.46914
187.2	tr|Q8IMB9|Q8IMB9_DROME	CG1674, isoform B OS=Drosophila melanogaster GN=CG1674 PE=2 SV=1	CG1674	1.08	1.18	1.21	1.19	1.12	0.88	0.82	0.85	0.81	0.87	128	29	64000	3.72702e-06	1.156	0.846	0.731834
3248.1	sp|Q9VY28|RT25_DROME	Probable 28S ribosomal protein S25, mitochondrial OS=Drosophila melanogaster GN=mRpS25 PE=2 SV=1	mRpS25	1.17	1.14	1.3	1.36	1.34	0.71	0.76	0.76	0.76	0.7	7	5	3500	3.74141e-06	1.262	0.738	0.584786
282.1	tr|A1Z6V5|A1Z6V5_DROME	FI01422p OS=Drosophila melanogaster GN=Spn43Ab PE=2 SV=1	Spn43Ab	0.72	0.74	0.83	0.76	0.75	1.12	1.33	1.21	1.32	1.22	100	21	50000	3.79701e-06	0.76	1.24	1.63158
4677.1	tr|A1Z9B5|A1Z9B5_DROME	CG10799 OS=Drosophila melanogaster GN=CG10799-RA PE=2 SV=1	CG10799-RA	0.77	0.79	0.88	0.82	0.89	1.21	1.13	1.13	1.22	1.16	3	1	1500	3.90222e-06	0.83	1.17	1.40964
1535.1	tr|Q9W127|Q9W127_DROME	CG3663 OS=Drosophila melanogaster GN=CG3663 PE=2 SV=1	CG3663	0.74	0.8	0.88	0.85	0.81	1.24	1.16	1.23	1.16	1.12	22	6	11000	3.91222e-06	0.816	1.182	1.44853
209.1	sp|Q9V6U9|MECR_DROME	Probable trans-2-enoyl-CoA reductase, mitochondrial OS=Drosophila melanogaster GN=CG16935 PE=3 SV=2	CG16935	0.84	0.86	0.96	0.89	0.88	1.11	1.11	1.12	1.11	1.13	135	17	67500	3.96583e-06	0.886	1.116	1.25959
853.1	tr|Q9VU35|Q9VU35_DROME	CG11267 OS=Drosophila melanogaster GN=CG11267 PE=2 SV=1	CG11267	1.2	1.19	1.39	1.17	1.29	0.74	0.76	0.7	0.81	0.76	38	5	19000	4.0196e-06	1.248	0.754	0.604167
4089.1	sp|Q9VPL3|RM10_DROME	39S ribosomal protein L10, mitochondrial OS=Drosophila melanogaster GN=mRpL10 PE=2 SV=1	mRpL10	1.26	1.17	1.5	1.36	1.32	0.64	0.69	0.63	0.73	0.71	4	3	2000	4.04712e-06	1.322	0.68	0.514372
3313.1	sp|Q9VZD5|RT06_DROME	Probable 28S ribosomal protein S6, mitochondrial OS=Drosophila melanogaster GN=mRpS6 PE=1 SV=1	mRpS6	1.18	1.3	1.52	1.57	1.41	0.62	0.62	0.61	0.57	0.59	7	4	3500	4.0587e-06	1.396	0.602	0.431232
5394.1	sp|Q26454|MCM4_DROME	DNA replication licensing factor MCM4 OS=Drosophila melanogaster GN=dpa PE=1 SV=2	dpa	0.61	0.69	0.72	0.75	0.69	1.2	1.27	1.48	1.36	1.23	1	1	500	4.05961e-06	0.692	1.308	1.89017
1978.1	sp|Q9W032|SGT1_DROME	Protein SGT1 homolog ecdysoneless OS=Drosophila melanogaster GN=ecd PE=1 SV=1	ecd	0.8	0.79	0.93	0.83	0.86	1.15	1.18	1.11	1.18	1.15	16	10	8000	4.06195e-06	0.842	1.154	1.37055
730.1	tr|Q9VRD4|Q9VRD4_DROME	CG1532 OS=Drosophila melanogaster GN=CG1532 PE=2 SV=1	CG1532	0.77	0.85	0.94	0.85	0.84	1.14	1.15	1.16	1.15	1.15	44	9	22000	4.06932e-06	0.85	1.15	1.35294
466.1	tr|Q9VT60|Q9VT60_DROME	Calcium-independent phospholipase A2 VIA, isoform A OS=Drosophila melanogaster GN=iPLA2-VIA PE=2 SV=3	iPLA2-VIA	0.81	0.82	0.94	0.82	0.82	1.15	1.14	1.15	1.14	1.22	63	25	31500	4.1164e-06	0.842	1.16	1.37767
341.2	sp|O61492|FLOT2_DROME	Flotillin-2 OS=Drosophila melanogaster GN=Flo-2 PE=2 SV=3	Flo-2	0.73	0.79	0.88	0.81	0.71	1.24	1.19	1.26	1.13	1.26	83	20	41500	4.14532e-06	0.784	1.216	1.55102
3424.1	tr|Q9VCD0|Q9VCD0_DROME	CG5463 OS=Drosophila melanogaster GN=CG5463 PE=2 SV=2	CG5463	1.09	1.17	1.23	1.3	1.22	0.8	0.8	0.84	0.78	0.77	6	5	3000	4.25561e-06	1.202	0.798	0.663894
727.1	sp|Q8SYD0|TTC19_DROME	Tetratricopeptide repeat protein 19 homolog, mitochondrial OS=Drosophila melanogaster GN=CG15173 PE=2 SV=1	CG15173	0.71	0.82	0.82	0.81	0.71	1.27	1.16	1.28	1.14	1.29	44	13	22000	4.30321e-06	0.774	1.228	1.58656
3437.1	sp|Q9VN27|LIPT2_DROME	Putative lipoyltransferase 2, mitochondrial OS=Drosophila melanogaster GN=CG9804 PE=2 SV=1	CG9804	1.07	1.07	1.16	1.12	1.09	0.92	0.89	0.89	0.88	0.91	6	5	3000	4.33708e-06	1.102	0.898	0.814882
2635.1	tr|Q9VV61|Q9VV61_DROME	CG33158 OS=Drosophila melanogaster GN=CG33158 PE=2 SV=3	CG33158	0.64	0.68	0.76	0.69	0.7	1.21	1.34	1.49	1.21	1.27	10	8	5000	4.33938e-06	0.694	1.304	1.87896
1574.1	tr|E1JIE3|E1JIE3_DROME	Multiplexin, isoform K OS=Drosophila melanogaster GN=mp PE=4 SV=1	mp	0.77	0.83	0.93	0.85	0.8	1.2	1.12	1.17	1.16	1.17	21	11	10500	4.38025e-06	0.836	1.164	1.39234
2461.1	sp|P02515|HSP22_DROME	Heat shock protein 22 OS=Drosophila melanogaster GN=Hsp22 PE=1 SV=4	Hsp22	0.55	0.52	0.7	0.57	0.66	1.39	1.5	1.19	1.57	1.36	12	5	6000	4.41493e-06	0.6	1.402	2.33667
3013.1	tr|O97059|O97059_DROME	Ccp84Ab OS=Drosophila melanogaster GN=Ccp84Ab PE=2 SV=1	Ccp84Ab	1.15	1.31	1.19	1.24	1.17	0.82	0.74	0.71	0.83	0.84	8	6	4000	4.49908e-06	1.212	0.788	0.650165
1779.1	sp|Q9V8Y2|OB56A_DROME	General odorant-binding protein 56a OS=Drosophila melanogaster GN=Obp56a PE=1 SV=1	Obp56a	0.64	0.66	0.75	0.63	0.71	1.36	1.48	1.35	1.3	1.14	19	3	9500	4.52016e-06	0.678	1.326	1.95575
3435.1	tr|Q9XYZ4|Q9XYZ4_DROME	Endo/exonuclease Mre11 OS=Drosophila melanogaster GN=mre11 PE=2 SV=1	mre11	0.81	0.85	0.88	0.77	0.83	1.12	1.16	1.26	1.13	1.21	6	5	3000	4.62338e-06	0.828	1.176	1.42029
4557.1	tr|A1Z9J6|A1Z9J6_DROME	Mitochondrial ribosomal protein L53 OS=Drosophila melanogaster GN=mRpL53 PE=2 SV=1	mRpL53	1.32	1.16	1.46	1.58	1.49	0.56	0.63	0.6	0.6	0.59	3	2	1500	4.63851e-06	1.402	0.596	0.425107
5427.1	tr|Q8IQY1|Q8IQY1_DROME	CG32551 OS=Drosophila melanogaster GN=CG32551 PE=2 SV=2	CG32551	0.72	0.78	0.93	0.79	0.76	1.22	1.24	1.21	1.16	1.2	1	1	500	4.77505e-06	0.796	1.206	1.51508
300.1	tr|Q9VH09|Q9VH09_DROME	CG3999 OS=Drosophila melanogaster GN=CG3999 PE=2 SV=1	CG3999	0.66	0.72	0.85	0.72	0.77	1.2	1.38	1.24	1.27	1.18	95	22	47500	4.86275e-06	0.744	1.254	1.68548
1446.1	tr|Q7KTG0|Q7KTG0_DROME	CG4619, isoform A OS=Drosophila melanogaster GN=CG4619 PE=2 SV=1	CG4619	0.79	0.77	0.89	0.79	0.83	1.14	1.28	1.2	1.17	1.13	23	13	11500	4.89317e-06	0.814	1.184	1.45455
3760.1	tr|Q86BL4|Q86BL4_DROME	CG33649 OS=Drosophila melanogaster GN=CG33649 PE=2 SV=1	CG33649	1.05	1.16	1.2	1.16	1.21	0.86	0.83	0.85	0.83	0.85	5	4	2500	4.92676e-06	1.156	0.844	0.730104
1595.1	sp|Q9VF08|TIM16_DROME	Mitochondrial import inner membrane translocase subunit Tim16 OS=Drosophila melanogaster GN=blp PE=2 SV=1	blp	1.08	1.15	1.23	1.15	1.11	0.86	0.83	0.87	0.85	0.88	21	7	10500	4.99228e-06	1.144	0.858	0.75
5217.1	tr|Q9VEW1|Q9VEW1_DROME	CG14880, isoform A OS=Drosophila melanogaster GN=CG14880 PE=2 SV=2	CG14880	1.12	1.19	1.22	1.19	1.14	0.86	0.79	0.76	0.82	0.91	2	1	1000	5.00746e-06	1.172	0.828	0.706485
4150.1	tr|Q9VL16|Q9VL16_DROME	CG5676 OS=Drosophila melanogaster GN=CG5676 PE=2 SV=1	CG5676	0.81	0.73	0.88	0.78	0.77	1.11	1.23	1.25	1.27	1.17	4	3	2000	5.10289e-06	0.794	1.206	1.51889
5703.1	tr|Q7JQ36|Q7JQ36_DROME	Receptor protein serine/threonine kinase OS=Drosophila melanogaster GN=sax PE=2 SV=1	sax	0.73	0.77	0.94	0.8	0.76	1.19	1.21	1.21	1.18	1.2	1	1	500	5.11689e-06	0.8	1.198	1.4975
3819.1	sp|Q7JZM8|RM41_DROME	39S ribosomal protein L41, mitochondrial OS=Drosophila melanogaster GN=mRpL41 PE=1 SV=1	mRpL41	1.3	1.09	1.4	1.31	1.34	0.69	0.72	0.68	0.75	0.72	5	3	2500	5.17844e-06	1.288	0.712	0.552795
1931.1	tr|Q8SXR1|Q8SXR1_DROME	Neural lazarillo OS=Drosophila melanogaster GN=NLaz PE=2 SV=1	NLaz	0.66	0.8	0.82	0.76	0.71	1.25	1.14	1.22	1.36	1.3	17	5	8500	5.26264e-06	0.75	1.254	1.672
1090.1	tr|Q9V3Z9|Q9V3Z9_DROME	CG16884 OS=Drosophila melanogaster GN=BG:DS00180.3 PE=2 SV=1	BG:DS00180.3	1.27	1.42	1.18	1.23	1.18	0.72	0.71	0.72	0.81	0.76	31	8	15500	5.30095e-06	1.256	0.744	0.592357
2074.1	tr|Q9I7I7|Q9I7I7_DROME	Sirt2 OS=Drosophila melanogaster GN=Sirt2 PE=2 SV=1	Sirt2	0.73	0.85	0.86	0.8	0.74	1.22	1.14	1.25	1.14	1.27	15	8	7500	5.35354e-06	0.796	1.204	1.51256
2608.2	tr|A1Z8U9|A1Z8U9_DROME	Ribosomal protein S11, isoform B OS=Drosophila melanogaster GN=RpS11 PE=3 SV=1	RpS11	1.22	1.09	1.19	1.15	1.12	0.79	0.85	0.87	0.89	0.84	7	4	3500	5.40235e-06	1.154	0.848	0.734835
303.1	tr|Q7K511|Q7K511_DROME	CG3835, isoform A OS=Drosophila melanogaster GN=EG:87B1.3 PE=2 SV=1	EG:87B1.3	0.73	0.81	0.9	0.8	0.73	1.16	1.18	1.28	1.23	1.17	94	18	47000	5.42889e-06	0.794	1.204	1.51637
1643.1	sp|Q9VUL1|PYRG_DROME	CTP synthase OS=Drosophila melanogaster GN=CG6854 PE=1 SV=2	CG6854	0.7	0.74	0.82	0.76	0.69	1.28	1.25	1.39	1.13	1.22	20	11	10000	5.45787e-06	0.742	1.254	1.69003
2606.1	tr|Q9VZ24|Q9VZ24_DROME	CG15201 OS=Drosophila melanogaster GN=CG15201 PE=2 SV=1	CG15201	0.85	0.93	0.92	0.88	0.87	1.14	1.07	1.12	1.08	1.13	11	3	5500	5.53578e-06	0.89	1.108	1.24494
3866.1	tr|Q9VPD6|Q9VPD6_DROME	CG5059, isoform A OS=Drosophila melanogaster GN=CG5059 PE=2 SV=1	CG5059	0.68	0.68	0.82	0.7	0.69	1.34	1.25	1.13	1.3	1.41	5	3	2500	5.55668e-06	0.714	1.286	1.80112
2571.1	tr|Q9VY87|Q9VY87_DROME	CG10992 OS=Drosophila melanogaster GN=CG10992 PE=2 SV=1	CG10992	0.77	0.81	0.84	0.73	0.68	1.26	1.19	1.25	1.33	1.13	11	6	5500	5.67207e-06	0.766	1.232	1.60836
3431.1	tr|Q9VHT2|Q9VHT2_DROME	FI07663p OS=Drosophila melanogaster GN=tex PE=2 SV=1	tex	0.73	0.82	0.93	0.84	0.79	1.16	1.16	1.2	1.2	1.18	6	5	3000	5.73013e-06	0.822	1.18	1.43552
1520.1	tr|Q9V3P3|Q9V3P3_DROME	LD45860p OS=Drosophila melanogaster GN=REG PE=2 SV=1	REG	0.79	0.82	0.9	0.79	0.74	1.14	1.18	1.27	1.14	1.22	22	9	11000	5.73156e-06	0.808	1.19	1.47277
3690.1	tr|Q0E9E6|Q0E9E6_DROME	CG34141, isoform B OS=Drosophila melanogaster GN=CG34141 PE=2 SV=2	CG34141	1.19	1.19	1.39	1.16	1.23	0.77	0.75	0.75	0.75	0.83	5	4	2500	5.75405e-06	1.232	0.77	0.625
4626.1	sp|Q9VVN2|RT26_DROME	Probable 28S ribosomal protein S26, mitochondrial OS=Drosophila melanogaster GN=mRpS26 PE=1 SV=1	mRpS26	1.11	1.18	1.37	1.3	1.27	0.72	0.76	0.78	0.76	0.75	3	2	1500	5.75422e-06	1.246	0.754	0.605136
3584.1	tr|Q0KI97|Q0KI97_DROME	CG34117 OS=Drosophila melanogaster GN=CG34117 PE=4 SV=1	CG34117	0.84	0.8	0.93	0.85	0.88	1.12	1.18	1.09	1.16	1.15	6	3	3000	6.17128e-06	0.86	1.14	1.32558
3306.1	tr|Q9VUV6|Q9VUV6_DROME	GXIVsPLA2, isoform A OS=Drosophila melanogaster GN=GXIVsPLA2 PE=2 SV=2	GXIVsPLA2	0.69	0.81	0.78	0.8	0.64	1.22	1.18	1.35	1.2	1.34	7	4	3500	6.20677e-06	0.744	1.258	1.69086
1086.1	tr|Q8SZK5|Q8SZK5_DROME	CG31769 OS=Drosophila melanogaster GN=CG31769 PE=2 SV=1	CG31769	0.66	0.7	0.72	0.67	0.68	1.17	1.49	1.21	1.4	1.29	31	9	15500	6.44015e-06	0.686	1.312	1.91254
2678.1	tr|Q9VYJ1|Q9VYJ1_DROME	CG3775 OS=Drosophila melanogaster GN=CG3775-RA PE=2 SV=1	CG3775-RA	0.63	0.63	0.69	0.66	0.67	1.18	1.52	1.23	1.47	1.34	10	7	5000	6.56041e-06	0.656	1.348	2.05488
5179.1	tr|Q9VZV8|Q9VZV8_DROME	CG16753 OS=Drosophila melanogaster GN=CG16753 PE=2 SV=1	CG16753	0.8	0.9	0.86	0.83	0.75	1.14	1.23	1.2	1.11	1.18	2	1	1000	6.63603e-06	0.828	1.172	1.41546
4143.1	tr|Q9VU36|Q9VU36_DROME	LP04985p OS=Drosophila melanogaster GN=mRpL20 PE=2 SV=1	mRpL20	1.25	1.18	1.46	1.39	1.2	0.7	0.7	0.66	0.7	0.76	4	3	2000	6.64017e-06	1.296	0.704	0.54321
4690.1	tr|Q9VJI7|Q9VJI7_DROME	LSm7 OS=Drosophila melanogaster GN=LSm7 PE=2 SV=1	LSm7	1.06	1.12	1.09	1.05	1.07	0.9	0.91	0.93	0.95	0.92	3	1	1500	6.6511e-06	1.078	0.922	0.855288
5273.1	tr|Q8IQH2|Q8IQH2_DROME	CG10638, isoform B OS=Drosophila melanogaster GN=CG10638-RB PE=2 SV=2	CG10638-RB	0.67	0.79	0.8	0.82	0.72	1.19	1.2	1.38	1.18	1.25	2	1	1000	6.66751e-06	0.76	1.24	1.63158
4194.1	tr|Q9VC65|Q9VC65_DROME	CG13623 OS=Drosophila melanogaster GN=CG13623 PE=2 SV=2	CG13623	0.81	0.85	0.84	0.75	0.69	1.25	1.2	1.27	1.11	1.24	4	2	2000	6.79564e-06	0.788	1.214	1.54061
660.1	tr|Q960D4|Q960D4_DROME	CG4199, isoform B OS=Drosophila melanogaster GN=EG:22E5.5 PE=2 SV=1	EG:22E5.5	0.74	0.83	0.91	0.86	0.79	1.17	1.13	1.19	1.23	1.15	47	22	23500	6.81506e-06	0.826	1.174	1.42131
3254.1	tr|Q9W0H9|Q9W0H9_DROME	CG9139 OS=Drosophila melanogaster GN=Rabex-5 PE=2 SV=1	Rabex-5	0.82	0.84	0.94	0.87	0.87	1.12	1.09	1.18	1.12	1.16	7	5	3500	6.92195e-06	0.868	1.134	1.30645
1120.1	tr|Q9Y141|Q9Y141_DROME	BcDNA.GH05741 OS=Drosophila melanogaster GN=BcDNA.GH05741 PE=2 SV=1	BcDNA.GH05741	0.47	0.6	0.61	0.62	0.51	1.69	1.21	1.41	1.5	1.36	30	11	15000	6.99352e-06	0.562	1.434	2.5516
2912.1	tr|Q9VR55|Q9VR55_DROME	CG14613 OS=Drosophila melanogaster GN=CG14613 PE=2 SV=1	CG14613	1.17	1.15	1.35	1.17	1.19	0.78	0.86	0.78	0.78	0.77	9	2	4500	6.99753e-06	1.206	0.794	0.658375
4093.1	tr|Q9VBE6|Q9VBE6_DROME	CG5455, isoform A OS=Drosophila melanogaster GN=CG5455 PE=2 SV=1	CG5455	1.2	1.13	1.34	1.14	1.22	0.78	0.75	0.82	0.78	0.83	4	3	2000	7.03482e-06	1.206	0.792	0.656716
639.1	tr|Q8IPP5|Q8IPP5_DROME	Pollux, isoform D OS=Drosophila melanogaster GN=plx PE=4 SV=2	plx	1.14	1.17	1.37	1.2	1.18	0.78	0.8	0.81	0.78	0.78	48	31	24000	7.04099e-06	1.212	0.79	0.651815
1883.1	tr|Q7JW73|Q7JW73_DROME	CG8080 OS=Drosophila melanogaster GN=CG8080 PE=2 SV=1	CG8080	0.82	0.88	0.96	0.87	0.87	1.13	1.11	1.14	1.11	1.11	17	10	8500	7.14198e-06	0.88	1.12	1.27273
1573.1	sp|Q0KHU5|PCAT1_DROME	1-acylglycerophosphocholine O-acyltransferase 1 OS=Drosophila melanogaster GN=CG32699 PE=2 SV=1	CG32699	0.75	0.8	0.94	0.81	0.75	1.17	1.21	1.16	1.18	1.23	21	11	10500	7.1649e-06	0.81	1.19	1.46914
4354.1	tr|Q9VI15|Q9VI15_DROME	CG10286 OS=Drosophila melanogaster GN=CG10286 PE=2 SV=1	CG10286	0.74	0.72	0.91	0.8	0.78	1.15	1.28	1.23	1.23	1.16	3	3	1500	7.23168e-06	0.79	1.21	1.53165
3032.1	tr|Q9VDE4|Q9VDE4_DROME	CG17282 OS=Drosophila melanogaster GN=CG17282 PE=2 SV=1	CG17282	0.66	0.73	0.92	0.78	0.73	1.26	1.23	1.23	1.18	1.27	8	5	4000	7.43409e-06	0.764	1.234	1.61518
3114.1	tr|A1ZBQ4|A1ZBQ4_DROME	Odorant-binding protein 56g OS=Drosophila melanogaster GN=Obp56g PE=4 SV=1	Obp56g	0.45	0.46	0.55	0.45	0.48	1.27	1.53	1.53	1.88	1.41	8	3	4000	7.46105e-06	0.478	1.524	3.18828
356.1	tr|Q9VIC9|Q9VIC9_DROME	CG8665 OS=Drosophila melanogaster GN=CG8665 PE=1 SV=3	CG8665	0.75	0.83	0.94	0.79	0.79	1.16	1.23	1.16	1.16	1.18	81	30	40500	7.59349e-06	0.82	1.178	1.43659
667.1	tr|E2QD63|E2QD63_DROME	CG2947, isoform B OS=Drosophila melanogaster GN=HIP-R PE=4 SV=1	HIP-R	1.07	1.19	1.22	1.18	1.1	0.87	0.83	0.84	0.83	0.87	47	11	23500	7.6246e-06	1.152	0.848	0.736111
1396.1	tr|Q9VXP3|Q9VXP3_DROME	GH05406p OS=Drosophila melanogaster GN=mRpS30 PE=2 SV=1	mRpS30	1.14	1.14	1.26	1.14	1.09	0.82	0.83	0.85	0.88	0.86	24	17	12000	7.62916e-06	1.154	0.848	0.734835
685.1	sp|Q9W4V8|TI50C_DROME	Mitochondrial import inner membrane translocase subunit TIM50-C OS=Drosophila melanogaster GN=ttm50 PE=1 SV=2	ttm50	1.06	1.15	1.21	1.15	1.11	0.88	0.85	0.86	0.83	0.89	46	14	23000	7.64384e-06	1.136	0.862	0.758803
3441.1	sp|P48591|RIR1_DROME	Ribonucleoside-diphosphate reductase large subunit OS=Drosophila melanogaster GN=RnrL PE=1 SV=2	RnrL	0.51	0.52	0.64	0.54	0.53	1.28	1.55	1.72	1.26	1.44	6	5	3000	7.80012e-06	0.548	1.45	2.64599
5047.1	sp|Q9W1K5|SESN_DROME	Sestrin homolog OS=Drosophila melanogaster GN=CG11299 PE=1 SV=2	CG11299	1.12	1.13	1.21	1.12	1.13	0.8	0.92	0.81	0.87	0.88	2	2	1000	7.81258e-06	1.142	0.856	0.749562
3545.1	sp|Q9VS97|PGPSD_DROME	Peptidoglycan-recognition protein SD OS=Drosophila melanogaster GN=PGRP-SD PE=1 SV=1	PGRP-SD	0.58	0.62	0.65	0.58	0.65	1.61	1.22	1.22	1.41	1.45	6	4	3000	7.81907e-06	0.616	1.382	2.24351
2304.1	tr|Q9VLM9|Q9VLM9_DROME	CG17294 OS=Drosophila melanogaster GN=CG17294 PE=2 SV=1	CG17294	0.74	0.86	0.77	0.79	0.74	1.28	1.08	1.29	1.22	1.24	13	7	6500	7.86247e-06	0.78	1.222	1.56667
3884.1	tr|A1ZAX7|A1ZAX7_DROME	CG42562 OS=Drosophila melanogaster GN=CG42562 PE=4 SV=2	CG42562	0.75	0.81	0.85	0.82	0.77	1.16	1.19	1.12	1.33	1.2	5	2	2500	7.90877e-06	0.8	1.2	1.5
5089.1	sp|Q9NII1-6|ADAR_DROME	Isoform G of Double-stranded RNA-specific editase Adar OS=Drosophila melanogaster GN=Adar	Adar	1.12	1.14	1.27	1.14	1.16	0.87	0.81	0.8	0.89	0.8	2	2	1000	7.92045e-06	1.166	0.834	0.715266
1885.1	tr|Q9VIS4|Q9VIS4_DROME	CG10463 OS=Drosophila melanogaster GN=CG10463 PE=2 SV=1	CG10463	0.7	0.73	0.89	0.75	0.74	1.29	1.17	1.34	1.17	1.22	17	10	8500	7.97175e-06	0.762	1.238	1.62467
872.1	sp|A1Z8N1|TRE11_DROME	Facilitated trehalose transporter Tret1-1 OS=Drosophila melanogaster GN=Tret1-1 PE=1 SV=1	Tret1-1	1.13	1.07	1.2	1.13	1.1	0.84	0.9	0.89	0.9	0.86	37	13	18500	8.23135e-06	1.126	0.878	0.779751
1247.1	tr|Q9VAY9|Q9VAY9_DROME	GH07821p OS=Drosophila melanogaster GN=mRpS22 PE=2 SV=1	mRpS22	1.07	1.25	1.24	1.26	1.14	0.82	0.78	0.81	0.8	0.83	27	15	13500	8.34805e-06	1.192	0.808	0.677852
805.1	tr|Q9W5W8|Q9W5W8_DROME	CG9577 OS=Drosophila melanogaster GN=CG9577 PE=2 SV=2	CG9577	1.07	1.24	1.28	1.22	1.15	0.82	0.8	0.8	0.8	0.84	40	11	20000	8.35725e-06	1.192	0.812	0.681208
3016.1	tr|A1Z745|A1Z745_DROME	CG30497, isoform C OS=Drosophila melanogaster GN=CG30497 PE=4 SV=1	CG30497	0.8	0.89	0.93	0.87	0.83	1.12	1.11	1.17	1.11	1.18	8	6	4000	8.45615e-06	0.864	1.138	1.31713
1523.1	tr|B7YZK4|B7YZK4_DROME	CG42351, isoform E OS=Drosophila melanogaster GN=CG42351 PE=4 SV=1	CG42351	1.1	1.19	1.36	1.26	1.23	0.71	0.77	0.75	0.81	0.8	22	9	11000	8.82221e-06	1.228	0.768	0.625407
3366.1	sp|Q9VFR0|BCCIP_DROME	Protein BCCIP homolog OS=Drosophila melanogaster GN=CG9286 PE=1 SV=2	CG9286	0.78	0.87	0.93	0.89	0.83	1.16	1.13	1.18	1.12	1.12	6	6	3000	8.84238e-06	0.86	1.142	1.32791
3043.1	tr|Q9VEN6|Q9VEN6_DROME	Mitochondrial ribosomal protein S11 OS=Drosophila melanogaster GN=mRpS11 PE=2 SV=1	mRpS11	1.27	1.44	1.23	1.27	1.12	0.71	0.72	0.73	0.73	0.79	8	5	4000	8.8663e-06	1.266	0.736	0.581359
5390.1	tr|Q9VNW0|Q9VNW0_DROME	CG7130 OS=Drosophila melanogaster GN=CG7130 PE=2 SV=1	CG7130	0.47	0.48	0.53	0.43	0.51	1.21	1.59	1.84	1.44	1.5	1	1	500	8.94833e-06	0.484	1.516	3.13223
2744.1	tr|A1Z8Z7|A1Z8Z7_DROME	Cuticular protein 49Ah OS=Drosophila melanogaster GN=Cpr49Ah PE=4 SV=1	Cpr49Ah	1.15	1.27	1.49	1.26	1.25	0.76	0.7	0.73	0.71	0.69	10	4	5000	9.1637e-06	1.284	0.718	0.55919
3447.1	tr|Q4QPU3|Q4QPU3_DROME	CG15908, isoform A OS=Drosophila melanogaster GN=CG15908 PE=2 SV=1	CG15908	1.46	1.21	1.33	1.15	1.33	0.62	0.76	0.72	0.75	0.67	6	5	3000	9.20843e-06	1.296	0.704	0.54321
759.1	tr|Q9VCK6|Q9VCK6_DROME	CG10184 OS=Drosophila melanogaster GN=CG10184 PE=2 SV=1	CG10184	0.65	0.76	0.9	0.78	0.78	1.2	1.26	1.26	1.27	1.15	42	13	21000	9.26301e-06	0.774	1.228	1.58656
3453.1	tr|Q9W1F5|Q9W1F5_DROME	CG3803 OS=Drosophila melanogaster GN=CG3803 PE=2 SV=1	CG3803	1.18	1.07	1.28	1.15	1.21	0.8	0.84	0.85	0.82	0.8	6	5	3000	9.27924e-06	1.178	0.822	0.697793
1412.1	tr|Q9VCM8|Q9VCM8_DROME	CG4408 OS=Drosophila melanogaster GN=CG4408 PE=2 SV=2	CG4408	0.64	0.7	0.76	0.73	0.8	1.26	1.28	1.41	1.31	1.11	24	12	12000	9.35093e-06	0.726	1.274	1.75482
1522.1	tr|Q8MRT7|Q8MRT7_DROME	CG4210, isoform A OS=Drosophila melanogaster GN=CG4210 PE=2 SV=1	CG4210	0.81	0.88	0.92	0.9	0.78	1.17	1.12	1.16	1.12	1.14	22	9	11000	9.36073e-06	0.858	1.142	1.331
1291.1	sp|Q9VWP4|SUOX_DROME	Probable sulfite oxidase, mitochondrial OS=Drosophila melanogaster GN=CG7280 PE=2 SV=1	CG7280	1.09	1.14	1.28	1.15	1.17	0.86	0.81	0.8	0.85	0.85	26	17	13000	9.37493e-06	1.166	0.834	0.715266
1675.1	sp|P48611|PTPS_DROME	6-pyruvoyl tetrahydrobiopterin synthase OS=Drosophila melanogaster GN=pr PE=1 SV=1	pr	1.08	1.1	1.17	1.06	1.08	0.89	0.91	0.89	0.89	0.92	20	6	10000	9.49478e-06	1.098	0.9	0.819672
2325.1	tr|Q9VE10|Q9VE10_DROME	CG14285 OS=Drosophila melanogaster GN=CG14285 PE=2 SV=1	CG14285	0.87	0.91	0.94	0.88	0.91	1.1	1.08	1.14	1.05	1.12	13	6	6500	9.68559e-06	0.902	1.098	1.21729
3320.2	tr|Q9VGA3|Q9VGA3_DROME	CG4115 OS=Drosophila melanogaster GN=CG4115 PE=2 SV=2	CG4115	1.26	1.21	1.52	1.26	1.29	0.68	0.68	0.61	0.8	0.7	4	3	2000	9.72463e-06	1.308	0.694	0.530581
2517.1	sp|Q9W252|RAD50_DROME	DNA repair protein RAD50 OS=Drosophila melanogaster GN=rad50 PE=2 SV=3	rad50	0.71	0.77	0.91	0.74	0.87	1.15	1.21	1.23	1.21	1.2	11	8	5500	9.73698e-06	0.8	1.2	1.5
203.1	sp|P82890|PPAC1_DROME	Low molecular weight phosphotyrosine protein phosphatase 1 OS=Drosophila melanogaster GN=primo-1 PE=2 SV=1	primo-1	0.79	0.85	0.96	0.84	0.85	1.16	1.13	1.14	1.12	1.16	138	6	69000	9.78882e-06	0.858	1.142	1.331
335.1	tr|Q9W3N9|Q9W3N9_DROME	CG10932 OS=Drosophila melanogaster GN=CG10932 PE=2 SV=1	CG10932	0.8	0.85	0.95	0.83	0.85	1.14	1.1	1.15	1.19	1.13	86	15	43000	9.79549e-06	0.856	1.142	1.33411
3002.1	tr|Q9VZY9|Q9VZY9_DROME	Prolyl-tRNA synthetase OS=Drosophila melanogaster GN=Aats-pro PE=2 SV=1	Aats-pro	1.12	1.05	1.21	1.18	1.13	0.88	0.87	0.85	0.84	0.86	8	6	4000	9.83585e-06	1.138	0.86	0.755712
2311.1	tr|Q9VBK9|Q9VBK9_DROME	CG5913 OS=Drosophila melanogaster GN=CG5913 PE=1 SV=1	CG5913	0.75	0.72	0.92	0.77	0.79	1.15	1.24	1.27	1.25	1.15	13	7	6500	9.86273e-06	0.79	1.212	1.53418
3040.1	tr|Q7JYX5|Q7JYX5_DROME	CG1599 OS=Drosophila melanogaster GN=CG1599 PE=2 SV=1	CG1599	0.63	0.76	0.87	0.81	0.61	1.29	1.22	1.27	1.22	1.31	8	5	4000	9.98535e-06	0.736	1.262	1.71467
5580.1	sp|Q9VHA0|SCM_DROME	Polycomb protein Scm OS=Drosophila melanogaster GN=Scm PE=1 SV=2	Scm	0.86	0.86	0.83	0.82	0.83	1.18	1.04	1.22	1.16	1.2	1	1	500	9.99883e-06	0.84	1.16	1.38095
5535.1	tr|Q9VKS4|Q9VKS4_DROME	CG17104 OS=Drosophila melanogaster GN=CG17104 PE=2 SV=1	CG17104	1.24	1.2	1.32	1.26	1.17	0.7	0.81	0.76	0.88	0.64	1	1	500	1.00066e-05	1.238	0.758	0.612278
1061.1	tr|Q9VEK8|Q9VEK8_DROME	GH07711p OS=Drosophila melanogaster GN=sds22 PE=2 SV=1	sds22	0.78	0.87	0.91	0.9	0.81	1.17	1.09	1.17	1.14	1.18	31	16	15500	1.00184e-05	0.854	1.15	1.3466
924.1	tr|Q9V3V9|Q9V3V9_DROME	Endonuclease G inhibitor OS=Drosophila melanogaster GN=EndoGI PE=1 SV=1	EndoGI	0.81	0.89	0.96	0.86	0.87	1.12	1.11	1.11	1.13	1.13	35	14	17500	1.01242e-05	0.878	1.12	1.27563
3703.1	tr|Q9V3D0|Q9V3D0_DROME	LD33485p OS=Drosophila melanogaster GN=mRpL4 PE=2 SV=1	mRpL4	1.31	1.13	1.51	1.27	1.3	0.72	0.72	0.65	0.7	0.7	5	4	2500	1.02204e-05	1.304	0.698	0.535276
288.1	tr|Q7K3E2|Q7K3E2_DROME	CG5080, isoform A OS=Drosophila melanogaster GN=CG5080 PE=2 SV=1	CG5080	0.68	0.76	0.85	0.74	0.78	1.3	1.14	1.14	1.29	1.32	98	25	49000	1.03241e-05	0.762	1.238	1.62467
84.1	tr|Q9VNX4|Q9VNX4_DROME	CG7145, isoform A OS=Drosophila melanogaster GN=CG7145-RB PE=2 SV=1	CG7145-RB	0.74	0.84	0.89	0.9	0.82	1.2	1.13	1.16	1.12	1.2	357	26	178500	1.03799e-05	0.838	1.162	1.38663
4493.1	tr|Q0E9Q3|Q0E9Q3_DROME	CG17082, isoform C (Fragment) OS=Drosophila melanogaster GN=CG17082 PE=2 SV=1	CG17082	0.78	0.83	0.95	0.87	0.81	1.15	1.14	1.16	1.12	1.18	3	3	1500	1.04346e-05	0.848	1.15	1.35613
2129.1	tr|Q9VAG5|Q9VAG5_DROME	Claret OS=Drosophila melanogaster GN=ca PE=2 SV=4	ca	1.08	1.08	1.19	1.11	1.11	0.88	0.92	0.85	0.89	0.9	14	11	7000	1.04447e-05	1.114	0.888	0.797127
1589.2	tr|Q9VYI0|Q9VYI0_DROME	Found in neurons, isoform A OS=Drosophila melanogaster GN=fne PE=2 SV=3	fne	1.11	1.06	1.21	1.14	1.12	0.91	0.85	0.87	0.86	0.86	13	7	6500	1.04587e-05	1.128	0.87	0.771277
4193.1	tr|Q9VCU0|Q9VCU0_DROME	CG13841 OS=Drosophila melanogaster GN=CG13841-RA PE=2 SV=2	CG13841-RA	0.54	0.71	0.71	0.7	0.61	1.53	1.15	1.29	1.36	1.39	4	2	2000	1.051e-05	0.654	1.344	2.05505
4131.1	tr|Q9VTL5|Q9VTL5_DROME	Serine/threonine-protein kinase RIO1 OS=Drosophila melanogaster GN=CG11660 PE=2 SV=1	CG11660	0.66	0.67	0.81	0.64	0.65	1.2	1.38	1.5	1.22	1.26	4	3	2000	1.06991e-05	0.686	1.312	1.91254
1608.1	tr|Q9W077|Q9W077_DROME	Cuticular protein 62Bc OS=Drosophila melanogaster GN=Cpr62Bc PE=2 SV=1	Cpr62Bc	1.13	1.26	1.22	1.18	1.08	0.83	0.81	0.8	0.8	0.89	21	3	10500	1.11157e-05	1.174	0.826	0.703578
4841.1	tr|Q8I0J3|Q8I0J3_DROME	Mitochondrial ribosomal protein S21 OS=Drosophila melanogaster GN=mRpS21 PE=2 SV=1	mRpS21	1.34	1.13	1.51	1.42	1.3	0.6	0.77	0.66	0.66	0.6	2	2	1000	1.12269e-05	1.34	0.658	0.491045
846.2	tr|A1ZB79|A1ZB79_DROME	CG5174, isoform M OS=Drosophila melanogaster GN=CG5174 PE=4 SV=2	CG5174	0.88	0.92	0.96	0.87	0.9	1.1	1.05	1.11	1.1	1.11	32	9	16000	1.13361e-05	0.906	1.094	1.20751
2252.1	tr|Q9W4N6|Q9W4N6_DROME	CG6428 OS=Drosophila melanogaster GN=CG6428 PE=2 SV=1	CG6428	0.79	0.84	0.95	0.81	0.75	1.14	1.21	1.2	1.17	1.16	13	10	6500	1.13715e-05	0.828	1.176	1.42029
1548.1	sp|Q9VBX1|NEMF_DROME	Nuclear export mediator factor NEMF homolog OS=Drosophila melanogaster GN=Clbn PE=1 SV=2	Clbn	0.75	0.74	0.89	0.75	0.77	1.12	1.24	1.34	1.22	1.18	21	15	10500	1.14889e-05	0.78	1.22	1.5641
2099.1	tr|Q9VSC3|Q9VSC3_DROME	Ribonuclease X25 OS=Drosophila melanogaster GN=RNaseX25 PE=2 SV=1	RNaseX25	0.78	0.85	0.95	0.86	0.79	1.16	1.17	1.14	1.12	1.16	15	6	7500	1.16408e-05	0.846	1.15	1.35934
4631.1	tr|Q9VR79|Q9VR79_DROME	LD43683p OS=Drosophila melanogaster GN=obst-A PE=2 SV=2	obst-A	1.26	1.2	1.31	1.43	1.15	0.83	0.75	0.7	0.73	0.66	3	2	1500	1.17603e-05	1.27	0.734	0.577953
4412.1	sp|P43332|SNRPA_DROME	U1 small nuclear ribonucleoprotein A OS=Drosophila melanogaster GN=snf PE=1 SV=1	snf	1.1	1.14	1.17	1.11	1.07	0.88	0.83	0.91	0.93	0.86	3	3	1500	1.17636e-05	1.118	0.882	0.788909
1428.1	tr|Q8IRJ9|Q8IRJ9_DROME	Glycerol kinase, isoform B OS=Drosophila melanogaster GN=Gyk PE=2 SV=1	Gyk	0.79	0.87	0.94	0.85	0.79	1.12	1.16	1.21	1.15	1.13	24	10	12000	1.21015e-05	0.848	1.154	1.36085
534.1	tr|Q8IPZ3|Q8IPZ3_DROME	CG17221, isoform A OS=Drosophila melanogaster GN=CG17221 PE=2 SV=1	CG17221	0.6	0.72	0.78	0.74	0.66	1.39	1.24	1.42	1.12	1.34	57	10	28500	1.23001e-05	0.7	1.302	1.86
1345.1	tr|Q9VEP8|Q9VEP8_DROME	GH11385p OS=Drosophila melanogaster GN=Irc PE=2 SV=2	Irc	0.76	0.74	0.89	0.8	0.82	1.2	1.18	1.09	1.28	1.25	25	15	12500	1.24015e-05	0.802	1.2	1.49626
1168.1	tr|Q9VN13|Q9VN13_DROME	AT24389p OS=Drosophila melanogaster GN=CG11739 PE=2 SV=1	CG11739	0.81	0.8	0.94	0.84	0.87	1.13	1.12	1.19	1.2	1.11	29	10	14500	1.24332e-05	0.852	1.15	1.34977
2440.1	tr|Q9VMR0|Q9VMR0_DROME	CG7382 OS=Drosophila melanogaster GN=CG7382 PE=2 SV=1	CG7382	1.13	1.17	1.31	1.16	1.12	0.85	0.82	0.78	0.79	0.86	12	7	6000	1.25592e-05	1.178	0.82	0.696095
252.1	sp|P08928|LAM0_DROME	Lamin Dm0 OS=Drosophila melanogaster GN=Lam PE=1 SV=4	Lam	1.06	1.11	1.16	1.1	1.06	0.92	0.88	0.91	0.88	0.92	112	32	56000	1.26871e-05	1.098	0.902	0.821494
3001.1	tr|Q9VRG6|Q9VRG6_DROME	CG33713, isoform A OS=Drosophila melanogaster GN=CG1704 PE=2 SV=2	CG1704	1.09	1.23	1.23	1.16	1.08	0.86	0.83	0.83	0.86	0.84	8	6	4000	1.27524e-05	1.158	0.844	0.728843
4616.1	tr|Q7KTA1|Q7KTA1_DROME	HL01444p OS=Drosophila melanogaster GN=nimB2 PE=2 SV=1	nimB2	0.73	0.81	0.86	0.85	0.92	1.17	1.13	1.13	1.21	1.18	3	2	1500	1.30283e-05	0.834	1.164	1.39568
1287.1	tr|Q8SXX2|Q8SXX2_DROME	Ance-3 OS=Drosophila melanogaster GN=Ance-3 PE=2 SV=1	Ance-3	0.73	0.77	0.87	0.77	0.69	1.22	1.18	1.22	1.17	1.39	26	19	13000	1.3091e-05	0.766	1.236	1.61358
1376.1	tr|Q9VRJ4|Q9VRJ4_DROME	CG10672 OS=Drosophila melanogaster GN=CG10672 PE=2 SV=1	CG10672	0.78	0.88	0.92	0.89	0.82	1.15	1.08	1.17	1.14	1.16	25	9	12500	1.3117e-05	0.858	1.14	1.32867
1817.1	tr|Q9VSM4|Q9VSM4_DROME	CG5989 OS=Drosophila melanogaster GN=CG5989 PE=2 SV=1	CG5989	1.08	1.18	1.19	1.13	1.07	0.86	0.87	0.89	0.83	0.9	18	10	9000	1.31201e-05	1.13	0.87	0.769912
320.1	tr|Q9VKE5|Q9VKE5_DROME	CG14935, isoform B OS=Drosophila melanogaster GN=Mal-B2 PE=1 SV=2	Mal-B2	0.79	0.84	0.96	0.85	0.88	1.15	1.12	1.12	1.15	1.14	89	26	44500	1.31334e-05	0.864	1.136	1.31481
1630.1	tr|Q9V3E9|Q9V3E9_DROME	Spaghetti OS=Drosophila melanogaster GN=spag PE=2 SV=1	spag	0.83	0.83	0.96	0.83	0.82	1.11	1.15	1.19	1.17	1.11	20	13	10000	1.32938e-05	0.854	1.146	1.34192
2794.1	tr|O46050|O46050_DROME	EG:152A3.1 protein OS=Drosophila melanogaster GN=Nmd3 PE=2 SV=1	Nmd3	0.79	0.82	0.95	0.84	0.76	1.12	1.19	1.17	1.15	1.2	9	7	4500	1.33469e-05	0.832	1.166	1.40144
2593.1	sp|Q9W2Y3|YJEFN_DROME	YjeF N-terminal domain-containing protein CG2974 OS=Drosophila melanogaster GN=CG2974 PE=2 SV=2	CG2974	0.83	0.85	0.92	0.87	0.93	1.14	1.06	1.13	1.12	1.16	11	4	5500	1.3537e-05	0.88	1.122	1.275
799.1	tr|Q9Y114|Q9Y114_DROME	BcDNA.GH10229 OS=Drosophila melanogaster GN=BcDNA.GH10229 PE=2 SV=1	BcDNA.GH10229	0.72	0.78	0.87	0.81	0.8	1.25	1.12	1.3	1.12	1.22	40	18	20000	1.35661e-05	0.796	1.202	1.51005
5558.1	tr|Q9VIP1|Q9VIP1_DROME	RE52427p OS=Drosophila melanogaster GN=Taf13 PE=2 SV=1	Taf13	0.7	0.68	0.84	0.79	0.63	1.41	1.25	1.31	1.23	1.15	1	1	500	1.35867e-05	0.728	1.27	1.74451
70.5	sp|P11146|HSP7B_DROME	Heat shock 70 kDa protein cognate 2 OS=Drosophila melanogaster GN=Hsc70-2 PE=1 SV=2	Hsc70-2	0.85	0.86	0.96	0.86	0.89	1.1	1.12	1.08	1.16	1.1	15	6	7500	1.35884e-05	0.884	1.112	1.25792
329.1	sp|Q07171-3|GELS_DROME	Isoform 3 of Gelsolin OS=Drosophila melanogaster GN=Gel	Gel	0.82	0.88	0.94	0.86	0.87	1.16	1.09	1.18	1.09	1.11	87	25	43500	1.3676e-05	0.874	1.126	1.28833
5208.1	tr|Q8SYU0|Q8SYU0_DROME	CG9586 OS=Drosophila melanogaster GN=CG9586 PE=2 SV=1	CG9586	1.09	1.05	1.18	1.1	1.1	0.88	0.92	0.89	0.9	0.89	2	1	1000	1.36879e-05	1.104	0.896	0.811594
2896.1	tr|Q7KVF6|Q7KVF6_DROME	CG33228 OS=Drosophila melanogaster GN=CG33228-RA PE=2 SV=2	CG33228-RA	1.16	1.19	1.28	1.32	1.08	0.79	0.81	0.79	0.76	0.82	9	4	4500	1.39963e-05	1.206	0.794	0.658375
1022.1	sp|Q24492|RFA1_DROME	Replication protein A 70 kDa DNA-binding subunit OS=Drosophila melanogaster GN=RpA-70 PE=1 SV=1	RpA-70	0.69	0.78	0.89	0.78	0.73	1.16	1.25	1.35	1.16	1.22	32	16	16000	1.40375e-05	0.774	1.228	1.58656
1021.1	tr|Q9VV60|Q9VV60_DROME	LD21116p OS=Drosophila melanogaster GN=Aats-tyr PE=2 SV=1	Aats-tyr	1.08	1.1	1.18	1.09	1.06	0.9	0.9	0.87	0.91	0.91	32	17	16000	1.42019e-05	1.102	0.898	0.814882
710.1	sp|P32748-2|PYRD_DROME	Isoform B of Dihydroorotate dehydrogenase (quinone), mitochondrial OS=Drosophila melanogaster GN=Dhod	Dhod	0.8	0.83	0.96	0.86	0.86	1.11	1.15	1.12	1.18	1.13	45	14	22500	1.43854e-05	0.862	1.138	1.32019
1589.1	tr|Q9VQJ0|Q9VQJ0_DROME	RNA-binding protein OS=Drosophila melanogaster GN=Rbp9 PE=2 SV=4	Rbp9	1.07	1.06	1.15	1.07	1.09	0.89	0.9	0.9	0.93	0.94	21	9	10500	1.45307e-05	1.088	0.912	0.838235
1176.1	tr|A1ZB71|A1ZB71_DROME	Glutathione S transferase E6 OS=Drosophila melanogaster GN=GstE6 PE=3 SV=1	GstE6	0.73	0.8	0.91	0.8	0.71	1.13	1.28	1.27	1.19	1.18	29	8	14500	1.45646e-05	0.79	1.21	1.53165
1272.1	tr|Q9VCV9|Q9VCV9_DROME	CG6972 OS=Drosophila melanogaster GN=CG6972 PE=1 SV=1	CG6972	0.87	0.83	0.95	0.9	0.88	1.1	1.12	1.13	1.07	1.16	27	9	13500	1.4585e-05	0.886	1.116	1.25959
3238.1	tr|Q9VR42|Q9VR42_DROME	CG3008 OS=Drosophila melanogaster GN=CG3008 PE=2 SV=1	CG3008	0.72	0.79	0.9	0.84	0.81	1.22	1.17	1.25	1.09	1.2	7	5	3500	1.46442e-05	0.812	1.186	1.46059
3408.1	tr|Q9V4C2|Q9V4C2_DROME	RhoGAP102A, isoform E OS=Drosophila melanogaster GN=RhoGAP102A PE=2 SV=3	RhoGAP102A	1.08	1.13	1.23	1.2	1.08	0.86	0.86	0.85	0.84	0.87	6	6	3000	1.52944e-05	1.144	0.856	0.748252
62.1	tr|Q9VNW6|Q9VNW6_DROME	CG7470 OS=Drosophila melanogaster GN=CG7470 PE=2 SV=1	CG7470	0.73	0.84	0.95	0.82	0.77	1.19	1.16	1.19	1.15	1.19	501	28	250500	1.53503e-05	0.822	1.176	1.43066
4004.1	sp|Q9VEA5|RPB4_DROME	DNA-directed RNA polymerase II 16 kDa polypeptide OS=Drosophila melanogaster GN=Rpb4 PE=1 SV=5	Rpb4	0.84	0.88	0.97	0.85	0.85	1.1	1.14	1.12	1.16	1.1	4	4	2000	1.53604e-05	0.878	1.124	1.28018
5056.1	tr|Q9VGE5|Q9VGE5_DROME	KLHL18, isoform A OS=Drosophila melanogaster GN=KLHL18 PE=2 SV=1	KLHL18	0.71	0.85	0.81	0.81	0.76	1.31	1.16	1.31	1.12	1.18	2	2	1000	1.53817e-05	0.788	1.216	1.54315
1882.1	tr|Q9VA97|Q9VA97_DROME	CG1983 OS=Drosophila melanogaster GN=CG1983 PE=2 SV=2	CG1983	0.83	0.92	0.92	0.86	0.85	1.16	1.1	1.14	1.06	1.16	17	10	8500	1.53925e-05	0.876	1.124	1.28311
896.1	sp|P40796|LA_DROME	La protein homolog OS=Drosophila melanogaster GN=La PE=1 SV=2	La	0.59	0.61	0.71	0.62	0.62	1.27	1.43	1.64	1.2	1.3	36	15	18000	1.58448e-05	0.63	1.368	2.17143
5445.1	sp|Q9VD92|ARCH_DROME	Protein archease-like OS=Drosophila melanogaster GN=CG6353 PE=2 SV=1	CG6353	0.53	0.58	0.58	0.59	0.58	1.39	1.32	1.72	1.18	1.54	1	1	500	1.60065e-05	0.572	1.43	2.5
2222.1	tr|Q7KVI9|Q7KVI9_DROME	CG9812, isoform B OS=Drosophila melanogaster GN=CG9812 PE=4 SV=1	CG9812	0.7	0.81	0.85	0.83	0.87	1.24	1.1	1.14	1.23	1.22	14	5	7000	1.60237e-05	0.812	1.186	1.46059
5496.1	tr|Q0E985|Q0E985_DROME	CG33155, isoform A OS=Drosophila melanogaster GN=CG33155-RD PE=2 SV=1	CG33155-RD	0.68	0.78	0.75	0.65	0.51	1.13	1.3	1.37	1.41	1.42	1	1	500	1.63423e-05	0.674	1.326	1.96736
475.1	sp|Q27869|PIMT_DROME	Protein-L-isoaspartate(D-aspartate) O-methyltransferase OS=Drosophila melanogaster GN=Pcmt PE=1 SV=2	Pcmt	0.78	0.84	0.95	0.86	0.84	1.19	1.14	1.11	1.12	1.19	63	9	31500	1.63789e-05	0.854	1.15	1.3466
2047.1	tr|Q9VLU4|Q9VLU4_DROME	LP15633p OS=Drosophila melanogaster GN=Spn28D PE=2 SV=2	Spn28D	0.76	0.81	0.91	0.81	0.79	1.27	1.1	1.17	1.14	1.24	15	10	7500	1.65757e-05	0.816	1.184	1.45098
665.1	tr|Q9VSC5|Q9VSC5_DROME	CG8209 OS=Drosophila melanogaster GN=CG8209 PE=2 SV=1	CG8209	0.75	0.82	0.94	0.81	0.81	1.18	1.16	1.26	1.13	1.15	47	11	23500	1.6776e-05	0.826	1.176	1.42373
3011.1	tr|B7YZX6|B7YZX6_DROME	CG10600, isoform B OS=Drosophila melanogaster GN=CG10600 PE=4 SV=1	CG10600	0.78	0.88	0.92	0.78	0.86	1.15	1.12	1.2	1.11	1.21	8	6	4000	1.70509e-05	0.844	1.158	1.37204
5584.1	sp|P02843|VIT1_DROME	Vitellogenin-1 OS=Drosophila melanogaster GN=Yp1 PE=1 SV=1	Yp1	0.54	0.48	0.69	0.5	0.77	1.18	1.5	1.38	1.58	1.37	1	1	500	1.7125e-05	0.596	1.402	2.35235
561.1	tr|Q8IP76|Q8IP76_DROME	CG6043, isoform D OS=Drosophila melanogaster GN=CG6043 PE=2 SV=1	CG6043	0.89	0.9	0.96	0.86	0.89	1.09	1.06	1.14	1.08	1.12	54	21	27000	1.71611e-05	0.9	1.098	1.22
295.1	tr|E1JJR8|E1JJR8_DROME	Annexin X, isoform B OS=Drosophila melanogaster GN=AnnX PE=3 SV=1	AnnX	0.82	0.92	0.92	0.88	0.8	1.16	1.08	1.15	1.12	1.16	96	17	48000	1.74971e-05	0.868	1.134	1.30645
977.1	tr|Q8MLT4|Q8MLT4_DROME	Gp150, isoform D OS=Drosophila melanogaster GN=Gp150 PE=1 SV=1	Gp150	0.72	0.78	0.88	0.79	0.74	1.2	1.15	1.16	1.22	1.37	33	22	16500	1.75591e-05	0.782	1.22	1.5601
3145.1	tr|A1Z6M6|A1Z6M6_DROME	DNA polymerase interacting tpr containing protein of 47kD OS=Drosophila melanogaster GN=Dpit47 PE=4 SV=1	Dpit47	0.74	0.83	0.95	0.83	0.8	1.16	1.14	1.15	1.23	1.18	7	7	3500	1.76046e-05	0.83	1.172	1.41205
561.2	tr|Q8IP74|Q8IP74_DROME	CG6043, isoform C OS=Drosophila melanogaster GN=CG6043 PE=2 SV=1	CG6043	0.83	0.91	0.94	0.86	0.84	1.12	1.08	1.18	1.1	1.15	35	14	17500	1.76969e-05	0.876	1.126	1.28539
1868.1	tr|Q9VNH2|Q9VNH2_DROME	CG2100, isoform A OS=Drosophila melanogaster GN=CG2100 PE=2 SV=1	CG2100	0.78	0.82	0.95	0.87	0.79	1.14	1.15	1.22	1.14	1.14	17	12	8500	1.77266e-05	0.842	1.158	1.3753
110.3	tr|Q0E8H3|Q0E8H3_DROME	Ank2, isoform I OS=Drosophila melanogaster GN=Ank2 PE=4 SV=2	Ank2	1.09	1.12	1.23	1.11	1.09	0.89	0.88	0.85	0.85	0.9	56	36	28000	1.79817e-05	1.128	0.874	0.774823
1601.1	sp|Q95029-2|CATL_DROME	Isoform A of Cathepsin L OS=Drosophila melanogaster GN=Cp1	Cp1	0.72	0.85	0.89	0.8	0.74	1.27	1.1	1.17	1.25	1.2	21	6	10500	1.81301e-05	0.8	1.198	1.4975
3414.1	tr|A8JV30|A8JV30_DROME	CG34327 OS=Drosophila melanogaster GN=CG34327 PE=4 SV=1	CG34327	1.31	1.2	1.33	1.15	1.18	0.72	0.76	0.72	0.91	0.71	6	5	3000	1.81552e-05	1.234	0.764	0.619125
399.1	tr|Q7JWX3|Q7JWX3_DROME	GH10112p OS=Drosophila melanogaster GN=nec PE=2 SV=1	nec	0.82	0.89	0.97	0.88	0.88	1.11	1.11	1.09	1.12	1.13	74	17	37000	1.83715e-05	0.888	1.112	1.25225
2748.1	tr|Q9VK90|Q9VK90_DROME	CG5446 OS=Drosophila melanogaster GN=CG5446 PE=1 SV=1	CG5446	0.8	0.83	0.95	0.83	0.84	1.2	1.09	1.13	1.14	1.2	10	4	5000	1.8412e-05	0.85	1.152	1.35529
4806.1	sp|P14484|CUPP_DROME	Pupal cuticle protein OS=Drosophila melanogaster GN=Pcp PE=2 SV=1	Pcp	1.33	1.23	1.39	1.14	1.16	0.77	0.71	0.68	0.83	0.78	2	2	1000	1.85035e-05	1.25	0.754	0.6032
1448.1	tr|A1ZBR1|A1ZBR1_DROME	CG16898 OS=Drosophila melanogaster GN=CG16898 PE=2 SV=1	CG16898	1.08	1.22	1.37	1.24	1.18	0.76	0.8	0.77	0.82	0.77	23	12	11500	1.86668e-05	1.218	0.784	0.643678
3867.1	tr|A8JNT1|A8JNT1_DROME	CG12355, isoform B OS=Drosophila melanogaster GN=CG12355 PE=4 SV=1	CG12355	0.78	0.83	0.96	0.85	0.75	1.18	1.16	1.17	1.14	1.19	5	3	2500	1.86683e-05	0.834	1.168	1.40048
4881.1	tr|Q9VJ06|Q9VJ06_DROME	CG10495 OS=Drosophila melanogaster GN=CG10495 PE=2 SV=1	CG10495	0.83	0.91	0.95	0.9	0.87	1.09	1.1	1.16	1.1	1.09	2	2	1000	1.87688e-05	0.892	1.108	1.24215
287.1	tr|Q9VSA9|Q9VSA9_DROME	CG7409 OS=Drosophila melanogaster GN=CG7409 PE=2 SV=1	CG7409	0.89	0.89	0.95	0.9	0.91	1.06	1.09	1.07	1.16	1.09	99	10	49500	1.8996e-05	0.908	1.094	1.20485
260.1	tr|A1Z9N0|A1Z9N0_DROME	Optic atrophy 1-like, isoform A OS=Drosophila melanogaster GN=opa1-like PE=3 SV=1	opa1-like	1.14	1.11	1.25	1.11	1.08	0.83	0.87	0.87	0.88	0.86	110	38	55000	1.90842e-05	1.138	0.862	0.757469
4006.1	tr|Q9VUZ1|Q9VUZ1_DROME	CG5161 OS=Drosophila melanogaster GN=CG5161 PE=2 SV=2	CG5161	0.73	0.81	0.9	0.93	0.78	1.16	1.18	1.19	1.15	1.17	4	4	2000	1.91512e-05	0.83	1.17	1.40964
5264.1	tr|C0PV74|C0PV74_DROME	MIP03712p OS=Drosophila melanogaster GN=Sclp PE=2 SV=1	Sclp	0.87	0.86	0.78	0.95	0.85	1.12	1.09	1.17	1.16	1.16	2	1	1000	1.92458e-05	0.862	1.14	1.32251
5636.1	tr|Q8IQU9|Q8IQU9_DROME	CG7668, isoform B OS=Drosophila melanogaster GN=CG7668 PE=2 SV=1	CG7668	0.81	0.84	0.91	0.8	0.82	1.13	1.13	1.09	1.23	1.25	1	1	500	1.94358e-05	0.836	1.166	1.39474
3329.1	tr|Q9VJD0|Q9VJD0_DROME	CG5131 OS=Drosophila melanogaster GN=CG5131 PE=2 SV=2	CG5131	1.11	1.13	1.35	1.2	1.25	0.83	0.83	0.75	0.79	0.76	7	3	3500	1.95551e-05	1.208	0.792	0.655629
1323.1	tr|Q9W3B3|Q9W3B3_DROME	CG1885 OS=Drosophila melanogaster GN=CG1885 PE=2 SV=1	CG1885	1.09	1.18	1.12	1.2	1.08	0.92	0.84	0.87	0.82	0.89	26	8	13000	1.98472e-05	1.134	0.868	0.765432
5682.1	tr|Q3ZAP6|Q3ZAP6_DROME	CG12821, isoform C OS=Drosophila melanogaster GN=CG12821 PE=2 SV=1	CG12821	0.89	0.91	0.93	0.9	0.88	1.09	1.1	1.03	1.15	1.13	1	1	500	1.99767e-05	0.902	1.1	1.21951
3623.1	sp|Q9VHB6|MTX1_DROME	Metaxin-1 homolog OS=Drosophila melanogaster GN=CG9393 PE=1 SV=1	CG9393	1.12	1.25	1.41	1.28	1.16	0.81	0.79	0.71	0.71	0.77	5	5	2500	2.03175e-05	1.244	0.758	0.609325
3178.1	tr|Q9VIN9|Q9VIN9_DROME	LP10852p OS=Drosophila melanogaster GN=mRpS18B PE=2 SV=1	mRpS18B	1.11	1.34	1.31	1.28	1.11	0.78	0.74	0.75	0.75	0.82	7	6	3500	2.03732e-05	1.23	0.768	0.62439
180.1	sp|Q9V3P0|PRDX1_DROME	Peroxiredoxin 1 OS=Drosophila melanogaster GN=Jafrac1 PE=1 SV=1	Jafrac1	0.85	0.86	0.97	0.83	0.87	1.09	1.12	1.15	1.16	1.1	148	8	74000	2.06469e-05	0.876	1.124	1.28311
1418.1	tr|Q0E8C8|Q0E8C8_DROME	CG6680, isoform A OS=Drosophila melanogaster GN=Spn77Ba PE=2 SV=1	Spn77Ba	0.76	0.87	0.92	0.91	0.83	1.18	1.1	1.15	1.13	1.15	24	11	12000	2.08313e-05	0.858	1.142	1.331
187.1	tr|Q9V4C1|Q9V4C1_DROME	CG1674, isoform E OS=Drosophila melanogaster GN=CG1674 PE=4 SV=2	CG1674	1.06	1.2	1.21	1.2	1.1	0.89	0.81	0.85	0.81	0.87	145	34	72500	2.10159e-05	1.154	0.846	0.733102
1987.1	tr|O18399|O18399_DROME	EG:152A3.5 protein (Fbgn0003116;pn protein) OS=Drosophila melanogaster GN=pn PE=2 SV=1	pn	0.79	0.81	0.98	0.83	0.83	1.15	1.14	1.16	1.18	1.14	16	9	8000	2.12544e-05	0.848	1.154	1.36085
4635.1	sp|P40798|STC_DROME	Protein shuttle craft OS=Drosophila melanogaster GN=stc PE=1 SV=2	stc	0.78	0.79	0.94	0.83	0.82	1.2	1.18	1.18	1.07	1.21	3	2	1500	2.13175e-05	0.832	1.168	1.40385
1971.1	tr|A4V3N7|A4V3N7_DROME	Ceramidase, isoform B OS=Drosophila melanogaster GN=CDase PE=4 SV=1	CDase	0.85	0.93	0.94	0.83	0.87	1.13	1.08	1.08	1.12	1.15	16	11	8000	2.17013e-05	0.884	1.112	1.25792
4154.1	tr|Q9VAU2|Q9VAU2_DROME	CG9989 OS=Drosophila melanogaster GN=CG9989-RA PE=2 SV=1	CG9989-RA	0.84	0.84	0.93	0.92	0.9	1.08	1.08	1.11	1.17	1.14	4	3	2000	2.17239e-05	0.886	1.116	1.25959
886.1	tr|Q9VWD9|Q9VWD9_DROME	LD38919p OS=Drosophila melanogaster GN=Ubqn PE=2 SV=1	Ubqn	0.82	0.89	0.96	0.89	0.87	1.12	1.07	1.15	1.11	1.12	36	19	18000	2.19395e-05	0.886	1.114	1.25734
1726.1	tr|Q9W5B5|Q9W5B5_DROME	CG14630 OS=Drosophila melanogaster GN=CG14630 PE=4 SV=2	CG14630	0.66	0.74	0.82	0.65	0.72	1.16	1.31	1.27	1.48	1.19	19	11	9500	2.20561e-05	0.718	1.282	1.78552
472.1	tr|Q9VD00|Q9VD00_DROME	CG5377 OS=Drosophila melanogaster GN=CG5377-RA PE=2 SV=1	CG5377-RA	0.73	0.82	0.92	0.86	0.83	1.22	1.09	1.19	1.15	1.17	63	13	31500	2.223e-05	0.832	1.164	1.39904
2723.1	sp|P48593|E631_DROME	Calcium-binding protein E63-1 OS=Drosophila melanogaster GN=Eip63F-1 PE=1 SV=2	Eip63F-1	1.14	1.16	1.18	1.07	1.07	0.88	0.89	0.81	0.88	0.91	10	5	5000	2.23458e-05	1.124	0.874	0.77758
2922.1	tr|Q9VQK8|Q9VQK8_DROME	CG17219 OS=Drosophila melanogaster GN=CG17219 PE=2 SV=2	CG17219	0.82	0.89	0.96	0.87	0.91	1.11	1.1	1.12	1.08	1.14	8	8	4000	2.25006e-05	0.89	1.11	1.24719
2704.1	tr|Q9VU04|Q9VU04_DROME	CG32109 OS=Drosophila melanogaster GN=CG32109 PE=2 SV=2	CG32109	0.81	0.76	0.92	0.81	0.89	1.12	1.15	1.15	1.25	1.14	10	6	5000	2.25957e-05	0.838	1.162	1.38663
2947.1	sp|Q9W3C7|PPT1_DROME	Palmitoyl-protein thioesterase 1 OS=Drosophila melanogaster GN=Ppt1 PE=1 SV=2	Ppt1	0.69	0.81	0.94	0.85	0.8	1.2	1.15	1.2	1.19	1.17	8	7	4000	2.26615e-05	0.818	1.182	1.44499
137.1	tr|Q9VQ61|Q9VQ61_DROME	Aspartate aminotransferase OS=Drosophila melanogaster GN=Got2 PE=2 SV=1	Got2	0.81	0.91	0.96	0.87	0.84	1.14	1.09	1.13	1.12	1.12	207	18	103500	2.26847e-05	0.878	1.12	1.27563
1416.1	tr|Q9VB81|Q9VB81_DROME	Cuticular protein 97Eb OS=Drosophila melanogaster GN=Cpr97Eb PE=2 SV=2	Cpr97Eb	1.1	1.4	1.25	1.38	1.17	0.76	0.7	0.73	0.74	0.77	24	11	12000	2.29798e-05	1.26	0.74	0.587302
1069.1	sp|Q9U6M0|ECSIT_DROME	Evolutionarily conserved signaling intermediate in Toll pathway, mitochondrial OS=Drosophila melanogaster GN=ECSIT PE=1 SV=2	ECSIT	0.81	0.89	0.96	0.91	0.86	1.13	1.11	1.11	1.09	1.12	31	13	15500	2.31471e-05	0.886	1.112	1.25508
4606.1	tr|Q7K1C2|Q7K1C2_DROME	CG1942 OS=Drosophila melanogaster GN=CG1942 PE=2 SV=1	CG1942	1.35	1.19	1.46	1.18	1.15	0.71	0.73	0.76	0.76	0.73	3	2	1500	2.32165e-05	1.266	0.738	0.582938
483.1	tr|Q9VZF6|Q9VZF6_DROME	CG14997, isoform A OS=Drosophila melanogaster GN=CG14997 PE=2 SV=1	CG14997	0.81	0.9	0.9	0.9	0.84	1.13	1.09	1.21	1.08	1.14	62	15	31000	2.34582e-05	0.87	1.13	1.29885
2063.1	tr|Q9W379|Q9W379_DROME	LD37736p OS=Drosophila melanogaster GN=Zpr1 PE=2 SV=1	Zpr1	0.82	0.92	0.93	0.82	0.89	1.17	1.08	1.11	1.12	1.16	15	9	7500	2.38635e-05	0.876	1.128	1.28767
261.1	tr|Q7JR58|Q7JR58_DROME	CG6543, isoform A OS=Drosophila melanogaster GN=CG6543 PE=2 SV=1	CG6543	0.79	0.8	0.89	0.75	0.84	1.11	1.21	1.2	1.3	1.11	109	9	54500	2.39361e-05	0.814	1.186	1.457
5383.1	tr|Q9VLQ6|Q9VLQ6_DROME	CG14277 OS=Drosophila melanogaster GN=CG14277 PE=1 SV=1	CG14277	0.83	0.84	0.93	0.8	0.83	1.13	1.14	1.12	1.11	1.26	1	1	500	2.39642e-05	0.846	1.152	1.3617
1322.1	tr|Q9VKB5|Q9VKB5_DROME	CG5325, isoform A OS=Drosophila melanogaster GN=CG5325 PE=1 SV=1	CG5325	1.22	1.1	1.36	1.15	1.19	0.78	0.82	0.77	0.85	0.76	26	9	13000	2.42657e-05	1.204	0.796	0.66113
2255.1	tr|Q8SYL0|Q8SYL0_DROME	CG7718 OS=Drosophila melanogaster GN=CG7718 PE=2 SV=1	CG7718	1.08	1.12	1.24	1.14	1.08	0.85	0.86	0.87	0.9	0.85	13	10	6500	2.52005e-05	1.132	0.866	0.765018
978.2	tr|Q9VM88|Q9VM88_DROME	CG11321, isoform C OS=Drosophila melanogaster GN=CG11321 PE=2 SV=3	CG11321	1.17	1.1	1.36	1.19	1.18	0.78	0.86	0.8	0.8	0.75	18	11	9000	2.53806e-05	1.2	0.798	0.665
3838.1	tr|Q9VUE5|Q9VUE5_DROME	LD17962p OS=Drosophila melanogaster GN=stwl PE=2 SV=1	stwl	0.75	0.8	0.96	0.84	0.79	1.14	1.23	1.14	1.18	1.16	5	3	2500	2.54115e-05	0.828	1.17	1.41304
3815.1	tr|Q9W4J4|Q9W4J4_DROME	CG11444 OS=Drosophila melanogaster GN=CG11444 PE=2 SV=1	CG11444	0.85	0.86	0.94	0.87	0.88	1.13	1.13	1.14	1.03	1.16	5	3	2500	2.56232e-05	0.88	1.118	1.27045
2836.1	tr|Q9VDE3|Q9VDE3_DROME	LD08669p OS=Drosophila melanogaster GN=slmb PE=2 SV=1	slmb	0.82	0.85	0.96	0.9	0.88	1.07	1.15	1.15	1.12	1.12	9	6	4500	2.57565e-05	0.882	1.122	1.27211
2624.1	sp|Q9GYV5|NEMO_DROME	NF-kappa-B essential modulator OS=Drosophila melanogaster GN=key PE=1 SV=1	key	0.84	0.84	0.97	0.85	0.88	1.09	1.11	1.13	1.17	1.1	10	9	5000	2.59733e-05	0.876	1.12	1.27854
2800.1	tr|Q9VG07|Q9VG07_DROME	CG7488 OS=Drosophila melanogaster GN=CG7488 PE=2 SV=2	CG7488	0.82	0.83	0.94	0.89	0.86	1.21	1.15	1.12	1.08	1.11	9	7	4500	2.6182e-05	0.868	1.134	1.30645
2495.1	sp|Q8IRH5|Y2199_DROME	Zinc finger protein CG2199 OS=Drosophila melanogaster GN=CG2199 PE=1 SV=1	CG2199	0.85	0.88	0.96	0.86	0.78	1.13	1.13	1.17	1.13	1.1	11	10	5500	2.6182e-05	0.866	1.132	1.30716
581.1	tr|Q8IPP8|Q8IPP8_DROME	CG31548 OS=Drosophila melanogaster GN=CG31548 PE=3 SV=1	CG31548	0.75	0.85	0.94	0.84	0.77	1.21	1.11	1.23	1.14	1.19	53	11	26500	2.62834e-05	0.83	1.176	1.41687
3726.1	tr|Q9VPB8|Q9VPB8_DROME	CG4289 OS=Drosophila melanogaster GN=CG4289 PE=2 SV=1	CG4289	0.84	0.86	0.95	0.87	0.82	1.06	1.14	1.19	1.15	1.12	5	4	2500	2.64232e-05	0.868	1.132	1.30415
2310.1	sp|Q9VGP6|PFD3_DROME	Probable prefoldin subunit 3 OS=Drosophila melanogaster GN=CG6719 PE=1 SV=2	CG6719	1.06	1.21	1.17	1.18	1.07	0.9	0.85	0.84	0.86	0.86	13	7	6500	2.65965e-05	1.138	0.862	0.757469
3528.1	tr|Q9VG74|Q9VG74_DROME	Neu5Ac synthase OS=Drosophila melanogaster GN=Sas PE=2 SV=2	Sas	1.08	1.04	1.16	1.07	1.1	0.9	0.91	0.9	0.93	0.92	6	4	3000	2.71082e-05	1.09	0.912	0.836697
1134.1	tr|Q9V3W0|Q9V3W0_DROME	GM01181p OS=Drosophila melanogaster GN=UK114 PE=2 SV=1	UK114	0.75	0.88	0.91	0.79	0.82	1.1	1.2	1.19	1.25	1.12	30	4	15000	2.72227e-05	0.83	1.172	1.41205
2706.1	sp|Q9VW56|PFD6_DROME	Probable prefoldin subunit 6 OS=Drosophila melanogaster GN=CG7770 PE=1 SV=1	CG7770	1.09	1.14	1.19	1.11	1.08	0.86	0.85	0.86	0.96	0.87	10	6	5000	2.7331e-05	1.122	0.88	0.784314
2830.1	tr|Q7JZ62|Q7JZ62_DROME	CG10465 OS=Drosophila melanogaster GN=CG10465 PE=2 SV=1	CG10465	0.69	0.72	0.97	0.77	0.69	1.23	1.25	1.25	1.18	1.24	9	6	4500	2.74575e-05	0.768	1.23	1.60156
4191.1	tr|Q9VDJ8|Q9VDJ8_DROME	Cuticular protein 92F OS=Drosophila melanogaster GN=Cpr92F PE=1 SV=1	Cpr92F	1.23	1.38	1.23	1.15	1.08	0.78	0.79	0.77	0.77	0.81	4	2	2000	2.82672e-05	1.214	0.784	0.645799
4623.1	tr|Q9VEV5|Q9VEV5_DROME	Mitochondrial ribosomal protein S33 OS=Drosophila melanogaster GN=mRpS33 PE=2 SV=1	mRpS33	1.18	1.15	1.48	1.44	1.3	0.73	0.66	0.79	0.62	0.65	3	2	1500	2.91203e-05	1.31	0.69	0.526718
5553.1	tr|Q9VN75|Q9VN75_DROME	CG2022 OS=Drosophila melanogaster GN=CG2022 PE=2 SV=2	CG2022	1.36	1.09	1.34	1.2	1.41	0.68	0.82	0.64	0.74	0.72	1	1	500	2.934e-05	1.28	0.72	0.5625
2946.1	tr|Q9VVK2|Q9VVK2_DROME	CG6034 OS=Drosophila melanogaster GN=CG6034 PE=2 SV=1	CG6034	1.1	1.3	1.53	1.48	1.26	0.71	0.65	0.66	0.68	0.64	8	7	4000	2.93535e-05	1.334	0.668	0.50075
1007.1	tr|Q7K738|Q7K738_DROME	Ubiquitin carrier protein OS=Drosophila melanogaster GN=UbcD10 PE=2 SV=1	UbcD10	0.78	0.81	0.97	0.82	0.87	1.12	1.17	1.14	1.18	1.13	33	7	16500	2.94137e-05	0.85	1.148	1.35059
1132.1	tr|Q9VA37|Q9VA37_DROME	DJ-1 beta OS=Drosophila melanogaster GN=dj-1beta PE=2 SV=2	dj-1beta	0.8	0.86	0.92	0.83	0.9	1.08	1.15	1.1	1.22	1.14	30	6	15000	2.95038e-05	0.862	1.138	1.32019
5359.1	tr|Q9VR69|Q9VR69_DROME	Chitin deacetylase-like 4 OS=Drosophila melanogaster GN=Cda4 PE=2 SV=2	Cda4	1.08	1.22	1.14	1.12	1.09	0.89	0.8	0.89	0.87	0.9	1	1	500	2.97577e-05	1.13	0.87	0.769912
2605.1	sp|Q9V3Y3|DFP_DROME	Defense protein l(2)34Fc OS=Drosophila melanogaster GN=l(2)34Fc PE=2 SV=1	l(2)34Fc	1.08	1.16	1.32	1.29	1.38	0.73	0.8	0.73	0.8	0.7	11	3	5500	2.97735e-05	1.246	0.752	0.603531
1113.1	tr|Q5U124|Q5U124_DROME	CG30359, isoform A OS=Drosophila melanogaster GN=Mal-A5 PE=2 SV=1	Mal-A5	1.08	1.12	1.2	1.09	1.09	0.88	0.85	0.84	0.92	0.92	30	15	15000	2.98281e-05	1.116	0.882	0.790323
837.1	tr|Q9VXE7|Q9VXE7_DROME	CG9784 OS=Drosophila melanogaster GN=CG9784 PE=2 SV=1	CG9784	0.81	0.88	0.95	0.87	0.79	1.17	1.08	1.18	1.13	1.14	38	18	19000	3.0573e-05	0.86	1.14	1.32558
3477.1	tr|Q9W547|Q9W547_DROME	LD21404p OS=Drosophila melanogaster GN=mRpL16 PE=2 SV=1	mRpL16	1.1	1.07	1.26	1.23	1.18	0.79	0.88	0.86	0.82	0.81	6	5	3000	3.12453e-05	1.168	0.832	0.712329
2886.1	tr|Q9VYW3|Q9VYW3_DROME	CG15220 OS=Drosophila melanogaster GN=CG15220 PE=2 SV=1	CG15220	0.82	0.89	0.98	0.85	0.85	1.12	1.09	1.13	1.14	1.13	9	4	4500	3.12475e-05	0.878	1.122	1.2779
5529.1	tr|Q7JYV7|Q7JYV7_DROME	Adenylate kinase 6 OS=Drosophila melanogaster GN=Ak6 PE=2 SV=1	Ak6	0.79	0.86	0.9	0.88	0.85	1.23	1.07	1.09	1.17	1.16	1	1	500	3.13041e-05	0.856	1.144	1.33645
4833.1	tr|Q9VHQ0|Q9VHQ0_DROME	FI06460p OS=Drosophila melanogaster GN=mRpS18A PE=2 SV=3	mRpS18A	1.22	1.07	1.41	1.24	1.34	0.69	0.79	0.73	0.79	0.72	2	2	1000	3.14961e-05	1.256	0.744	0.592357
2120.1	sp|Q9VE09|GATA_DROME	Glutamyl-tRNA(Gln) amidotransferase subunit A homolog OS=Drosophila melanogaster GN=gatA PE=2 SV=1	gatA	1.1	1.16	1.27	1.19	1.06	0.86	0.83	0.83	0.85	0.86	14	12	7000	3.15137e-05	1.156	0.846	0.731834
3079.1	tr|Q9VC58|Q9VC58_DROME	LD37002p OS=Drosophila melanogaster GN=Syx18 PE=2 SV=1	Syx18	0.79	0.87	0.93	0.81	0.71	1.14	1.14	1.25	1.17	1.18	8	4	4000	3.15706e-05	0.822	1.176	1.43066
2670.1	tr|Q9VL10|Q9VL10_DROME	AT10584p OS=Drosophila melanogaster GN=CG18162 PE=2 SV=2	CG18162	1.09	1.14	1.32	1.26	1.12	0.83	0.8	0.81	0.82	0.81	10	7	5000	3.18811e-05	1.186	0.814	0.686341
1822.1	tr|Q9VKE6|Q9VKE6_DROME	CG14934 OS=Drosophila melanogaster GN=Mal-B1 PE=2 SV=1	Mal-B1	0.69	0.81	0.91	0.81	0.75	1.19	1.23	1.31	1.18	1.11	18	9	9000	3.20928e-05	0.794	1.204	1.51637
758.1	sp|Q8MLZ7|IDGF3_DROME	Chitinase-like protein Idgf3 OS=Drosophila melanogaster GN=Idgf3 PE=1 SV=3	Idgf3	0.61	0.74	0.78	0.71	0.67	1.49	1.11	1.21	1.31	1.37	42	14	21000	3.25785e-05	0.702	1.298	1.849
26.1	tr|Q7K569|Q7K569_DROME	GH10595p OS=Drosophila melanogaster GN=Gpo-1 PE=2 SV=1	Gpo-1	1.05	1.09	1.12	1.08	1.07	0.96	0.89	0.91	0.88	0.95	780	33	390000	3.27247e-05	1.082	0.918	0.848429
428.1	tr|Q7JXZ2|Q7JXZ2_DROME	Eip55E OS=Drosophila melanogaster GN=Eip55E PE=2 SV=1	Eip55E	0.76	0.91	0.91	0.86	0.77	1.16	1.16	1.21	1.09	1.17	69	13	34500	3.33454e-05	0.842	1.158	1.3753
1073.1	tr|Q9VMC6|Q9VMC6_DROME	CG9547 OS=Drosophila melanogaster GN=CG9547 PE=2 SV=1	CG9547	0.75	0.82	0.96	0.87	0.8	1.19	1.19	1.15	1.11	1.16	31	11	15500	3.37632e-05	0.84	1.16	1.38095
4268.1	tr|Q9VBU2|Q9VBU2_DROME	CG11859 OS=Drosophila melanogaster GN=CG11859 PE=2 SV=1	CG11859	0.76	0.87	0.94	0.84	0.82	1.22	1.16	1.1	1.11	1.19	3	3	1500	3.40854e-05	0.846	1.156	1.36643
3380.1	tr|Q6NP91|Q6NP91_DROME	CG11210 OS=Drosophila melanogaster GN=CG11210 PE=2 SV=1	CG11210	0.84	0.89	0.96	0.89	0.85	1.08	1.15	1.07	1.16	1.12	6	6	3000	3.41243e-05	0.886	1.116	1.25959
4826.1	tr|B7Z0I7|B7Z0I7_DROME	CG42303 OS=Drosophila melanogaster GN=CG42303 PE=4 SV=1	CG42303	0.87	0.82	0.97	0.9	0.85	1.12	1.11	1.09	1.1	1.16	2	2	1000	3.4266e-05	0.882	1.116	1.26531
439.1	tr|Q9VM67|Q9VM67_DROME	CG18304 OS=Drosophila melanogaster GN=CG18304 PE=1 SV=3	CG18304	1.11	1.1	1.27	1.13	1.09	0.87	0.88	0.85	0.86	0.85	66	43	33000	3.48032e-05	1.14	0.862	0.75614
1040.1	tr|Q9VIX7|Q9VIX7_DROME	Fondue, isoform B OS=Drosophila melanogaster GN=fon PE=2 SV=1	fon	0.77	0.82	0.94	0.77	0.84	1.23	1.13	1.09	1.18	1.23	32	9	16000	3.49222e-05	0.828	1.172	1.41546
1457.1	tr|Q9VP50|Q9VP50_DROME	CG7632 OS=Drosophila melanogaster GN=CG7632 PE=2 SV=1	CG7632	0.77	0.85	0.93	0.85	0.81	1.22	1.12	1.17	1.07	1.2	23	9	11500	3.50902e-05	0.842	1.156	1.37292
917.1	sp|Q9V9A7|MCCB_DROME	Probable methylcrotonoyl-CoA carboxylase beta chain, mitochondrial OS=Drosophila melanogaster GN=l(2)04524 PE=2 SV=1	l(2)04524	0.79	0.83	0.98	0.83	0.85	1.11	1.18	1.15	1.16	1.12	35	16	17500	3.53184e-05	0.856	1.144	1.33645
5183.1	tr|Q9VL93|Q9VL93_DROME	CG13117 OS=Drosophila melanogaster GN=CG13117 PE=2 SV=1	CG13117	0.79	0.73	0.92	0.77	0.65	1.29	1.17	1.13	1.3	1.25	2	1	1000	3.55071e-05	0.772	1.228	1.59067
5237.1	sp|Q9VV28|NPLP3_DROME	Neuropeptide-like 3 OS=Drosophila melanogaster GN=Nplp3 PE=1 SV=1	Nplp3	1.1	1.19	1.28	1.23	1.15	0.88	0.79	0.85	0.69	0.85	2	1	1000	3.58626e-05	1.19	0.812	0.682353
2196.1	tr|Q9VSK4|Q9VSK4_DROME	CG6983 OS=Drosophila melanogaster GN=CG6983 PE=2 SV=1	CG6983	1.1	1.14	1.27	1.16	1.07	0.85	0.85	0.82	0.89	0.85	14	7	7000	3.60333e-05	1.148	0.852	0.74216
89.1	sp|O02649|CH60_DROME	60 kDa heat shock protein, mitochondrial OS=Drosophila melanogaster GN=Hsp60 PE=1 SV=3	Hsp60	0.83	0.9	0.98	0.88	0.86	1.14	1.09	1.12	1.09	1.12	328	28	164000	3.67298e-05	0.89	1.112	1.24944
845.1	tr|Q9VSY0|Q9VSY0_DROME	Cuticular protein 67B OS=Drosophila melanogaster GN=Cpr67B PE=2 SV=1	Cpr67B	0.75	0.86	0.82	0.76	0.74	1.29	1.04	1.19	1.24	1.29	38	10	19000	3.71555e-05	0.786	1.21	1.53944
705.1	tr|Q9Y162|Q9Y162_DROME	BcDNA.GH02678 OS=Drosophila melanogaster GN=Vps4 PE=2 SV=1	Vps4	0.85	0.92	0.95	0.9	0.85	1.13	1.07	1.14	1.06	1.13	45	16	22500	3.72556e-05	0.894	1.106	1.23714
1257.1	tr|Q9VES8|Q9VES8_DROME	CG10340 OS=Drosophila melanogaster GN=CG10340 PE=2 SV=3	CG10340	1.03	1.1	1.16	1.15	1.14	0.88	0.92	0.91	0.87	0.83	27	12	13500	3.74685e-05	1.116	0.882	0.790323
173.1	tr|Q9VDZ7|Q9VDZ7_DROME	CG11779, isoform A OS=Drosophila melanogaster GN=CG11779 PE=2 SV=1	CG11779	1.07	1.16	1.22	1.18	1.07	0.89	0.82	0.86	0.82	0.9	156	22	78000	3.78205e-05	1.14	0.858	0.752632
4470.1	tr|E1JGK6|E1JGK6_DROME	Staufen, isoform C OS=Drosophila melanogaster GN=stau PE=4 SV=1	stau	1.1	1.07	1.17	1.04	1.09	0.89	0.93	0.9	0.9	0.92	3	3	1500	3.79691e-05	1.094	0.908	0.829982
2591.1	tr|Q7JWV7|Q7JWV7_DROME	SD10395p OS=Drosophila melanogaster GN=Tsp42Ed PE=2 SV=1	Tsp42Ed	0.63	0.8	0.82	0.65	0.62	1.32	1.14	1.2	1.47	1.35	11	4	5500	3.80813e-05	0.704	1.296	1.84091
3422.1	tr|Q9VE08|Q9VE08_DROME	CG6013 OS=Drosophila melanogaster GN=CG6013 PE=2 SV=1	CG6013	0.81	0.81	0.91	0.9	0.87	1.2	1.15	1.14	1.04	1.16	6	5	3000	3.825e-05	0.86	1.138	1.32326
2306.1	tr|Q9VIH1|Q9VIH1_DROME	CG9273 protein OS=Drosophila melanogaster GN=RPA2 PE=2 SV=2	RPA2	0.85	0.88	0.95	0.82	0.81	1.09	1.11	1.22	1.12	1.15	13	7	6500	3.83329e-05	0.862	1.138	1.32019
4077.1	sp|Q9VGN9|RLP24_DROME	Probable ribosome biogenesis protein RLP24 OS=Drosophila melanogaster GN=RpL24-like PE=1 SV=1	RpL24-like	0.85	0.86	0.97	0.88	0.88	1.09	1.12	1.1	1.08	1.18	4	3	2000	3.83808e-05	0.888	1.114	1.2545
4676.1	tr|Q8IPS4|Q8IPS4_DROME	CG11109, isoform B OS=Drosophila melanogaster GN=CG11109-RB PE=2 SV=1	CG11109-RB	0.72	0.77	0.72	0.73	0.62	1.38	1.09	1.48	1.23	1.26	3	1	1500	3.96786e-05	0.712	1.288	1.80899
1736.1	sp|Q9VKJ9|C2D1_DROME	Coiled-coil and C2 domain-containing protein 1-like OS=Drosophila melanogaster GN=l(2)gd1 PE=2 SV=1	l(2)gd1	0.87	0.9	0.98	0.89	0.91	1.1	1.08	1.11	1.05	1.12	19	10	9500	3.9683e-05	0.91	1.092	1.2
2359.1	tr|Q9VPR1|Q9VPR1_DROME	CG2789 OS=Drosophila melanogaster GN=CG2789 PE=2 SV=1	CG2789	0.6	0.72	0.78	0.86	0.73	1.39	1.22	1.31	1.1	1.29	13	3	6500	3.9689e-05	0.738	1.262	1.71003
3004.1	tr|Q9VE73|Q9VE73_DROME	CG12333 OS=Drosophila melanogaster GN=CG12333 PE=2 SV=1	CG12333	0.86	0.87	0.96	0.89	0.84	1.17	1.09	1.11	1.06	1.15	8	6	4000	4.02167e-05	0.884	1.116	1.26244
70.3	sp|P29843|HSP7A_DROME	Heat shock 70 kDa protein cognate 1 OS=Drosophila melanogaster GN=Hsc70-1 PE=1 SV=1	Hsc70-1	0.86	0.89	0.97	0.92	0.91	1.1	1.05	1.1	1.07	1.12	158	24	79000	4.02533e-05	0.91	1.088	1.1956
3112.1	sp|Q95RA8|MOB1_DROME	Mps one binder kinase activator-like 1 OS=Drosophila melanogaster GN=mats PE=1 SV=1	mats	0.9	0.8	0.95	0.84	0.91	1.1	1.14	1.11	1.16	1.09	8	3	4000	4.02716e-05	0.88	1.12	1.27273
1352.1	tr|Q9VH64|Q9VH64_DROME	CG8507 OS=Drosophila melanogaster GN=CG8507 PE=2 SV=1	CG8507	0.84	0.91	0.92	0.9	0.87	1.12	1.02	1.13	1.14	1.15	25	13	12500	4.05418e-05	0.888	1.112	1.25225
1503.1	sp|Q9V9L1|CP6W1_DROME	Probable cytochrome P450 6w1 OS=Drosophila melanogaster GN=Cyp6w1 PE=2 SV=1	Cyp6w1	0.75	0.79	0.98	0.81	0.7	1.19	1.17	1.2	1.22	1.19	22	12	11000	4.1036e-05	0.806	1.194	1.48139
5660.1	tr|E1JHM8|E1JHM8_DROME	Chemosensory protein B 38c, isoform B OS=Drosophila melanogaster GN=CheB38c PE=4 SV=1	CheB38c	1.06	1.22	1.3	1.3	1.12	0.8	0.8	0.8	0.78	0.84	1	1	500	4.15095e-05	1.2	0.804	0.67
661.1	tr|Q9VYV3|Q9VYV3_DROME	CG1837 OS=Drosophila melanogaster GN=prtp PE=2 SV=2	prtp	1.05	1.17	1.17	1.12	1.06	0.89	0.88	0.87	0.93	0.87	47	18	23500	4.21004e-05	1.114	0.888	0.797127
1109.1	tr|Q9W095|Q9W095_DROME	CG7995, isoform A OS=Drosophila melanogaster GN=CG7995-RA PE=2 SV=2	CG7995-RA	0.77	0.83	0.93	0.83	0.76	1.13	1.12	1.29	1.19	1.14	30	15	15000	4.26855e-05	0.824	1.174	1.42476
2448.1	sp|Q9V359|VPS28_DROME	Vacuolar protein sorting-associated protein 28 homolog OS=Drosophila melanogaster GN=Vps28 PE=1 SV=1	Vps28	0.71	0.94	0.75	0.68	0.63	1.27	1.15	1.22	1.28	1.37	12	6	6000	4.32072e-05	0.742	1.258	1.69542
1584.1	sp|P08761|MSRA_DROME	Peptide methionine sulfoxide reductase OS=Drosophila melanogaster GN=Eip71CD PE=2 SV=2	Eip71CD	0.93	0.92	0.97	0.9	0.95	1.05	1.08	1.09	1.08	1.03	21	10	10500	4.35241e-05	0.934	1.066	1.14133
1288.1	tr|Q9VSU2|Q9VSU2_DROME	Tequila, isoform A OS=Drosophila melanogaster GN=Tequila PE=2 SV=3	Tequila	0.87	0.9	0.98	0.93	0.9	1.1	1.05	1.11	1.08	1.09	26	19	13000	4.38207e-05	0.916	1.086	1.18559
3494.1	tr|Q9I7L9|Q9I7L9_DROME	CG18858 OS=Drosophila melanogaster GN=CG18858 PE=2 SV=2	CG18858	0.82	0.88	0.96	0.92	0.89	1.12	1.11	1.09	1.15	1.07	6	5	3000	4.46505e-05	0.894	1.108	1.23937
2336.1	sp|Q9Y0Y7|LANC3_DROME	LanC-like protein 3 homolog OS=Drosophila melanogaster GN=CG2061 PE=1 SV=1	CG2061	0.8	0.86	0.96	0.91	0.89	1.13	1.15	1.1	1.08	1.14	13	5	6500	4.47153e-05	0.884	1.12	1.26697
1637.1	tr|Q9V3W1|Q9V3W1_DROME	Tetratricopeptide repeat protein 2 OS=Drosophila melanogaster GN=Tpr2 PE=2 SV=1	Tpr2	0.84	0.85	0.99	0.85	0.81	1.12	1.12	1.17	1.11	1.14	20	12	10000	4.49807e-05	0.868	1.132	1.30415
2333.1	tr|Q86BK8|Q86BK8_DROME	Rab-protein 14, isoform B OS=Drosophila melanogaster GN=Rab14 PE=2 SV=1	Rab14	0.82	0.81	0.96	0.88	0.83	1.07	1.18	1.14	1.19	1.12	13	6	6500	4.56224e-05	0.86	1.14	1.32558
2663.1	tr|Q9VJ61|Q9VJ61_DROME	CG10376 OS=Drosophila melanogaster GN=CG10376 PE=2 SV=1	CG10376	0.91	0.88	0.98	0.83	0.86	1.08	1.14	1.1	1.12	1.11	10	7	5000	4.6136e-05	0.892	1.11	1.24439
4057.1	tr|Q9VMQ6|Q9VMQ6_DROME	CG31648 OS=Drosophila melanogaster GN=CG31648 PE=2 SV=2	CG31648	1.15	1.3	1.29	1.29	1.04	0.78	0.8	0.81	0.72	0.81	4	3	2000	4.71863e-05	1.214	0.784	0.645799
658.1	tr|A1Z876|A1Z876_DROME	Nidogen/entactin, isoform B OS=Drosophila melanogaster GN=Ndg PE=4 SV=1	Ndg	1.14	1.35	1.35	1.32	1.06	0.78	0.73	0.75	0.71	0.79	47	24	23500	4.74215e-05	1.244	0.752	0.604502
1383.2	tr|Q9VTW0|Q9VTW0_DROME	CG4300, isoform A OS=Drosophila melanogaster GN=CG4300 PE=2 SV=1	CG4300	1.14	1.21	1.22	1.17	1.02	0.82	0.83	0.84	0.9	0.85	15	7	7500	4.86423e-05	1.152	0.848	0.736111
4811.1	tr|Q7K0D1|Q7K0D1_DROME	CG42240 OS=Drosophila melanogaster GN=CG42240-RA PE=2 SV=2	CG42240-RA	1.13	1.05	1.25	1.19	1.15	0.81	0.89	0.89	0.84	0.78	2	2	1000	4.89384e-05	1.154	0.842	0.729636
1103.1	tr|Q9VYW4|Q9VYW4_DROME	CG1703 OS=Drosophila melanogaster GN=CG1703 PE=2 SV=1	CG1703	0.78	0.84	0.99	0.86	0.83	1.15	1.12	1.16	1.13	1.15	30	20	15000	4.91314e-05	0.86	1.142	1.32791
3582.1	tr|Q9W587|Q9W587_DROME	CG14778 OS=Drosophila melanogaster GN=CG14778 PE=2 SV=1	CG14778	1.13	1.23	1.2	1.17	1.03	0.82	0.85	0.85	0.82	0.91	6	3	3000	4.93008e-05	1.152	0.85	0.737847
1403.1	tr|Q9VXY3|Q9VXY3_DROME	CG5599 OS=Drosophila melanogaster GN=CG5599 PE=2 SV=1	CG5599	0.69	0.9	0.81	0.78	0.71	1.31	1.1	1.32	1.18	1.19	24	14	12000	4.9672e-05	0.778	1.22	1.56812
5258.1	sp|Q9VQ62|NPC2_DROME	Protein NPC2 homolog OS=Drosophila melanogaster GN=Npc2a PE=1 SV=1	Npc2a	0.69	0.81	0.91	0.86	0.79	1.28	1.12	1.12	1.22	1.22	2	1	1000	5.03903e-05	0.812	1.192	1.46798
2402.1	tr|Q7KY04|Q7KY04_DROME	Rab-protein 4, isoform A OS=Drosophila melanogaster GN=Rab4 PE=2 SV=1	Rab4	0.92	0.88	0.97	0.9	0.87	1.04	1.13	1.12	1.08	1.1	12	9	6000	5.28239e-05	0.908	1.094	1.20485
2730.1	tr|Q9VPX5|Q9VPX5_DROME	CG4764 OS=Drosophila melanogaster GN=CG4764 PE=2 SV=1	CG4764	0.9	0.87	0.97	0.87	0.89	1.09	1.16	1.05	1.11	1.09	10	5	5000	5.31011e-05	0.9	1.1	1.22222
1875.1	tr|Q9VGE7|Q9VGE7_DROME	Beta-galactosidase OS=Drosophila melanogaster GN=Ect3 PE=2 SV=1	Ect3	0.71	0.81	0.92	0.77	0.78	1.31	1.16	1.08	1.23	1.24	17	11	8500	5.31155e-05	0.798	1.204	1.50877
2076.1	tr|Q9VHN4|Q9VHN4_DROME	CG8043 OS=Drosophila melanogaster GN=CG8043 PE=2 SV=1	CG8043	0.7	0.76	0.92	0.9	0.76	1.24	1.14	1.22	1.13	1.24	15	8	7500	5.32223e-05	0.808	1.194	1.47772
5154.1	tr|Q9W0C3|Q9W0C3_DROME	CG13928 OS=Drosophila melanogaster GN=CG13928 PE=2 SV=1	CG13928	1.1	1.26	1.42	1.2	1.16	0.84	0.74	0.8	0.72	0.75	2	1	1000	5.32602e-05	1.228	0.77	0.627036
781.1	tr|Q9VFC2|Q9VFC2_DROME	GH14439p OS=Drosophila melanogaster GN=Spn5 PE=2 SV=1	Spn5	0.72	0.83	0.88	0.83	0.79	1.28	1.08	1.11	1.2	1.27	41	16	20500	5.36199e-05	0.81	1.188	1.46667
1084.1	sp|Q6AWN0|MTND_DROME	1,2-dihydroxy-3-keto-5-methylthiopentene dioxygenase OS=Drosophila melanogaster GN=CG32068 PE=1 SV=2	CG32068	0.72	0.82	0.96	0.88	0.78	1.2	1.13	1.15	1.17	1.18	31	9	15500	5.40702e-05	0.832	1.166	1.40144
2084.1	tr|Q9VBI3|Q9VBI3_DROME	CG14542 OS=Drosophila melanogaster GN=vps2 PE=2 SV=1	vps2	0.84	0.89	0.96	0.87	0.91	1.07	1.06	1.15	1.14	1.1	15	7	7500	5.42458e-05	0.894	1.104	1.2349
3236.1	tr|Q9VDD0|Q9VDD0_DROME	CG3353 OS=Drosophila melanogaster GN=CG3353 PE=2 SV=2	CG3353	0.89	0.9	0.98	0.88	0.87	1.08	1.1	1.15	1.06	1.09	7	5	3500	5.428e-05	0.904	1.096	1.21239
773.1	tr|Q7KSS0|Q7KSS0_DROME	CG11870, isoform D OS=Drosophila melanogaster GN=CG11870-RD PE=2 SV=1	CG11870-RD	1.05	1.12	1.25	1.15	1.09	0.88	0.86	0.87	0.86	0.87	41	27	20500	5.44374e-05	1.132	0.868	0.766784
322.1	tr|B7Z0X1|B7Z0X1_DROME	Serine hydroxymethyltransferase OS=Drosophila melanogaster GN=CG3011 PE=3 SV=1	CG3011	0.64	0.81	0.89	0.87	0.76	1.29	1.17	1.25	1.13	1.19	89	19	44500	5.4555e-05	0.794	1.206	1.51889
1030.1	sp|Q7K550|EIF3J_DROME	Eukaryotic translation initiation factor 3 subunit J OS=Drosophila melanogaster GN=Adam PE=1 SV=1	Adam	0.79	0.77	0.97	0.79	0.87	1.11	1.21	1.13	1.19	1.16	32	12	16000	5.45832e-05	0.838	1.16	1.38425
4288.1	sp|Q9GYV9|MED7_DROME	Mediator of RNA polymerase II transcription subunit 7 OS=Drosophila melanogaster GN=MED7 PE=1 SV=1	MED7	0.66	0.75	0.93	0.84	0.7	1.25	1.1	1.25	1.26	1.26	3	3	1500	5.54541e-05	0.776	1.224	1.57732
72.1	sp|Q94514|COX5A_DROME	Cytochrome c oxidase subunit 5A, mitochondrial OS=Drosophila melanogaster GN=CoVa PE=1 SV=2	CoVa	1.04	1.07	1.1	1.06	1.06	0.95	0.91	0.91	0.91	0.98	441	9	220500	5.55288e-05	1.066	0.932	0.874296
1754.1	sp|P52486|UBCD4_DROME	Ubiquitin-conjugating enzyme E2-22 kDa OS=Drosophila melanogaster GN=UbcD4 PE=1 SV=2	UbcD4	1.08	1.09	1.15	1.1	1.03	0.87	0.92	0.89	0.95	0.91	19	8	9500	5.57373e-05	1.09	0.908	0.833028
1840.1	tr|E1JIT4|E1JIT4_DROME	CG7048, isoform B OS=Drosophila melanogaster GN=CG7048 PE=4 SV=1	CG7048	1.07	1.09	1.19	1.07	1.11	0.88	0.88	0.85	0.94	0.92	18	7	9000	5.58195e-05	1.106	0.894	0.808318
666.1	tr|Q7JVY0|Q7JVY0_DROME	Coro, isoform A OS=Drosophila melanogaster GN=coro PE=2 SV=1	coro	1.03	1.1	1.16	1.12	1.05	0.89	0.91	0.9	0.92	0.91	47	11	23500	5.62141e-05	1.092	0.906	0.82967
198.1	tr|Q9VW68|Q9VW68_DROME	CG7433, isoform A OS=Drosophila melanogaster GN=CG7433 PE=2 SV=1	CG7433	0.84	0.9	0.92	0.89	0.83	1.19	1.06	1.15	1.06	1.16	141	28	70500	5.63875e-05	0.876	1.124	1.28311
1864.1	sp|Q05344|SSRP1_DROME	FACT complex subunit Ssrp1 OS=Drosophila melanogaster GN=Ssrp PE=1 SV=2	Ssrp	0.67	0.7	0.81	0.68	0.68	1.18	1.38	1.53	1.16	1.21	17	13	8500	5.65738e-05	0.708	1.292	1.82486
1925.1	tr|Q9VH26|Q9VH26_DROME	CG3940 OS=Drosophila melanogaster GN=CG3940 PE=2 SV=2	CG3940	1.14	1.31	1.32	1.25	1.05	0.78	0.75	0.82	0.74	0.84	17	6	8500	5.69322e-05	1.214	0.786	0.647446
4684.1	tr|Q9VV23|Q9VV23_DROME	CG13044 OS=Drosophila melanogaster GN=CG13044 PE=2 SV=1	CG13044	1.08	1.38	1.18	1.44	1.24	0.77	0.71	0.73	0.68	0.79	3	1	1500	5.70002e-05	1.264	0.736	0.582278
4567.1	tr|Q4V665|Q4V665_DROME	CG15237 OS=Drosophila melanogaster GN=CG15237 PE=2 SV=1	CG15237	0.8	0.86	0.95	0.85	0.85	1.16	1.15	1.12	1.05	1.21	3	2	1500	5.79489e-05	0.862	1.138	1.32019
3345.1	tr|Q9VGP7|Q9VGP7_DROME	Mitochondrial ribosomal protein L40 OS=Drosophila melanogaster GN=mRpL40 PE=2 SV=1	mRpL40	1.35	1.06	1.61	1.41	1.34	0.64	0.74	0.66	0.6	0.59	7	3	3500	5.81082e-05	1.354	0.646	0.477105
2722.1	tr|Q9VG06|Q9VG06_DROME	CG17327, isoform A OS=Drosophila melanogaster GN=CG17327-RA PE=2 SV=2	CG17327-RA	1.09	1.2	1.28	1.15	1.06	0.86	0.81	0.84	0.87	0.84	10	5	5000	5.87175e-05	1.156	0.844	0.730104
5386.1	tr|Q9W1A3|Q9W1A3_DROME	Zinc finger protein RP-8 OS=Drosophila melanogaster GN=Zfrp8 PE=1 SV=1	Zfrp8	0.92	0.97	0.95	0.93	0.88	1.06	1.06	1.04	1.09	1.09	1	1	500	5.92437e-05	0.93	1.068	1.14839
147.1	sp|Q9V8M5|3HIDH_DROME	Probable 3-hydroxyisobutyrate dehydrogenase, mitochondrial OS=Drosophila melanogaster GN=CG15093 PE=2 SV=2	CG15093	0.8	0.86	0.99	0.84	0.84	1.12	1.16	1.15	1.15	1.09	187	9	93500	5.92509e-05	0.866	1.134	1.30947
5597.1	sp|Q8INK9-7|MSRB_DROME	Isoform H of Methionine-R-sulfoxide reductase B1 OS=Drosophila melanogaster GN=SelR	SelR	0.93	0.91	0.91	0.89	0.94	1.07	1.08	1.16	1.04	1.07	1	1	500	6.0048e-05	0.916	1.084	1.18341
5079.1	tr|A4V3L8|A4V3L8_DROME	CG7816, isoform D OS=Drosophila melanogaster GN=CG7816 PE=4 SV=1	CG7816	0.83	0.85	0.97	0.79	0.72	1.12	1.17	1.19	1.15	1.21	2	2	1000	6.0048e-05	0.832	1.168	1.40385
3080.1	tr|Q9W1B3|Q9W1B3_DROME	CG10339 OS=Drosophila melanogaster GN=CG10339 PE=1 SV=1	CG10339	0.7	0.77	0.94	0.79	0.59	1.27	1.25	1.26	1.14	1.3	8	4	4000	6.03844e-05	0.758	1.244	1.64116
861.1	tr|Q95TW4|Q95TW4_DROME	CG17838, isoform C OS=Drosophila melanogaster GN=CG17838 PE=2 SV=1	CG17838	1.06	1.11	1.18	1.09	1.05	0.88	0.92	0.92	0.92	0.87	37	19	18500	6.0685e-05	1.098	0.902	0.821494
2326.1	tr|Q9W0L3|Q9W0L3_DROME	CG13905 OS=Drosophila melanogaster GN=CG13905 PE=2 SV=2	CG13905	0.42	0.39	0.49	0.39	0.4	1.75	1.11	1.88	1.83	1.34	13	6	6500	6.2009e-05	0.418	1.582	3.78469
4678.1	tr|Q7JZW3|Q7JZW3_DROME	RE08220p OS=Drosophila melanogaster GN=Tsp42Ei PE=2 SV=1	Tsp42Ei	0.88	0.88	0.98	0.9	0.91	1.04	1.1	1.1	1.13	1.08	3	1	1500	6.26734e-05	0.91	1.09	1.1978
714.1	sp|P32100|RL7_DROME	60S ribosomal protein L7 OS=Drosophila melanogaster GN=RpL7 PE=2 SV=2	RpL7	1.03	1.1	1.09	1.09	1.04	0.89	0.92	0.95	0.95	0.94	45	11	22500	6.34905e-05	1.07	0.93	0.869159
4284.1	tr|Q9VWQ1|Q9VWQ1_DROME	CG7053 OS=Drosophila melanogaster GN=CG7053 PE=2 SV=1	CG7053	0.92	0.91	0.9	0.81	0.84	1.11	1.07	1.09	1.21	1.13	3	3	1500	6.35406e-05	0.876	1.122	1.28082
4568.1	tr|Q9VJH1|Q9VJH1_DROME	CG13282 OS=Drosophila melanogaster GN=CG13282 PE=2 SV=1	CG13282	0.72	0.85	0.88	0.7	0.76	1.2	1.14	1.13	1.38	1.24	3	2	1500	6.42073e-05	0.782	1.218	1.55754
185.1	tr|Q9VC18|Q9VC18_DROME	CG11089 OS=Drosophila melanogaster GN=CG11089 PE=2 SV=1	CG11089	0.73	0.81	0.93	0.85	0.88	1.16	1.26	1.14	1.16	1.1	146	26	73000	6.53698e-05	0.84	1.164	1.38571
5465.1	tr|Q9W2W8|Q9W2W8_DROME	CG12643 OS=Drosophila melanogaster GN=CG12643 PE=2 SV=1	CG12643	1.1	1.16	1.26	1.05	1.16	0.86	0.83	0.81	0.91	0.85	1	1	500	6.66487e-05	1.146	0.852	0.743455
3834.1	tr|Q8IRN0|Q8IRN0_DROME	CG10962, isoform B OS=Drosophila melanogaster GN=CG10962-RB PE=2 SV=1	CG10962-RB	0.76	0.78	0.94	0.75	0.82	1.14	1.21	1.12	1.32	1.15	5	3	2500	6.67758e-05	0.81	1.188	1.46667
5471.1	sp|P82384|LCP9_DROME	Larval cuticle protein 9 OS=Drosophila melanogaster GN=Lcp9 PE=1 SV=2	Lcp9	1.12	1.31	1.42	1.23	1.09	0.77	0.78	0.71	0.79	0.77	1	1	500	6.77168e-05	1.234	0.764	0.619125
2361.1	sp|P18489|SYB_DROME	Synaptobrevin OS=Drosophila melanogaster GN=Syb PE=2 SV=3	Syb	0.85	0.81	0.99	0.84	0.82	1.08	1.18	1.14	1.14	1.14	13	3	6500	6.84178e-05	0.862	1.136	1.31787
2479.1	tr|A1ZBU5|A1ZBU5_DROME	CG13422 OS=Drosophila melanogaster GN=CG13422 PE=4 SV=1	CG13422	0.76	0.82	0.89	0.83	0.77	1.24	1.05	1.31	1.15	1.18	12	3	6000	6.84648e-05	0.814	1.186	1.457
4503.1	tr|Q9VKZ1|Q9VKZ1_DROME	Protoheme IX farnesyltransferase, mitochondrial OS=Drosophila melanogaster GN=CG5037 PE=2 SV=1	CG5037	1.13	1.08	1.18	1.11	1.11	0.8	0.96	0.85	0.92	0.86	3	2	1500	6.91804e-05	1.122	0.878	0.782531
1383.1	tr|Q9VTW1|Q9VTW1_DROME	CG4300, isoform B OS=Drosophila melanogaster GN=CG4300 PE=2 SV=1	CG4300	1.1	1.13	1.2	1.12	1.03	0.86	0.88	0.87	0.94	0.88	25	8	12500	6.96851e-05	1.116	0.886	0.793907
4166.1	tr|A1Z830|A1Z830_DROME	CG12128, isoform A OS=Drosophila melanogaster GN=CG12128 PE=4 SV=1	CG12128	0.66	0.78	0.77	0.85	0.9	1.24	1.13	1.34	1.14	1.2	4	3	2000	6.98967e-05	0.792	1.21	1.52778
1765.1	tr|Q7KV94|Q7KV94_DROME	CG16758, isoform B OS=Drosophila melanogaster GN=CG16758 PE=2 SV=1	CG16758	0.7	0.79	0.91	0.89	0.82	1.09	1.25	1.23	1.14	1.18	19	7	9500	7.09191e-05	0.822	1.178	1.43309
1676.1	sp|Q24372|LACH_DROME	Lachesin OS=Drosophila melanogaster GN=Lac PE=1 SV=2	Lac	0.87	0.89	0.98	0.89	0.81	1.07	1.13	1.1	1.14	1.12	20	6	10000	7.09407e-05	0.888	1.112	1.25225
3974.1	sp|Q9W3C1|U202_DROME	Polycomb protein l(1)G0020 OS=Drosophila melanogaster GN=l(1)G0020 PE=1 SV=2	l(1)G0020	0.88	0.91	0.92	0.9	0.92	1.06	1.1	1.17	1.09	1.03	4	4	2000	7.09735e-05	0.906	1.09	1.20309
2296.1	sp|Q9VQZ6|ELP3_DROME	Probable elongator complex protein 3 OS=Drosophila melanogaster GN=Elp3 PE=2 SV=1	Elp3	0.83	0.88	0.99	0.9	0.86	1.08	1.11	1.09	1.12	1.13	13	8	6500	7.10602e-05	0.892	1.106	1.23991
181.2	tr|Q9VLZ0|Q9VLZ0_DROME	Thiolester containing protein II, isoform C OS=Drosophila melanogaster GN=TepII PE=2 SV=2	TepII	0.74	0.84	0.95	0.88	0.89	1.18	1.09	1.15	1.14	1.15	144	45	72000	7.10749e-05	0.86	1.142	1.32791
56.1	tr|Q7KV27|Q7KV27_DROME	CG1640, isoform A OS=Drosophila melanogaster GN=CG1640 PE=2 SV=1	CG1640	0.78	0.88	0.95	0.91	0.87	1.14	1.07	1.17	1.11	1.12	527	25	263500	7.15291e-05	0.878	1.122	1.2779
1752.1	tr|A8JNT7|A8JNT7_DROME	CG34246 OS=Drosophila melanogaster GN=CG34246-RA PE=2 SV=1	CG34246-RA	0.76	0.85	0.95	0.87	0.83	1.18	1.09	1.19	1.08	1.18	19	8	9500	7.16075e-05	0.852	1.144	1.34272
4827.1	sp|P02844|VIT2_DROME	Vitellogenin-2 OS=Drosophila melanogaster GN=Yp2 PE=1 SV=2	Yp2	0.79	0.87	0.95	0.79	0.83	1.19	1.23	1.06	1.13	1.18	2	2	1000	7.20787e-05	0.846	1.158	1.36879
2894.1	tr|Q9VFW3|Q9VFW3_DROME	Chemosensory protein A 87a OS=Drosophila melanogaster GN=CheA87a PE=1 SV=1	CheA87a	0.68	0.84	0.95	0.85	0.77	1.13	1.24	1.2	1.15	1.19	9	4	4500	7.27306e-05	0.818	1.182	1.44499
5456.1	tr|Q9W551|Q9W551_DROME	CG14817 OS=Drosophila melanogaster GN=CG14817-RA PE=2 SV=1	CG14817-RA	1.15	1.15	1.28	1.34	1.13	0.84	0.7	0.83	0.7	0.88	1	1	500	7.36028e-05	1.21	0.79	0.652893
2212.1	tr|Q9W0B3|Q9W0B3_DROME	CG7967 OS=Drosophila melanogaster GN=CG7967 PE=2 SV=1	CG7967	0.74	0.9	0.88	0.93	0.76	1.19	1.11	1.2	1.12	1.18	14	6	7000	7.43591e-05	0.842	1.16	1.37767
5136.1	tr|A1Z6J4|A1Z6J4_DROME	CG7861, isoform A OS=Drosophila melanogaster GN=tbce PE=4 SV=1	tbce	0.77	0.82	0.92	0.88	0.79	1.11	1.06	1.19	1.19	1.25	2	2	1000	7.46555e-05	0.836	1.16	1.38756
1076.2	tr|A1Z729|A1Z729_DROME	CG2064 OS=Drosophila melanogaster GN=CG2064 PE=3 SV=1	CG2064	0.79	0.9	0.97	0.89	0.79	1.11	1.13	1.16	1.13	1.13	28	12	14000	7.51924e-05	0.868	1.132	1.30415
4679.1	tr|Q9VGV0|Q9VGV0_DROME	CG14695 OS=Drosophila melanogaster GN=CG14695 PE=2 SV=1	CG14695	0.47	0.42	0.45	0.44	0.46	1.19	1.66	1.84	1.87	1.21	3	1	1500	7.52559e-05	0.448	1.554	3.46875
2584.1	tr|Q9VFM0|Q9VFM0_DROME	CG9649 OS=Drosophila melanogaster GN=CG9649 PE=2 SV=1	CG9649	0.83	0.87	0.93	0.88	0.8	1.12	1.23	1.05	1.12	1.17	11	5	5500	7.55981e-05	0.862	1.138	1.32019
367.2	sp|Q9VG98|GSTT2_DROME	Glutathione S-transferase D2 OS=Drosophila melanogaster GN=GstD2 PE=3 SV=1	GstD2	0.75	0.83	0.97	0.83	0.78	1.2	1.16	1.17	1.08	1.23	38	7	19000	7.57187e-05	0.832	1.168	1.40385
1604.1	tr|Q9VLW1|Q9VLW1_DROME	Lectin-28C OS=Drosophila melanogaster GN=lectin-28C PE=2 SV=1	lectin-28C	0.74	0.81	0.99	0.83	0.84	1.15	1.12	1.16	1.19	1.16	21	5	10500	7.61187e-05	0.842	1.156	1.37292
80.1	tr|Q9VLC5|Q9VLC5_DROME	Aldehyde dehydrogenase OS=Drosophila melanogaster GN=Aldh PE=2 SV=1	Aldh	0.77	0.87	0.92	0.92	0.86	1.14	1.1	1.21	1.12	1.08	374	21	187000	7.62937e-05	0.868	1.13	1.30184
501.1	tr|Q9V9T5|Q9V9T5_DROME	CG2118, isoform A OS=Drosophila melanogaster GN=CG2118 PE=2 SV=2	CG2118	0.84	0.88	1	0.85	0.87	1.11	1.11	1.1	1.14	1.09	60	24	30000	7.74006e-05	0.888	1.11	1.25
2597.1	tr|E1JH79|E1JH79_DROME	Myelodysplasia/myeloid leukemia factor, isoform E OS=Drosophila melanogaster GN=Mlf PE=4 SV=1	Mlf	0.74	0.71	0.93	0.75	0.83	1.15	1.3	1.11	1.31	1.18	11	4	5500	7.81805e-05	0.792	1.21	1.52778
4634.1	tr|A8JUP7|A8JUP7_DROME	CG6361, isoform B OS=Drosophila melanogaster GN=CG6361 PE=3 SV=1	CG6361	0.81	0.94	0.83	0.88	0.86	1.22	1.04	1.14	1.16	1.12	3	2	1500	7.84011e-05	0.864	1.136	1.31481
3256.1	tr|Q9Y124|Q9Y124_DROME	BcDNA.GH08385 OS=Drosophila melanogaster GN=BcDNA.GH08385 PE=2 SV=1	BcDNA.GH08385	0.72	0.81	0.92	0.92	0.75	1.22	1.12	1.2	1.12	1.22	7	5	3500	7.85232e-05	0.824	1.176	1.42718
1380.1	tr|Q9W4U2|Q9W4U2_DROME	CG3603 OS=Drosophila melanogaster GN=CG3603 PE=2 SV=2	CG3603	0.79	0.88	0.94	0.89	0.89	1.1	1.1	1.14	1.2	1.07	25	8	12500	7.89028e-05	0.878	1.122	1.2779
5396.1	sp|Q9VH48|CARM1_DROME	Probable histone-arginine methyltransferase CARMER OS=Drosophila melanogaster GN=Art4 PE=1 SV=1	Art4	1.11	1.14	1.3	1.09	1.15	0.82	0.81	0.81	0.88	0.91	1	1	500	7.96389e-05	1.158	0.846	0.73057
70.1	sp|P11147|HSP7D_DROME	Heat shock 70 kDa protein cognate 4 OS=Drosophila melanogaster GN=Hsc70-4 PE=1 SV=3	Hsc70-4	0.87	0.92	0.99	0.91	0.9	1.06	1.06	1.11	1.1	1.08	454	29	227000	8.00147e-05	0.918	1.082	1.17865
582.1	tr|Q9W3H4|Q9W3H4_DROME	LD36273p OS=Drosophila melanogaster GN=sni PE=1 SV=1	sni	0.81	0.83	1	0.86	0.87	1.13	1.11	1.12	1.11	1.15	53	9	26500	8.11849e-05	0.874	1.124	1.28604
659.1	sp|Q9VA02|DHTK1_DROME	Probable 2-oxoglutarate dehydrogenase E1 component DHKTD1 homolog, mitochondrial OS=Drosophila melanogaster GN=CG1544 PE=1 SV=2	CG1544	0.77	0.85	0.99	0.86	0.82	1.15	1.13	1.18	1.15	1.1	47	22	23500	8.28109e-05	0.858	1.142	1.331
3599.1	tr|Q9VXC1|Q9VXC1_DROME	CG34325 OS=Drosophila melanogaster GN=CG18358 PE=4 SV=3	CG18358	0.74	0.83	0.89	0.87	0.79	1.21	1.11	1.06	1.28	1.22	6	2	3000	8.3495e-05	0.824	1.176	1.42718
500.1	sp|Q9W0Y6|PAIN_DROME	Transient receptor potential cation channel protein painless OS=Drosophila melanogaster GN=pain PE=1 SV=1	pain	0.79	0.87	0.94	0.9	0.76	1.16	1.11	1.22	1.09	1.18	60	24	30000	8.37349e-05	0.852	1.152	1.35211
196.1	tr|Q9VLA0|Q9VLA0_DROME	CG15828, isoform A OS=Drosophila melanogaster GN=CG15828 PE=2 SV=1	CG15828	0.78	0.86	0.98	0.91	0.83	1.15	1.11	1.15	1.11	1.13	141	74	70500	8.50569e-05	0.872	1.13	1.29587
4379.1	sp|Q9VL96|PESC_DROME	Pescadillo homolog OS=Drosophila melanogaster GN=CG4364 PE=1 SV=1	CG4364	0.73	0.84	0.94	0.89	0.85	1.08	1.21	1.15	1.13	1.17	3	3	1500	8.524e-05	0.85	1.148	1.35059
181.3	tr|Q9NFV7|Q9NFV7_DROME	GH01829p OS=Drosophila melanogaster GN=TepII PE=2 SV=1	TepII	0.74	0.84	0.95	0.88	0.89	1.18	1.08	1.15	1.14	1.15	144	45	72000	8.56722e-05	0.86	1.14	1.32558
1353.1	tr|A1Z9I0|A1Z9I0_DROME	CG6357 OS=Drosophila melanogaster GN=CG6357 PE=4 SV=1	CG6357	0.64	0.73	0.82	0.75	0.72	1.33	1.16	1.15	1.51	1.2	25	13	12500	8.56725e-05	0.732	1.27	1.73497
1924.1	tr|Q9VME1|Q9VME1_DROME	CG42369 OS=Drosophila melanogaster GN=CG42369 PE=2 SV=2	CG42369	0.67	0.75	0.94	0.86	0.8	1.24	1.18	1.26	1.1	1.2	17	6	8500	8.57972e-05	0.804	1.196	1.48756
3089.1	tr|Q1WWB7|Q1WWB7_DROME	CG13192 OS=Drosophila melanogaster GN=CG13192 PE=2 SV=1	CG13192	0.71	0.85	0.92	0.9	0.79	1.23	1.11	1.17	1.11	1.21	8	4	4000	8.58525e-05	0.834	1.166	1.39808
4608.1	sp|Q9VH90|TRBID_DROME	Ubiquitin thioesterase trabid OS=Drosophila melanogaster GN=trbd PE=1 SV=1	trbd	0.74	0.87	0.93	0.87	0.82	1.16	1.15	1.19	1.05	1.21	3	2	1500	8.60799e-05	0.846	1.152	1.3617
2251.1	tr|Q961N0|Q961N0_DROME	Alpha-Esterase-2 OS=Drosophila melanogaster GN=alpha-Est2 PE=2 SV=1	alpha-Est2	1.1	1.13	1.34	1.22	1.12	0.73	0.86	0.84	0.84	0.82	13	10	6500	8.64963e-05	1.182	0.818	0.692047
1716.1	tr|Q9W2V9|Q9W2V9_DROME	LD40707p OS=Drosophila melanogaster GN=l(1)G0289 PE=2 SV=1	l(1)G0289	1.04	1.09	1.25	1.16	1.11	0.87	0.88	0.87	0.86	0.87	19	12	9500	8.65936e-05	1.13	0.87	0.769912
2557.1	sp|Q9VRJ9|OTU1_DROME	Ubiquitin thioesterase OTU1 OS=Drosophila melanogaster GN=CG4603 PE=1 SV=1	CG4603	1.05	1.17	1.19	1.13	1.04	0.91	0.88	0.86	0.86	0.9	11	6	5500	8.75393e-05	1.116	0.882	0.790323
2616.1	sp|O15943-6|CADN_DROME	Isoform F of Neural-cadherin OS=Drosophila melanogaster GN=CadN	CadN	1.15	1.05	1.18	1.04	1.1	0.92	0.89	0.87	0.89	0.91	10	10	5000	8.76413e-05	1.104	0.896	0.811594
804.1	tr|Q7K1W8|Q7K1W8_DROME	CG31650, isoform A OS=Drosophila melanogaster GN=CG9112 PE=2 SV=1	CG9112	1.05	1.08	1.12	1.05	1.07	0.92	0.93	0.89	0.89	0.98	40	12	20000	8.83698e-05	1.074	0.922	0.858473
2031.1	tr|Q9VSR7|Q9VSR7_DROME	CG5660 OS=Drosophila melanogaster GN=CG5660 PE=2 SV=1	CG5660	1.08	1.08	1.32	1.21	1.14	0.82	0.85	0.83	0.82	0.85	15	12	7500	8.87944e-05	1.166	0.834	0.715266
4533.1	sp|Q9W549|U671_DROME	UPF0671 protein CG14806 OS=Drosophila melanogaster GN=CG14806 PE=1 SV=1	CG14806	1.03	1.06	1.14	1.08	1.15	0.94	0.92	0.91	0.89	0.88	3	2	1500	8.99414e-05	1.092	0.908	0.831502
3290.1	tr|Q9VFN9|Q9VFN9_DROME	CG9922 OS=Drosophila melanogaster GN=CG9922 PE=2 SV=1	CG9922	1.08	1.08	1.2	1.12	1.11	0.82	0.9	0.84	0.95	0.91	7	4	3500	9.054e-05	1.118	0.884	0.790698
1284.1	sp|Q8IRG6-2|SPT16_DROME	Isoform A of FACT complex subunit spt16 OS=Drosophila melanogaster GN=dre4	dre4	0.68	0.7	0.81	0.69	0.71	1.14	1.35	1.54	1.18	1.19	26	21	13000	9.09289e-05	0.718	1.28	1.78273
1233.1	tr|Q9W350|Q9W350_DROME	C11.1 OS=Drosophila melanogaster GN=c11.1 PE=2 SV=2	c11.1	0.81	0.86	1	0.88	0.81	1.11	1.14	1.12	1.13	1.13	27	21	13500	9.12742e-05	0.872	1.126	1.29128
2891.1	sp|Q9VYF8|COQ5_DROME	2-methoxy-6-polyprenyl-1,4-benzoquinol methylase, mitochondrial OS=Drosophila melanogaster GN=coq5 PE=1 SV=1	coq5	0.76	0.85	0.94	0.81	0.77	1.21	1.19	1.18	1.04	1.25	9	4	4500	9.18795e-05	0.826	1.174	1.42131
905.1	tr|A1Z8H7|A1Z8H7_DROME	Cuticular protein 47Ef, isoform A OS=Drosophila melanogaster GN=Cpr47Ef PE=4 SV=1	Cpr47Ef	0.87	0.88	0.98	0.81	0.81	1.15	1.08	1.13	1.18	1.1	36	10	18000	9.24435e-05	0.87	1.128	1.29655
2111.1	tr|Q7PLE6|Q7PLE6_DROME	CG17691, isoform C OS=Drosophila melanogaster GN=CG17691 PE=4 SV=3	CG17691	0.76	0.86	0.96	0.93	0.8	1.12	1.12	1.15	1.15	1.16	15	3	7500	9.31465e-05	0.862	1.14	1.32251
1258.1	tr|Q9VNF5|Q9VNF5_DROME	3-oxoacyl-[acyl-carrier-protein] synthase OS=Drosophila melanogaster GN=CG12170 PE=3 SV=1	CG12170	0.8	0.89	0.96	0.87	0.84	1.2	1.09	1.12	1.07	1.16	27	11	13500	9.34322e-05	0.872	1.128	1.29358
4600.1	sp|Q9VYX7|PGPSA_DROME	Peptidoglycan-recognition protein SA OS=Drosophila melanogaster GN=PGRP-SA PE=1 SV=1	PGRP-SA	0.73	0.85	0.91	0.75	0.82	1.26	1.15	1.05	1.2	1.27	3	2	1500	9.38771e-05	0.812	1.186	1.46059
519.1	tr|Q9VFV9|Q9VFV9_DROME	DnaJ-like-2, isoform A OS=Drosophila melanogaster GN=Droj2 PE=2 SV=1	Droj2	0.91	0.92	0.97	0.88	0.87	1.06	1.04	1.1	1.1	1.14	58	17	29000	9.39549e-05	0.91	1.088	1.1956
3413.1	sp|Q8IMX7|MIRO_DROME	Mitochondrial Rho GTPase OS=Drosophila melanogaster GN=Miro PE=1 SV=1	Miro	1.06	1.1	1.15	1.11	1.04	0.9	0.91	0.87	0.9	0.97	6	6	3000	9.50369e-05	1.092	0.91	0.833333
3188.1	tr|Q9VJG2|Q9VJG2_DROME	CG12288 OS=Drosophila melanogaster GN=CG12288 PE=2 SV=1	CG12288	1.21	1.25	1.37	1.26	1	0.79	0.79	0.79	0.78	0.76	7	6	3500	9.61378e-05	1.218	0.782	0.642036
3074.1	tr|Q9VHG4|Q9VHG4_DROME	CG8444 OS=Drosophila melanogaster GN=VhaM8.9 PE=2 SV=1	VhaM8.9	0.81	0.94	0.9	0.84	0.75	1.15	1.11	1.12	1.12	1.25	8	4	4000	9.70865e-05	0.848	1.15	1.35613
2459.1	sp|Q9VLR5|TCP4_DROME	RNA polymerase II transcriptional coactivator OS=Drosophila melanogaster GN=Ssb-c31a PE=2 SV=1	Ssb-c31a	0.8	0.88	0.99	0.9	0.86	1.11	1.09	1.11	1.12	1.13	12	5	6000	9.74027e-05	0.886	1.112	1.25508
5436.1	tr|Q9VMH1|Q9VMH1_DROME	AT03686p OS=Drosophila melanogaster GN=WDR79 PE=2 SV=2	WDR79	0.69	0.87	0.94	0.85	0.75	1.25	1.2	1.11	1.15	1.19	1	1	500	9.77542e-05	0.82	1.18	1.43902
319.1	tr|Q9VGM2|Q9VGM2_DROME	CG6783, isoform B OS=Drosophila melanogaster GN=fabp PE=2 SV=1	fabp	1.12	1.11	1.31	1.12	1.13	0.82	0.83	0.8	0.93	0.82	90	7	45000	9.81174e-05	1.158	0.84	0.725389
5201.1	sp|Q7JWG9|RM52_DROME	39S ribosomal protein L52, mitochondrial OS=Drosophila melanogaster GN=mRpL52 PE=2 SV=1	mRpL52	1.32	1	1.58	1.39	1.44	0.68	0.68	0.63	0.65	0.62	2	1	1000	9.81375e-05	1.346	0.652	0.484398
181.1	tr|Q9VLY9|Q9VLY9_DROME	Thiolester containing protein II, isoform B OS=Drosophila melanogaster GN=TepII PE=2 SV=2	TepII	0.75	0.84	0.96	0.88	0.89	1.18	1.08	1.14	1.13	1.15	147	46	73500	9.82295e-05	0.864	1.136	1.31481
3512.1	tr|Q9VU45|Q9VU45_DROME	LD27581p OS=Drosophila melanogaster GN=Syx13 PE=2 SV=1	Syx13	0.75	0.86	0.89	0.92	0.73	1.18	1.08	1.17	1.26	1.16	6	4	3000	9.84197e-05	0.83	1.17	1.40964
1584.2	sp|P08761-2|MSRA_DROME	Isoform Eip29 of Peptide methionine sulfoxide reductase OS=Drosophila melanogaster GN=Eip71CD	Eip71CD	0.93	0.93	0.98	0.89	0.95	1.06	1.06	1.09	1.08	1.03	20	10	10000	9.87127e-05	0.936	1.064	1.13675
2814.1	tr|A8JRB1|A8JRB1_DROME	CHKov1, isoform F OS=Drosophila melanogaster GN=CHKov1 PE=4 SV=1	CHKov1	1.08	1.1	1.25	1.24	1.07	0.86	0.83	0.88	0.87	0.83	9	7	4500	9.8967e-05	1.148	0.854	0.743902
5361.1	tr|Q9VCF1|Q9VCF1_DROME	CG13603 OS=Drosophila melanogaster GN=CG13603 PE=2 SV=1	CG13603	0.72	0.73	0.94	0.92	0.74	1.13	1.22	1.25	1.16	1.2	1	1	500	9.94526e-05	0.81	1.192	1.4716
3743.1	tr|Q9VL11|Q9VL11_DROME	CG4957 OS=Drosophila melanogaster GN=CG4957 PE=1 SV=2	CG4957	1.25	1.11	1.4	1.1	1.16	0.75	0.82	0.77	0.81	0.82	5	4	2500	9.95833e-05	1.204	0.794	0.659468
4985.1	tr|Q9VD07|Q9VD07_DROME	CG12499 OS=Drosophila melanogaster GN=CG12499 PE=2 SV=2	CG12499	0.83	0.81	0.95	0.81	0.81	1.14	1.18	1.27	1.16	1.05	2	2	1000	9.98639e-05	0.842	1.16	1.37767
981.1	tr|Q9VAS2|Q9VAS2_DROME	CG14528 OS=Drosophila melanogaster GN=CG14528 PE=1 SV=1	CG14528	0.74	0.82	0.97	0.87	0.78	1.09	1.2	1.22	1.15	1.15	33	18	16500	0.000100603	0.836	1.162	1.38995
640.1	sp|A1ZAB5|K0664_DROME	Protein KIAA0664 homolog OS=Drosophila melanogaster GN=CG8443 PE=1 SV=1	CG8443	1.07	1.11	1.29	1.18	1.11	0.84	0.92	0.82	0.82	0.83	48	28	24000	0.000102477	1.152	0.846	0.734375
1800.1	sp|O61305|DDX19_DROME	DEAD-box helicase Dbp80 OS=Drosophila melanogaster GN=Dbp80 PE=1 SV=1	Dbp80	0.83	0.88	0.99	0.91	0.85	1.08	1.08	1.13	1.11	1.13	18	12	9000	0.000102596	0.892	1.106	1.23991
3671.1	sp|Q9VDS6|SURF6_DROME	Surfeit locus protein 6 homolog OS=Drosophila melanogaster GN=Surf6 PE=1 SV=1	Surf6	0.87	0.86	0.97	0.9	0.89	1.02	1.14	1.13	1.11	1.11	5	5	2500	0.000103058	0.898	1.102	1.22717
2979.1	tr|Q9VAX9|Q9VAX9_DROME	CG4884 OS=Drosophila melanogaster GN=CG42487-RA PE=2 SV=1	CG42487-RA	1.04	1.14	1.29	1.18	1.12	0.89	0.82	0.83	0.84	0.87	8	6	4000	0.000104493	1.154	0.85	0.736568
915.1	tr|Q9VK85|Q9VK85_DROME	Ef1alpha-like factor OS=Drosophila melanogaster GN=Elf PE=2 SV=1	Elf	1.09	1.18	1.23	1.08	1.04	0.87	0.89	0.85	0.88	0.87	35	17	17500	0.00010493	1.124	0.872	0.775801
1080.1	tr|Q9V3U6|Q9V3U6_DROME	26-29kD-proteinase OS=Drosophila melanogaster GN=26-29-p PE=2 SV=1	26-29-p	0.76	0.92	0.95	0.84	0.77	1.17	1.1	1.11	1.19	1.18	31	10	0.0596152	0.000104938	0.848	1.15	1.35613
2025.1	tr|Q9VK44|Q9VK44_DROME	CG9934, isoform A OS=Drosophila melanogaster GN=CG9934 PE=2 SV=1	CG9934	1.09	1.08	1.26	1.1	1.1	0.87	0.89	0.89	0.83	0.89	15	13	7500	0.00010551	1.126	0.874	0.776199
2262.1	sp|Q8MLV1-2|LBR_DROME	Isoform A of Lamin-B receptor OS=Drosophila melanogaster GN=LBR	LBR	1.13	1.23	1.32	1.18	1.03	0.83	0.82	0.83	0.78	0.86	13	10	6500	0.000106973	1.178	0.824	0.699491
1471.1	sp|Q9VGX3-3|FAU_DROME	Isoform C of Protein anoxia up-regulated OS=Drosophila melanogaster GN=fau	fau	1.12	1.28	1.19	1.06	1.08	0.86	0.84	0.83	0.85	0.89	23	6	11500	0.0001086	1.146	0.854	0.745201
1821.1	tr|Q9VRR3|Q9VRR3_DROME	CG32407 OS=Drosophila melanogaster GN=CG32407 PE=2 SV=2	CG32407	1.06	1.21	1.19	1.18	1.03	0.83	0.88	0.87	0.87	0.88	18	9	9000	0.000108976	1.134	0.866	0.763668
4654.1	tr|Q9VMT1|Q9VMT1_DROME	Thickveins, isoform C OS=Drosophila melanogaster GN=tkv PE=2 SV=2	tkv	0.89	0.87	0.97	0.85	0.81	1.09	1.17	1.06	1.11	1.17	3	2	1500	0.000108997	0.878	1.12	1.27563
3189.1	tr|Q9VFL9|Q9VFL9_DROME	CG33109 OS=Drosophila melanogaster GN=CG33109-RA PE=2 SV=2	CG33109-RA	0.85	0.84	0.96	0.82	0.8	1.19	1.14	1.24	1.11	1.06	7	6	3500	0.000109545	0.854	1.148	1.34426
4854.1	tr|Q9VE02|Q9VE02_DROME	CG6040 OS=Drosophila melanogaster GN=CG6040 PE=2 SV=2	CG6040	1.12	1.08	1.13	1.13	1.04	0.87	0.85	0.98	0.91	0.89	2	2	1000	0.000109617	1.1	0.9	0.818182
1179.1	tr|Q9VH17|Q9VH17_DROME	CG12814, isoform A OS=Drosophila melanogaster GN=CG12814 PE=2 SV=3	CG12814	0.91	0.93	0.96	0.93	0.85	1.06	1.06	1.11	1.05	1.12	29	8	14500	0.000110574	0.916	1.08	1.17904
2893.1	tr|Q9VNB9|Q9VNB9_DROME	RE17737p OS=Drosophila melanogaster GN=RpL35A PE=2 SV=1	RpL35A	1.04	1.05	1.15	1.12	1.05	0.9	0.9	0.93	0.91	0.94	9	4	4500	0.00011099	1.082	0.916	0.84658
2462.1	tr|Q9VUQ7|Q9VUQ7_DROME	CG7739 OS=Drosophila melanogaster GN=CG7739 PE=2 SV=1	CG7739	0.83	0.9	0.98	0.91	0.86	1.05	1.11	1.13	1.09	1.12	12	5	6000	0.000111114	0.896	1.1	1.22768
3416.1	sp|Q9VHH7|ADAL_DROME	Adenosine deaminase-like protein OS=Drosophila melanogaster GN=Ada PE=2 SV=1	Ada	1.04	1.11	1.14	1.02	1.1	0.92	0.9	0.92	0.94	0.91	6	5	3000	0.000111996	1.082	0.918	0.848429
5593.1	tr|Q9W375|Q9W375_DROME	CG12118, isoform A OS=Drosophila melanogaster GN=CG12118 PE=2 SV=1	CG12118	0.9	0.89	0.94	0.82	0.86	1.05	1.12	1.08	1.13	1.21	1	1	500	0.000113105	0.882	1.118	1.26757
2312.1	tr|Q9VPW2|Q9VPW2_DROME	Autophagy-specific gene 4 OS=Drosophila melanogaster GN=Atg4 PE=2 SV=1	Atg4	1.03	1.09	1.17	1.14	1.06	0.87	0.92	0.89	0.91	0.93	13	7	6500	0.000113624	1.098	0.904	0.823315
4688.1	tr|Q9W310|Q9W310_DROME	CG1468 OS=Drosophila melanogaster GN=CG1468 PE=2 SV=1	CG1468	0.61	0.72	0.71	0.5	0.61	1.34	1.38	1.06	1.68	1.4	3	1	1500	0.000115393	0.63	1.372	2.17778
2570.1	sp|Q9V637|PSMF1_DROME	Putative proteasome inhibitor OS=Drosophila melanogaster GN=CG8979 PE=1 SV=1	CG8979	0.88	0.92	0.97	0.86	0.78	1.11	1.08	1.13	1.12	1.16	11	6	5500	0.000118879	0.882	1.12	1.26984
2144.1	tr|Q9VVL8|Q9VVL8_DROME	CG7441 OS=Drosophila melanogaster GN=CG7441-RA PE=2 SV=1	CG7441-RA	1.09	1.07	1.24	1.12	1.07	0.9	0.87	0.86	0.92	0.86	14	10	7000	0.000120194	1.118	0.882	0.788909
5001.1	sp|Q24491|RX21_DROME	RNA-binding protein Rsf1 OS=Drosophila melanogaster GN=Rsf1 PE=1 SV=1	Rsf1	1.2	1.08	1.38	1.14	1.2	0.71	0.87	0.77	0.85	0.8	2	2	1000	0.000121886	1.2	0.8	0.666667
3777.1	tr|A8JR58|A8JR58_DROME	CG5630, isoform B OS=Drosophila melanogaster GN=CG5630 PE=4 SV=1	CG5630	0.74	0.82	0.97	0.86	0.86	1.13	1.24	1.11	1.15	1.13	5	4	2500	0.000121912	0.85	1.152	1.35529
2006.1	tr|Q8T4A5|Q8T4A5_DROME	AT07857p OS=Drosophila melanogaster GN=CG14721 PE=2 SV=1	CG14721	0.76	0.83	0.98	0.84	0.82	1.18	1.12	1.21	1.07	1.19	16	6	8000	0.000122254	0.846	1.154	1.36407
3597.1	tr|Q9VRF7|Q9VRF7_DROME	CG32521, isoform A OS=Drosophila melanogaster GN=CG32521-RA PE=2 SV=2	CG32521-RA	0.77	0.82	0.82	0.81	0.89	1.08	1.29	1.08	1.16	1.3	6	2	3000	0.000123874	0.822	1.182	1.43796
142.2	tr|A8JV02|A8JV02_DROME	CG34417, isoform C OS=Drosophila melanogaster GN=CG34417 PE=4 SV=1	CG34417	0.79	0.86	1.01	0.84	0.84	1.14	1.14	1.12	1.12	1.12	74	28	37000	0.000123959	0.868	1.128	1.29954
2562.1	tr|Q9VCB9|Q9VCB9_DROME	CG5515, isoform A OS=Drosophila melanogaster GN=CG5515-RA PE=2 SV=1	CG5515-RA	0.79	0.9	0.98	0.91	0.84	1.13	1.1	1.09	1.12	1.14	11	6	5500	0.000125097	0.884	1.116	1.26244
5121.1	sp|P49905-2|TAF12_DROME	Isoform 22 kDa of Transcription initiation factor TFIID subunit 12 OS=Drosophila melanogaster GN=Taf12	Taf12	0.88	0.92	0.95	0.92	0.82	1.04	1.09	1.11	1.11	1.16	2	2	1000	0.000126471	0.898	1.102	1.22717
5699.1	tr|B7Z022|B7Z022_DROME	CG12393, isoform C OS=Drosophila melanogaster GN=CG12393 PE=4 SV=1	CG12393	0.63	0.74	0.93	0.8	0.6	1.14	1.36	1.37	1.18	1.25	1	1	500	0.000127647	0.74	1.26	1.7027
3538.1	tr|Q9VKT7|Q9VKT7_DROME	CG18302 OS=Drosophila melanogaster GN=CG18302 PE=2 SV=1	CG18302	0.84	0.88	0.94	0.76	0.76	1.14	1.07	1.15	1.27	1.19	6	4	3000	0.00013083	0.836	1.164	1.39234
3700.1	tr|Q9V3Y0|Q9V3Y0_DROME	CG4140 OS=Drosophila melanogaster GN=l(2)35Be PE=1 SV=1	l(2)35Be	0.77	0.8	0.86	0.88	0.78	1.27	1.07	1.28	1.06	1.22	5	4	2500	0.000131189	0.818	1.18	1.44254
2284.1	tr|Q9VP66|Q9VP66_DROME	CG10508, isoform G OS=Drosophila melanogaster GN=CG10508 PE=2 SV=4	CG10508	0.81	0.86	1.01	0.86	0.84	1.16	1.1	1.13	1.12	1.11	13	9	6500	0.000131421	0.876	1.124	1.28311
191.2	sp|Q9VA73-3|CMC_DROME	Isoform 3 of Calcium-binding mitochondrial carrier protein Aralar1 OS=Drosophila melanogaster GN=aralar1	aralar1	0.83	0.9	1	0.89	0.84	1.08	1.12	1.14	1.11	1.1	140	33	70000	0.000131521	0.892	1.11	1.24439
4226.1	tr|A8JNV2|A8JNV2_DROME	CG34253 OS=Drosophila melanogaster GN=CG34253 PE=4 SV=1	CG34253	0.76	0.74	0.96	0.84	0.77	1.28	1.22	1.14	1.21	1.07	4	2	2000	0.00013168	0.814	1.184	1.45455
2424.1	sp|Q9VKH6|PPT2_DROME	Lysosomal thioesterase PPT2 homolog OS=Drosophila melanogaster GN=Ppt2 PE=2 SV=1	Ppt2	0.74	0.77	0.92	0.82	0.86	1.12	1.2	1.2	1.3	1.06	12	8	6000	0.00013258	0.822	1.176	1.43066
3328.1	tr|Q8INP3|Q8INP3_DROME	CG33936, isoform D OS=Drosophila melanogaster GN=CG33936 PE=4 SV=2	CG33936	1.12	1.07	1.25	1.06	1.24	0.85	0.9	0.82	0.86	0.84	7	4	3500	0.00013295	1.148	0.854	0.743902
4038.1	tr|Q9VW45|Q9VW45_DROME	Fibp, isoform B OS=Drosophila melanogaster GN=Fibp PE=2 SV=1	Fibp	0.84	0.84	0.94	0.93	0.84	1.04	1.15	1.2	1.1	1.11	4	4	2000	0.000133152	0.878	1.12	1.27563
2004.1	tr|Q9VGJ9|Q9VGJ9_DROME	Heme oxygenase OS=Drosophila melanogaster GN=Ho PE=2 SV=1	Ho	0.89	0.92	0.97	0.89	0.86	1.04	1.14	1.1	1.05	1.12	16	6	8000	0.000133829	0.906	1.09	1.20309
5610.1	tr|Q7JWM4|Q7JWM4_DROME	CG13217 OS=Drosophila melanogaster GN=CG13217 PE=4 SV=1	CG13217	1.06	1.15	1.21	1.18	1.1	0.76	0.9	0.94	0.85	0.87	1	1	500	0.000134541	1.14	0.864	0.757895
4053.1	sp|Q9VAW4|Y4065_DROME	Uncharacterized protein CG14065 OS=Drosophila melanogaster GN=CG14065 PE=1 SV=1	CG14065	1.03	1.14	1.16	1.06	1.13	0.92	0.83	0.93	0.9	0.9	4	3	7e-06	0.000135972	1.104	0.896	0.811594
2782.1	tr|Q9VAH9|Q9VAH9_DROME	CG1972 OS=Drosophila melanogaster GN=CG1972 PE=2 SV=1	CG1972	0.78	0.91	0.92	0.88	0.77	1.12	1.09	1.26	1.13	1.14	9	8	4500	0.000136113	0.852	1.148	1.34742
4224.1	sp|Q9V3L6|NCBP2_DROME	Nuclear cap-binding protein subunit 2 OS=Drosophila melanogaster GN=Cbp20 PE=1 SV=1	Cbp20	0.82	0.91	0.98	0.9	0.85	1.11	1.06	1.11	1.1	1.16	4	2	2000	0.000137352	0.892	1.108	1.24215
4123.1	sp|Q9VE04|RM55_DROME	39S ribosomal protein L55, mitochondrial OS=Drosophila melanogaster GN=mRpL55 PE=1 SV=1	mRpL55	1.21	1.05	1.54	1.42	1.28	0.64	0.76	0.71	0.65	0.75	4	3	2000	0.000139707	1.3	0.702	0.54
2502.1	tr|Q9W133|Q9W133_DROME	CG3608 OS=Drosophila melanogaster GN=CG3608 PE=2 SV=2	CG3608	1.04	1.08	1.2	1.08	1.1	0.91	0.94	0.87	0.88	0.9	11	9	5500	0.000140575	1.1	0.9	0.818182
3914.1	tr|Q2PDZ3|Q2PDZ3_DROME	CG6664, isoform D OS=Drosophila melanogaster GN=CG6664 PE=2 SV=1	CG6664	1.09	1.1	1.26	1.06	1.16	0.87	0.91	0.81	0.89	0.86	5	2	2500	0.00014091	1.134	0.868	0.765432
1000.1	tr|Q9VXR9|Q9VXR9_DROME	CG8128 OS=Drosophila melanogaster GN=CG8128 PE=2 SV=1	CG8128	0.85	0.9	1	0.91	0.88	1.1	1.06	1.12	1.1	1.08	33	12	16500	0.000141657	0.908	1.092	1.20264
1240.1	tr|Q9VP46|Q9VP46_DROME	CG7324 OS=Drosophila melanogaster GN=CG7324 PE=2 SV=1	CG7324	0.88	0.87	1.01	0.89	0.89	1.06	1.1	1.1	1.09	1.11	27	17	13500	0.000141657	0.908	1.092	1.20264
3302.1	sp|Q9W4C5|NAAT1_DROME	Sodium-dependent nutrient amino acid transporter 1 OS=Drosophila melanogaster GN=NAAT1 PE=1 SV=2	NAAT1	0.84	0.81	0.97	0.81	0.82	1.1	1.23	1.11	1.22	1.08	7	4	3500	0.000143755	0.85	1.148	1.35059
2020.1	tr|Q9W5X1|Q9W5X1_DROME	CG9572 OS=Drosophila melanogaster GN=CG9572-RA PE=2 SV=1	CG9572-RA	0.79	0.9	0.91	0.89	0.82	1.23	1.03	1.16	1.11	1.16	16	3	8000	0.000143886	0.862	1.138	1.32019
1450.1	tr|Q9W1G7|Q9W1G7_DROME	LD21576p OS=Drosophila melanogaster GN=Nap1 PE=2 SV=1	Nap1	0.82	0.94	0.95	0.89	0.85	1.1	1.05	1.14	1.17	1.09	23	11	11500	0.00014398	0.89	1.11	1.24719
512.1	tr|Q9VU94|Q9VU94_DROME	Hemolectin OS=Drosophila melanogaster GN=Hml PE=2 SV=2	Hml	1.09	1.35	1.39	1.39	1.06	0.71	0.72	0.76	0.74	0.79	58	36	29000	0.000144052	1.256	0.744	0.592357
1244.1	tr|Q9VH81|Q9VH81_DROME	GH12714p OS=Drosophila melanogaster GN=PpD3 PE=2 SV=1	PpD3	1.09	1.09	1.21	1.09	1.03	0.9	0.91	0.88	0.9	0.91	27	16	13500	0.00014418	1.102	0.9	0.816697
935.1	tr|O76742|O76742_DROME	CG5915 protein OS=Drosophila melanogaster GN=Rab7 PE=2 SV=1	Rab7	0.82	0.91	0.99	0.89	0.81	1.08	1.11	1.12	1.14	1.13	35	9	17500	0.000145342	0.884	1.116	1.26244
1445.2	sp|Q8MMC4|CDV3_DROME	Protein CDV3 homolog OS=Drosophila melanogaster GN=CG3760 PE=1 SV=1	CG3760	1.01	1.09	1.2	1.12	1.1	0.9	0.9	0.91	0.88	0.89	22	14	11000	0.000146351	1.104	0.896	0.811594
2415.1	tr|Q5U1B0|Q5U1B0_DROME	CG10131 OS=Drosophila melanogaster GN=CG10131 PE=2 SV=1	CG10131	0.78	0.85	0.96	0.9	0.81	1.22	1.1	1.14	1.07	1.18	12	8	6000	0.000147546	0.86	1.142	1.32791
2869.1	tr|Q4V619|Q4V619_DROME	CG13163 OS=Drosophila melanogaster GN=CG13163 PE=2 SV=1	CG13163	1.04	1.12	1.29	1.14	1.13	0.89	0.82	0.84	0.88	0.86	9	5	4500	0.000149218	1.144	0.858	0.75
2150.1	tr|Q7K4C2|Q7K4C2_DROME	CG7737 OS=Drosophila melanogaster GN=CG7737 PE=2 SV=1	CG7737	1.05	1.09	1.25	1.16	1.09	0.91	0.87	0.84	0.85	0.9	14	10	7000	0.000150078	1.128	0.874	0.774823
2523.1	tr|Q9VXQ0|Q9VXQ0_DROME	Mitochondrial ribosomal protein L3 OS=Drosophila melanogaster GN=mRpL3 PE=1 SV=2	mRpL3	1.18	1.13	1.32	1.18	1.03	0.8	0.84	0.79	0.84	0.89	11	8	5500	0.000151254	1.168	0.832	0.712329
4912.1	sp|Q9VIT2|PMVK_DROME	Probable phosphomevalonate kinase OS=Drosophila melanogaster GN=CG10268 PE=2 SV=1	CG10268	1.08	1.07	1.18	1.18	1.03	0.9	0.88	0.86	0.9	0.92	2	2	1000	0.000152027	1.108	0.892	0.805054
4060.1	tr|O18680|O18680_DROME	Aminolevulinate synthase OS=Drosophila melanogaster GN=Alas PE=2 SV=1	Alas	1.13	1.06	1.22	1.06	1.14	0.86	0.88	0.88	0.82	0.95	4	3	2000	0.000153397	1.122	0.878	0.782531
724.1	tr|Q9VCU1|Q9VCU1_DROME	CG4721 OS=Drosophila melanogaster GN=CG4721-RA PE=2 SV=2	CG4721-RA	0.78	0.87	0.96	0.94	0.76	1.11	1.13	1.16	1.15	1.15	44	21	22000	0.000153433	0.862	1.14	1.32251
1060.1	tr|Q7JQR3|Q7JQR3_DROME	CG4670 OS=Drosophila melanogaster GN=CG4670 PE=2 SV=1	CG4670	0.76	0.85	0.97	0.86	0.89	1.2	1.09	1.1	1.11	1.15	31	17	15500	0.000153866	0.866	1.13	1.30485
1264.1	tr|Q9VCR9|Q9VCR9_DROME	CG17121 OS=Drosophila melanogaster GN=CG17121 PE=2 SV=1	CG17121	0.87	0.86	1	0.91	0.87	1.06	1.11	1.1	1.08	1.14	27	10	13500	0.000154078	0.902	1.098	1.21729
2662.1	tr|Q9VMG0|Q9VMG0_DROME	CG9486 OS=Drosophila melanogaster GN=CG9486 PE=2 SV=1	CG9486	1.21	1.15	1.22	1.15	1.01	0.88	0.89	0.86	0.76	0.87	10	7	5000	0.00015439	1.148	0.852	0.74216
2464.1	sp|Q8SXY6|TMEDA_DROME	Transmembrane emp24 domain-containing protein bai OS=Drosophila melanogaster GN=bai PE=2 SV=1	bai	0.79	0.89	0.95	0.91	0.76	1.06	1.14	1.17	1.16	1.18	12	5	6000	0.000156449	0.86	1.142	1.32791
191.1	sp|Q9VA73-2|CMC_DROME	Isoform 2 of Calcium-binding mitochondrial carrier protein Aralar1 OS=Drosophila melanogaster GN=aralar1	aralar1	0.83	0.9	1	0.89	0.84	1.07	1.12	1.14	1.11	1.1	144	33	72000	0.000157143	0.892	1.108	1.24215
4132.1	tr|A1Z6G4|A1Z6G4_DROME	CG17508 OS=Drosophila melanogaster GN=CG17508 PE=4 SV=1	CG17508	0.84	0.86	0.98	0.89	0.82	1.15	1.1	1.19	1.05	1.12	4	3	2000	0.000157421	0.878	1.122	1.2779
683.1	tr|Q9V470|Q9V470_DROME	LD44970p OS=Drosophila melanogaster GN=Sucb PE=2 SV=1	Sucb	1	1.22	1.18	1.13	1.13	0.87	0.84	0.85	0.92	0.86	46	16	23000	0.000158	1.132	0.868	0.766784
1129.1	sp|Q27415-2|NLP_DROME	Isoform 2 of Nucleoplasmin-like protein OS=Drosophila melanogaster GN=Nlp	Nlp	0.83	0.76	0.92	0.76	0.86	1.06	1.22	1.14	1.31	1.14	30	7	15000	0.000159492	0.826	1.174	1.42131
3105.1	tr|Q9VEH2|Q9VEH2_DROME	CG7523 OS=Drosophila melanogaster GN=CG7523 PE=2 SV=1	CG7523	0.84	0.79	1	0.82	0.85	1.1	1.18	1.14	1.2	1.09	8	3	4000	0.000159495	0.86	1.142	1.32791
1156.2	tr|A8DY78|A8DY78_DROME	Pyruvate dehydrogenase kinase, isoform B OS=Drosophila melanogaster GN=Pdk PE=4 SV=1	Pdk	0.82	0.87	0.98	0.94	0.85	1.11	1.11	1.15	1.08	1.08	28	13	14000	0.000163184	0.892	1.106	1.23991
1111.1	sp|O76464|NFT1_DROME	Nitrilase and fragile histidine triad fusion protein NitFhit OS=Drosophila melanogaster GN=NitFhit PE=1 SV=1	NitFhit	0.82	0.9	0.98	0.92	0.83	1.11	1.1	1.14	1.06	1.14	30	15	15000	0.000163627	0.89	1.11	1.24719
1648.1	tr|Q7K0S5|Q7K0S5_DROME	GDI interacting protein 3, isoform B OS=Drosophila melanogaster GN=Gint3 PE=2 SV=1	Gint3	0.81	0.83	1	0.91	0.83	1.13	1.13	1.17	1.1	1.1	20	10	10000	0.000164241	0.876	1.126	1.28539
1591.1	sp|Q9VJC7|EFTS_DROME	Elongation factor Ts, mitochondrial OS=Drosophila melanogaster GN=CG6412 PE=1 SV=1	CG6412	1.01	1.14	1.26	1.18	1.12	0.88	0.83	0.88	0.84	0.88	21	8	10500	0.00016559	1.142	0.862	0.754816
2550.1	tr|Q9VD09|Q9VD09_DROME	GH10582p OS=Drosophila melanogaster GN=pinta PE=2 SV=1	pinta	0.85	0.91	1	0.88	0.82	1.08	1.09	1.14	1.11	1.13	11	7	5500	0.000165675	0.892	1.11	1.24439
245.1	sp|Q7KW39-2|MMSA_DROME	Isoform A of Probable methylmalonate-semialdehyde dehydrogenase [acylating], mitochondrial OS=Drosophila melanogaster GN=CG17896	CG17896	0.82	0.86	1.01	0.87	0.86	1.1	1.12	1.13	1.16	1.08	115	19	57500	0.000166151	0.884	1.118	1.26471
3179.1	tr|Q9VUN9|Q9VUN9_DROME	CG7857 OS=Drosophila melanogaster GN=CG7857-RA PE=2 SV=1	CG7857-RA	1.04	1.05	1.14	1.14	1.11	0.9	0.9	0.92	0.84	0.96	7	6	3500	0.000166456	1.096	0.904	0.824818
394.1	tr|Q8IQZ1|Q8IQZ1_DROME	AT02852p OS=Drosophila melanogaster GN=GS PE=2 SV=2	GS	0.77	0.89	0.98	0.89	0.8	1.16	1.12	1.15	1.08	1.18	75	21	37500	0.000166508	0.866	1.138	1.31409
2740.1	tr|Q0KHQ1|Q0KHQ1_DROME	CG33714, isoform A OS=Drosophila melanogaster GN=CG33714 PE=2 SV=1	CG33714	1.05	1.19	1.2	1.23	1.08	0.82	0.81	0.9	0.93	0.78	10	4	5000	0.000166686	1.15	0.848	0.737391
491.1	tr|Q8IRG3|Q8IRG3_DROME	CG1140, isoform B OS=Drosophila melanogaster GN=CG1140 PE=2 SV=1	CG1140	0.78	0.87	0.99	0.87	0.85	1.1	1.16	1.14	1.17	1.07	61	16	30500	0.000166882	0.872	1.128	1.29358
1842.1	sp|Q9V3Y2|DRE2_DROME	Anamorsin homolog OS=Drosophila melanogaster GN=l(2)35Bg PE=1 SV=1	l(2)35Bg	0.85	0.94	0.94	0.85	0.8	1.16	1.07	1.15	1.06	1.19	18	6	9000	0.000168251	0.876	1.126	1.28539
4103.1	sp|Q9VL13|MOB3_DROME	Mps one binder kinase activator-like 3 OS=Drosophila melanogaster GN=Mob3 PE=2 SV=1	Mob3	0.81	0.86	0.92	0.91	0.78	1.14	1.19	1.24	1.04	1.11	4	3	2000	0.000171806	0.856	1.144	1.33645
3300.1	tr|Q9VMI9|Q9VMI9_DROME	LD28822p OS=Drosophila melanogaster GN=mtm PE=2 SV=1	mtm	1.23	1.23	1.24	0.99	1.18	0.78	0.82	0.77	0.89	0.87	7	4	3500	0.000171879	1.174	0.826	0.703578
716.1	sp|P20477|GLNA1_DROME	Glutamine synthetase 1, mitochondrial OS=Drosophila melanogaster GN=Gs1 PE=2 SV=3	Gs1	0.74	0.87	0.88	0.8	0.73	1.31	1.06	1.2	1.11	1.31	45	10	22500	0.000172061	0.804	1.198	1.49005
1198.1	sp|Q9NFU0|FMR1_DROME	Fragile X mental retardation syndrome-related protein 1 OS=Drosophila melanogaster GN=Fmr1 PE=1 SV=1	Fmr1	1.03	1.03	1.12	1.06	1.04	0.94	0.95	0.95	0.94	0.93	28	18	14000	0.000172635	1.056	0.942	0.892045
1191.1	tr|Q7JUV6|Q7JUV6_DROME	Another B-box affiliate, isoform A OS=Drosophila melanogaster GN=abba PE=2 SV=1	abba	1.06	1.05	1.18	1.08	1.05	0.9	0.94	0.91	0.92	0.91	28	21	14000	0.00017307	1.084	0.916	0.845018
3667.1	tr|Q5BI62|Q5BI62_DROME	LP14331p OS=Drosophila melanogaster GN=Mdr50 PE=2 SV=1	Mdr50	1.34	1.52	1.73	1.07	1.24	0.6	0.65	0.57	0.68	0.6	5	5	2500	0.000173825	1.38	0.62	0.449275
1667.1	tr|O76902|O76902_DROME	CG14782 OS=Drosophila melanogaster GN=CG14782-RA PE=2 SV=1	CG14782-RA	0.8	0.89	0.98	0.93	0.87	1.1	1.13	1.1	1.07	1.14	20	7	10000	0.000174236	0.894	1.108	1.23937
1881.1	tr|Q9W2J3|Q9W2J3_DROME	CG15661, isoform A OS=Drosophila melanogaster GN=CG15661 PE=2 SV=3	CG15661	0.77	0.86	0.97	0.92	0.8	1.14	1.1	1.17	1.19	1.09	17	10	8500	0.000175024	0.864	1.138	1.31713
1602.1	tr|Q9VAC4|Q9VAC4_DROME	CG7911 OS=Drosophila melanogaster GN=CG7911 PE=1 SV=1	CG7911	0.83	0.88	1.01	0.89	0.86	1.11	1.1	1.08	1.1	1.14	21	5	10500	0.000175228	0.894	1.106	1.23714
1035.1	tr|Q8IMH4|Q8IMH4_DROME	Saposin-related, isoform B OS=Drosophila melanogaster GN=Sap-r PE=2 SV=2	Sap-r	0.79	0.81	0.97	0.84	0.86	1.12	1.14	1.06	1.25	1.14	32	11	16000	0.000177426	0.854	1.142	1.33724
3915.1	tr|Q9VZ59|Q9VZ59_DROME	CG2157 OS=Drosophila melanogaster GN=CG2157 PE=2 SV=1	CG2157	0.56	0.83	0.67	0.76	0.58	1.45	1	1.45	1.35	1.36	5	1	2500	0.000178284	0.68	1.322	1.94412
2130.1	sp|Q9V4U9|C6A13_DROME	Probable cytochrome P450 6a13 OS=Drosophila melanogaster GN=Cyp6a13 PE=1 SV=1	Cyp6a13	0.78	0.86	1.01	0.87	0.8	1.16	1.12	1.12	1.17	1.12	14	11	7000	0.000178502	0.864	1.138	1.31713
2147.1	tr|Q9VEV3|Q9VEV3_DROME	CG14894 OS=Drosophila melanogaster GN=CG14894 PE=2 SV=2	CG14894	0.89	1	0.92	0.86	0.88	1.08	1.05	1.12	1.09	1.12	14	10	7000	0.000180005	0.91	1.092	1.2
3259.1	tr|Q9VVM7|Q9VVM7_DROME	CG14353 OS=Drosophila melanogaster GN=CG14353-RA PE=2 SV=1	CG14353-RA	0.76	0.86	0.96	0.87	0.78	1.15	1.14	1.25	1.06	1.16	7	5	3500	0.000180579	0.846	1.152	1.3617
2982.1	tr|Q7K490|Q7K490_DROME	CG11807 OS=Drosophila melanogaster GN=CG11807 PE=2 SV=1	CG11807	0.8	0.94	0.94	0.95	0.82	1.12	1.09	1.14	1.1	1.11	8	6	4000	0.000181292	0.89	1.112	1.24944
5525.1	sp|Q9VDR1|MED25_DROME	Mediator of RNA polymerase II transcription subunit 25 OS=Drosophila melanogaster GN=MED25 PE=2 SV=1	MED25	0.82	0.87	1	0.83	0.86	1.15	1.1	1.13	1.17	1.06	1	1	500	0.000182612	0.876	1.122	1.28082
3987.1	tr|Q9W3W9|Q9W3W9_DROME	CG3168, isoform A OS=Drosophila melanogaster GN=CG3168 PE=2 SV=2	CG3168	0.83	0.89	0.99	0.86	0.75	1.15	1.08	1.15	1.16	1.14	4	4	2000	0.000184775	0.864	1.136	1.31481
2758.1	tr|Q9VV13|Q9VV13_DROME	CG13065 OS=Drosophila melanogaster GN=CG13065 PE=2 SV=1	CG13065	1.09	1.3	1.13	1.17	1.06	0.85	0.84	0.79	0.86	0.91	10	2	5000	0.000185043	1.15	0.85	0.73913
3398.1	tr|Q9VL24|Q9VL24_DROME	Niemann-Pick type C-1a OS=Drosophila melanogaster GN=Npc1a PE=2 SV=2	Npc1a	0.72	0.81	0.92	0.88	0.73	1.25	1.03	1.18	1.26	1.21	6	6	3000	0.000186034	0.812	1.186	1.46059
1351.1	tr|O16043|O16043_DROME	Anon1A4 OS=Drosophila melanogaster GN=Df31 PE=2 SV=1	Df31	1.08	1.12	1.2	1.06	1.05	0.9	0.91	0.87	0.95	0.87	25	13	12500	0.000186922	1.102	0.9	0.816697
1327.1	sp|P20348-2|JANA_DROME	Isoform A of Sex-regulated protein janus-A OS=Drosophila melanogaster GN=janA	janA	0.73	0.87	0.93	0.92	0.81	1.2	1.08	1.22	1.1	1.16	26	4	13000	0.000187446	0.852	1.152	1.35211
1156.1	sp|P91622|PDK_DROME	[Pyruvate dehydrogenase [lipoamide]] kinase, mitochondrial OS=Drosophila melanogaster GN=Pdk PE=2 SV=2	Pdk	0.81	0.87	0.98	0.94	0.84	1.11	1.12	1.16	1.08	1.09	29	13	14500	0.000188322	0.888	1.112	1.25225
4554.1	tr|A1Z7D2|A1Z7D2_DROME	CG30371 OS=Drosophila melanogaster GN=CG30371 PE=3 SV=1	CG30371	0.78	0.75	0.97	0.8	0.93	1.12	1.18	1.15	1.21	1.11	3	2	1500	0.000190033	0.846	1.154	1.36407
202.1	tr|Q9VZW7|Q9VZW7_DROME	CG2107 OS=Drosophila melanogaster GN=CG2107 PE=1 SV=1	CG2107	0.82	0.91	0.97	0.93	0.87	1.12	1.05	1.15	1.08	1.1	138	26	69000	0.000190327	0.9	1.1	1.22222
4167.1	tr|A1Z8L3|A1Z8L3_DROME	CG7759, isoform A OS=Drosophila melanogaster GN=CG7759 PE=4 SV=1	CG7759	0.92	0.83	0.98	0.9	0.92	1.07	1.1	1.05	1.1	1.13	4	3	2000	0.000190751	0.91	1.09	1.1978
3935.1	sp|Q9VHF2|PTER_DROME	Phosphotriesterase-related protein OS=Drosophila melanogaster GN=CG18473 PE=2 SV=1	CG18473	0.79	0.78	0.94	0.79	0.61	1.16	1.15	1.18	1.38	1.22	4	4	2000	0.000190793	0.782	1.218	1.55754
542.1	sp|Q27580|SAHH_DROME	Adenosylhomocysteinase OS=Drosophila melanogaster GN=Ahcy13 PE=1 SV=2	Ahcy13	0.79	0.88	0.97	0.89	0.83	1.19	1.13	1.12	1.04	1.16	56	11	28000	0.000190964	0.872	1.128	1.29358
842.1	sp|Q9W3J5|SYFA_DROME	Probable phenylalanyl-tRNA synthetase alpha chain OS=Drosophila melanogaster GN=CG2263 PE=2 SV=1	CG2263	1.08	1.15	1.14	1.06	1.01	0.9	0.9	0.91	0.93	0.93	38	15	19000	0.000191185	1.088	0.914	0.840074
1490.1	sp|P32865|GPRK1_DROME	G protein-coupled receptor kinase 1 OS=Drosophila melanogaster GN=Gprk1 PE=1 SV=2	Gprk1	0.8	0.85	0.99	0.89	0.8	1.18	1.11	1.21	1.09	1.11	22	15	11000	0.000191406	0.866	1.14	1.3164
3541.1	tr|Q4QQ12|Q4QQ12_DROME	CG11110 OS=Drosophila melanogaster GN=CG11110 PE=2 SV=1	CG11110	1.11	1.04	1.29	1.12	1.12	0.87	0.86	0.85	0.85	0.89	6	4	3000	0.000192143	1.136	0.864	0.760563
616.1	sp|Q9VAN0|SERC_DROME	Probable phosphoserine aminotransferase OS=Drosophila melanogaster GN=CG11899 PE=1 SV=1	CG11899	0.83	0.89	0.98	0.87	0.9	1.07	1.13	1.08	1.18	1.07	50	10	25000	0.000193137	0.894	1.106	1.23714
1232.1	sp|Q9VKK1|EDC4_DROME	Enhancer of mRNA-decapping protein 4 homolog OS=Drosophila melanogaster GN=Ge-1 PE=1 SV=2	Ge-1	0.82	0.85	0.95	0.88	0.79	1.1	1.14	1.27	1.07	1.13	27	21	13500	0.000194583	0.858	1.142	1.331
5679.1	tr|Q7K4R6|Q7K4R6_DROME	CG1868, isoform A OS=Drosophila melanogaster GN=CG1868 PE=2 SV=1	CG1868	0.81	0.76	0.98	0.84	0.83	1.05	1.22	1.15	1.14	1.22	1	1	500	0.000196043	0.844	1.156	1.36967
1295.1	tr|P91638|P91638_DROME	Smallminded protein OS=Drosophila melanogaster GN=smid PE=2 SV=1	smid	0.85	0.84	1.01	0.89	0.9	1.1	1.12	1.07	1.1	1.12	26	16	13000	0.00019674	0.898	1.102	1.22717
2090.1	tr|Q8SXF2|Q8SXF2_DROME	CG5612 OS=Drosophila melanogaster GN=CG5612 PE=2 SV=1	CG5612	1.1	1.15	1.27	1.15	1.02	0.84	0.84	0.87	0.91	0.85	15	7	7500	0.000197186	1.138	0.862	0.757469
4382.1	tr|Q9VGY2|Q9VGY2_DROME	CG31278 OS=Drosophila melanogaster GN=CG31278 PE=2 SV=2	CG31278	1.1	1.03	1.23	1.1	1.12	0.9	0.87	0.83	0.92	0.9	3	3	1500	0.000197386	1.116	0.884	0.792115
697.1	sp|Q9Y105|SYQ_DROME	Probable glutaminyl-tRNA synthetase OS=Drosophila melanogaster GN=Aats-gln PE=1 SV=1	Aats-gln	0.78	0.91	0.97	0.91	0.81	1.13	1.08	1.17	1.1	1.15	45	23	22500	0.000198169	0.876	1.126	1.28539
988.1	sp|Q9V674|CP6G1_DROME	Cytochrome P450 6g1 OS=Drosophila melanogaster GN=Cyp6g1 PE=2 SV=1	Cyp6g1	0.71	0.82	0.98	0.83	0.76	1.14	1.2	1.27	1.21	1.08	33	14	16500	0.000199358	0.82	1.18	1.43902
1963.1	tr|Q9VJ12|Q9VJ12_DROME	Hook-like, isoform A OS=Drosophila melanogaster GN=Acn PE=2 SV=1	Acn	1.07	1.03	1.22	1.09	1.15	0.89	0.92	0.85	0.88	0.89	16	11	8000	0.000199575	1.112	0.886	0.796763
2874.1	sp|Q8MR62|VIAF1_DROME	Viral IAP-associated factor homolog OS=Drosophila melanogaster GN=viaf PE=1 SV=1	viaf	0.9	0.87	1	0.88	0.9	1.04	1.08	1.08	1.12	1.12	9	5	4500	0.000200464	0.91	1.088	1.1956
715.1	tr|Q7KTW5|Q7KTW5_DROME	CG9391 OS=Drosophila melanogaster GN=CG9391 PE=2 SV=1	CG9391	0.8	0.82	1.01	0.83	0.85	1.1	1.17	1.12	1.2	1.1	45	10	22500	0.000200897	0.862	1.138	1.32019
1511.1	tr|Q9V3N1|Q9V3N1_DROME	LD24467p OS=Drosophila melanogaster GN=Spn27A PE=2 SV=1	Spn27A	0.75	0.9	0.91	0.91	0.82	1.24	1.09	1.09	1.1	1.18	22	11	11000	0.000202769	0.858	1.14	1.32867
1794.1	sp|P20240|OTE_DROME	Otefin OS=Drosophila melanogaster GN=Ote PE=1 SV=2	Ote	1.1	1.08	1.42	1.21	1.18	0.81	0.82	0.82	0.8	0.75	18	12	9000	0.000203055	1.198	0.8	0.66778
5633.1	tr|A8DYW3|A8DYW3_DROME	CG34310, isoform B OS=Drosophila melanogaster GN=CG34310 PE=4 SV=1	CG34310	1.16	1.38	1.43	1.24	1.07	0.78	0.77	0.77	0.57	0.82	1	1	500	0.000205823	1.256	0.742	0.590764
5190.1	tr|Q9W0T6|Q9W0T6_DROME	CG13877 OS=Drosophila melanogaster GN=CG13877 PE=1 SV=2	CG13877	0.73	0.75	0.85	0.77	0.87	1.14	1.2	1.07	1.42	1.22	2	1	1000	0.000207617	0.794	1.21	1.52393
3030.1	sp|P81928|140U_DROME	RPII140-upstream gene protein OS=Drosophila melanogaster GN=140up PE=2 SV=2	140up	1.11	1.01	1.26	1.12	1.16	0.84	0.89	0.87	0.87	0.87	8	5	0.0028571	0.000207643	1.132	0.868	0.766784
589.1	sp|Q8SWU7|Y1354_DROME	GTP-binding protein CG1354 OS=Drosophila melanogaster GN=CG1354 PE=1 SV=1	CG1354	1.02	1.11	1.14	1.16	1.05	0.95	0.88	0.92	0.87	0.89	52	17	26000	0.000210028	1.096	0.902	0.822993
3150.1	sp|Q9VP47|TSR1_DROME	Pre-rRNA-processing protein TSR1 homolog OS=Drosophila melanogaster GN=CG7338 PE=1 SV=1	CG7338	0.84	0.91	1	0.85	0.86	1.07	1.15	1.12	1.07	1.12	7	7	3500	0.000210368	0.892	1.106	1.23991
4330.1	tr|Q9VKU3|Q9VKU3_DROME	CG6094 OS=Drosophila melanogaster GN=CG6094 PE=2 SV=1	CG6094	1.19	1.05	1.27	1.09	1.17	0.78	0.85	0.81	0.95	0.84	3	3	1500	0.000210981	1.154	0.846	0.733102
1836.1	tr|Q7K533|Q7K533_DROME	CG11395 OS=Drosophila melanogaster GN=CG11395 PE=2 SV=1	CG11395	0.81	0.88	0.94	0.9	0.93	1.18	1.03	1.11	1.09	1.14	18	7	9000	0.000211444	0.892	1.11	1.24439
4512.1	tr|Q9W3C9|Q9W3C9_DROME	CG12772 OS=Drosophila melanogaster GN=CG12772 PE=2 SV=2	CG12772	0.78	0.85	0.96	0.87	0.88	1.21	1.12	1.03	1.14	1.16	3	2	1500	0.000211842	0.868	1.132	1.30415
4413.1	tr|Q9Y122|Q9Y122_DROME	BcDNA.GH08420 OS=Drosophila melanogaster GN=BcDNA.GH08420 PE=2 SV=1	BcDNA.GH08420	0.71	0.77	0.88	0.78	0.74	1.08	1.46	1.16	1.18	1.25	3	3	1500	0.000214684	0.776	1.226	1.5799
5138.1	tr|Q8MUJ1|Q8MUJ1_DROME	DARTH OS=Drosophila melanogaster GN=egr PE=2 SV=1	egr	0.77	0.93	0.95	0.93	0.83	1.16	1.14	1.1	1.11	1.09	2	2	1000	0.000214904	0.882	1.12	1.26984
2981.1	tr|Q8SX76|Q8SX76_DROME	LD24646p OS=Drosophila melanogaster GN=pch2 PE=2 SV=1	pch2	1.12	1.11	1.3	1.15	1.09	0.88	0.83	0.75	0.85	0.93	8	6	4000	0.000216698	1.154	0.848	0.734835
5489.1	tr|Q6IGM9|Q6IGM9_DROME	CG34229 OS=Drosophila melanogaster GN=CG34229 PE=4 SV=1	CG34229	1.15	0.99	1.15	1.11	1.1	0.88	0.89	0.91	0.94	0.88	1	1	500	0.000219099	1.1	0.9	0.818182
1807.1	tr|Q9I7J1|Q9I7J1_DROME	CG4733 OS=Drosophila melanogaster GN=CG4733-RA PE=2 SV=3	CG4733-RA	1.04	1.04	1.18	1.11	1.14	0.9	0.92	0.91	0.84	0.93	18	11	9000	0.000222141	1.102	0.9	0.816697
400.1	tr|Q86B94|Q86B94_DROME	Midline fasciclin, isoform J OS=Drosophila melanogaster GN=mfas PE=2 SV=1	mfas	0.71	0.78	0.83	0.75	0.71	1.17	1.17	1.1	1.52	1.26	74	17	37000	0.000222652	0.756	1.244	1.6455
1373.1	tr|Q9VQQ0|Q9VQQ0_DROME	GH04025p OS=Drosophila melanogaster GN=Ptpa PE=2 SV=1	Ptpa	0.81	0.85	1	0.87	0.86	1.13	1.13	1.14	1.04	1.16	25	10	12500	0.000226664	0.878	1.12	1.27563
3878.1	tr|Q9VD48|Q9VD48_DROME	CG5791 OS=Drosophila melanogaster GN=CG5791 PE=2 SV=1	CG5791	0.81	0.94	0.93	0.89	0.83	1.13	1.03	1.17	1.18	1.09	5	2	2500	0.000226717	0.88	1.12	1.27273
1782.1	sp|A1Z897|SDF2B_DROME	Succinate dehydrogenase assembly factor 2-B, mitochondrial OS=Drosophila melanogaster GN=CG12895 PE=2 SV=1	CG12895	0.78	0.9	0.99	0.92	0.86	1.13	1.1	1.11	1.12	1.1	19	2	9500	0.000227907	0.89	1.112	1.24944
2441.1	tr|Q7K4C7|Q7K4C7_DROME	CTP:phosphocholine cytidylyltransferase 1, isoform A OS=Drosophila melanogaster GN=Cct1 PE=2 SV=1	Cct1	1.07	1.07	1.17	1.06	1.06	0.9	0.91	0.86	0.96	0.94	12	7	6000	0.000229226	1.086	0.914	0.841621
3185.1	sp|Q9W590|LSG1_DROME	Large subunit GTPase 1 homolog OS=Drosophila melanogaster GN=ns3 PE=1 SV=1	ns3	0.83	0.83	1	0.88	0.87	1.09	1.19	1.07	1.13	1.11	7	6	3500	0.000229829	0.882	1.118	1.26757
4052.1	tr|Q9VJG5|Q9VJG5_DROME	CG31743 OS=Drosophila melanogaster GN=CG4826 PE=2 SV=2	CG4826	0.72	0.86	1.01	0.77	0.74	1.21	1.2	1.13	1.13	1.22	4	3	2000	0.000231535	0.82	1.178	1.43659
3558.1	sp|A1ZB42-2|MED9_DROME	Isoform B of Mediator of RNA polymerase II transcription subunit 9 OS=Drosophila melanogaster GN=MED9	MED9	1.05	1.06	1.16	1.09	1.21	0.86	0.85	0.87	0.96	0.88	6	4	3000	0.000232296	1.114	0.884	0.793537
232.1	sp|P08144|AMYA_DROME	Alpha-amylase A OS=Drosophila melanogaster GN=Amy-p PE=2 SV=1	Amy-p	0.71	0.88	0.97	0.85	0.82	1.24	1.13	1.09	1.14	1.18	120	17	60000	0.000236308	0.846	1.156	1.36643
1449.1	sp|Q9VG97|GSTT3_DROME	Glutathione S-transferase D3 OS=Drosophila melanogaster GN=GstD3 PE=2 SV=1	GstD3	0.89	0.9	0.99	0.93	0.86	1.03	1.1	1.07	1.12	1.1	23	11	11500	0.000236997	0.914	1.084	1.186
235.1	tr|Q7JXB5|Q7JXB5_DROME	CG10924, isoform A OS=Drosophila melanogaster GN=CG10924 PE=2 SV=1	CG10924	0.8	0.89	0.97	0.92	0.89	1.16	1.06	1.08	1.09	1.15	119	27	59500	0.000237029	0.894	1.108	1.23937
2737.1	tr|E1JHN2|E1JHN2_DROME	CG9249, isoform B OS=Drosophila melanogaster GN=CG9249 PE=4 SV=1	CG9249	0.75	0.91	0.75	0.75	0.63	1.32	1.16	1.32	1.04	1.39	10	5	5000	0.000240764	0.758	1.246	1.6438
2295.1	tr|Q9VDV2|Q9VDV2_DROME	AT06125p OS=Drosophila melanogaster GN=CG6195 PE=2 SV=1	CG6195	0.85	0.89	1	0.95	0.89	1.08	1.1	1.07	1.08	1.09	13	8	6500	0.000245095	0.916	1.084	1.18341
3215.1	tr|Q9W4J7|Q9W4J7_DROME	CG15912 OS=Drosophila melanogaster GN=CG15912 PE=1 SV=1	CG15912	0.78	0.88	0.99	0.92	0.84	1.15	1.1	1.12	1.08	1.14	7	5	3500	0.000246985	0.882	1.118	1.26757
5304.1	tr|E1JH94|E1JH94_DROME	CG42561 OS=Drosophila melanogaster GN=CG42561-RA PE=2 SV=1	CG42561-RA	0.69	0.81	0.92	0.81	0.84	1.22	1.07	1.12	1.34	1.17	1	1	500	0.000247461	0.814	1.184	1.45455
4572.1	tr|Q9VCZ2|Q9VCZ2_DROME	CG5346 OS=Drosophila melanogaster GN=CG5346-RA PE=2 SV=2	CG5346-RA	1.02	1.1	1.21	1.08	1.12	0.87	0.93	0.86	0.91	0.91	3	2	1500	0.000247957	1.106	0.896	0.810127
223.2	sp|Q9W303|IDGF4_DROME	Chitinase-like protein Idgf4 OS=Drosophila melanogaster GN=Idgf4 PE=2 SV=1	Idgf4	0.79	0.87	0.97	0.93	0.92	1.14	1.07	1.1	1.09	1.11	86	18	43000	0.000248507	0.896	1.102	1.22991
2661.1	sp|Q9V9U4|DOHH_DROME	Deoxyhypusine hydroxylase OS=Drosophila melanogaster GN=nero PE=2 SV=1	nero	0.82	0.83	0.95	0.82	0.92	1.08	1.13	1.08	1.25	1.11	10	7	5000	0.000248902	0.868	1.13	1.30184
3604.1	sp|Q9VJE4|RPB11_DROME	DNA-directed RNA polymerase II subunit RPB11 OS=Drosophila melanogaster GN=Rpb11 PE=1 SV=1	Rpb11	0.86	0.89	1.01	0.88	0.88	1.08	1.12	1.1	1.14	1.05	6	2	3000	0.000251381	0.904	1.098	1.2146
1780.1	sp|Q9Y1A3|TIM8_DROME	Mitochondrial import inner membrane translocase subunit Tim8 OS=Drosophila melanogaster GN=Tim8 PE=1 SV=1	Tim8	1.05	1.07	1.09	1.03	1.04	0.97	0.9	0.94	0.98	0.94	19	3	9500	0.000251775	1.056	0.946	0.895833
360.2	tr|Q9VK80|Q9VK80_DROME	CG17024 OS=Drosophila melanogaster GN=CG17024 PE=1 SV=1	CG17024	0.68	0.8	0.9	0.88	0.82	1.13	1.13	1.13	1.36	1.17	6	2	3000	0.000251793	0.816	1.184	1.45098
3621.1	tr|Q9VWW1|Q9VWW1_DROME	CG6106 OS=Drosophila melanogaster GN=CG6106 PE=2 SV=2	CG6106	0.93	0.96	0.99	0.96	0.9	1.03	1.07	1.05	1.05	1.07	5	5	2500	0.000252594	0.948	1.054	1.11181
2984.1	tr|Q9W0K9|Q9W0K9_DROME	CG9205, isoform A OS=Drosophila melanogaster GN=CG9205 PE=2 SV=1	CG9205	0.85	0.9	0.99	0.92	0.86	1.16	1.06	1.11	1.08	1.07	8	6	4000	0.000253083	0.904	1.096	1.21239
3286.1	tr|Q9N675|Q9N675_DROME	Zyx102 protein OS=Drosophila melanogaster GN=Zyx102EF PE=2 SV=1	Zyx102EF	0.85	0.88	1.01	0.87	0.91	1.12	1.09	1.07	1.07	1.13	7	5	3500	0.000253083	0.904	1.096	1.21239
1445.1	sp|Q8MMC4-2|CDV3_DROME	Isoform B of Protein CDV3 homolog OS=Drosophila melanogaster GN=CG3760	CG3760	1	1.08	1.2	1.12	1.11	0.9	0.91	0.91	0.88	0.89	23	14	11500	0.000255705	1.102	0.898	0.814882
3677.1	tr|Q2PDW1|Q2PDW1_DROME	CG3662, isoform B OS=Drosophila melanogaster GN=CG3662 PE=4 SV=1	CG3662	0.75	0.86	0.91	0.78	0.76	1.13	1.14	1.12	1.4	1.17	5	5	2500	0.000257449	0.812	1.192	1.46798
5619.1	tr|O61351|O61351_DROME	La costa OS=Drosophila melanogaster GN=lcs PE=2 SV=1	lcs	0.63	0.67	0.76	0.73	0.61	1.24	1.45	1.6	1.31	1.01	1	1	500	0.000258753	0.68	1.322	1.94412
2872.1	sp|Q9VIU7|DPM1_DROME	Probable dolichol-phosphate mannosyltransferase OS=Drosophila melanogaster GN=CG10166 PE=3 SV=1	CG10166	0.69	0.86	0.94	0.95	0.74	1.15	1.18	1.16	1.17	1.15	9	5	4500	0.0002643	0.836	1.162	1.38995
3814.1	sp|Q9V9V9|NAT9_DROME	N-acetyltransferase 9-like protein OS=Drosophila melanogaster GN=CG11539 PE=1 SV=1	CG11539	0.78	0.81	0.87	0.93	0.96	1.11	1.13	1.17	1.19	1.05	5	3	2500	0.000265158	0.87	1.13	1.29885
3046.1	sp|Q9Y123|RFT1_DROME	Protein RFT1 homolog OS=Drosophila melanogaster GN=CG3149 PE=2 SV=1	CG3149	0.8	0.9	0.97	0.89	0.77	1.04	1.15	1.15	1.18	1.16	8	5	4000	0.000266673	0.866	1.136	1.31178
632.1	tr|Q9VBI2|Q9VBI2_DROME	Dak1, isoform A OS=Drosophila melanogaster GN=Dak1 PE=2 SV=1	Dak1	0.88	0.92	1.01	0.93	0.89	1.09	1.06	1.06	1.07	1.08	49	12	24500	0.000268173	0.926	1.072	1.15767
5625.1	tr|Q9VNC4|Q9VNC4_DROME	CG31550, isoform B OS=Drosophila melanogaster GN=CG31550 PE=1 SV=2	CG31550	1.16	1.24	1.13	1.08	1.02	0.88	0.83	0.93	0.86	0.88	1	1	500	0.000268196	1.126	0.876	0.777975
5626.1	tr|Q8IMQ1|Q8IMQ1_DROME	Spatzle, isoform F OS=Drosophila melanogaster GN=spz PE=2 SV=1	spz	0.68	0.8	0.92	0.89	0.74	1.36	1.15	1.1	1.19	1.17	1	1	500	0.000269778	0.806	1.194	1.48139
1593.1	tr|Q9VEK7|Q9VEK7_DROME	Cellular repressor of E1A-stimulated genes, isoform A OS=Drosophila melanogaster GN=CREG PE=2 SV=1	CREG	0.76	0.85	0.99	0.83	0.79	1.14	1.13	1.08	1.27	1.16	21	8	10500	0.000269818	0.844	1.156	1.36967
3970.1	sp|P41900|T2FB_DROME	General transcription factor IIF subunit 2 OS=Drosophila melanogaster GN=TfIIFbeta PE=2 SV=2	TfIIFbeta	0.92	0.98	0.97	0.95	0.92	1.05	1.03	1.05	1.03	1.09	4	4	2000	0.000270406	0.948	1.05	1.10759
369.1	tr|Q9VYI6|Q9VYI6_DROME	CG32649 OS=Drosophila melanogaster GN=CG4410 PE=2 SV=2	CG4410	0.86	0.9	0.98	0.9	0.84	1.07	1.11	1.18	1.04	1.13	79	31	39500	0.000270862	0.896	1.106	1.23438
3533.1	tr|Q9VS47|Q9VS47_DROME	CG8602 OS=Drosophila melanogaster GN=CG8602 PE=2 SV=1	CG8602	0.81	0.88	1	0.89	0.86	1.09	1.11	1.09	1.19	1.09	6	4	3000	0.000273714	0.888	1.114	1.2545
2094.1	tr|Q9VZJ9|Q9VZJ9_DROME	AT15655p OS=Drosophila melanogaster GN=CG1134 PE=2 SV=1	CG1134	1.05	1.12	1.25	1.22	1.06	0.87	0.9	0.85	0.8	0.9	15	6	7500	0.000274896	1.14	0.864	0.757895
3305.1	tr|Q6IGW6|Q6IGW6_DROME	CG34200 OS=Drosophila melanogaster GN=CG34200 PE=4 SV=1	CG34200	1.05	1.22	1.25	1.22	1.02	0.83	0.87	0.82	0.83	0.88	7	4	3500	0.000275614	1.152	0.846	0.734375
4922.1	tr|Q9W5E7|Q9W5E7_DROME	CG13365 OS=Drosophila melanogaster GN=CG13365 PE=2 SV=1	CG13365	0.87	0.87	0.97	0.95	0.96	1.09	1.05	1.05	1.1	1.09	2	2	1000	0.000275733	0.924	1.076	1.1645
2387.1	tr|Q9VC94|Q9VC94_DROME	CG5728 OS=Drosophila melanogaster GN=CG5728 PE=2 SV=2	CG5728	0.88	0.89	1	0.93	0.89	1.05	1.07	1.14	1.09	1.07	12	10	6000	0.000275823	0.918	1.084	1.18083
3618.1	tr|Q8IPD8|Q8IPD8_DROME	Cuticular protein 30F OS=Drosophila melanogaster GN=Cpr30F PE=2 SV=1	Cpr30F	1.07	1.17	1.4	1.33	1.12	0.9	0.71	0.77	0.79	0.75	5	5	2500	0.000275854	1.218	0.784	0.643678
2753.1	tr|Q7K2L7|Q7K2L7_DROME	CG17765 OS=Drosophila melanogaster GN=CG17765 PE=2 SV=1	CG17765	0.78	0.9	0.95	0.95	0.83	1.14	1.09	1.15	1.06	1.16	10	3	5000	0.000277943	0.882	1.12	1.26984
5688.1	tr|Q8MZH9|Q8MZH9_DROME	CG40191, isoform A OS=Drosophila melanogaster GN=CG40191 PE=2 SV=1	CG40191	0.32	0.34	0.38	0.36	0.35	1.78	1.81	1.92	0.81	1.94	1	1	500	0.000285141	0.35	1.652	4.72
3862.1	tr|Q7KT80|Q7KT80_DROME	CG31832 OS=Drosophila melanogaster GN=CG31832 PE=2 SV=1	CG31832	0.77	0.71	0.91	0.77	0.76	1.08	1.21	1.37	1.35	1.08	5	3	2500	0.000287176	0.784	1.218	1.55357
3226.1	sp|Q27884|PPP6_DROME	Serine/threonine-protein phosphatase 6 catalytic subunit OS=Drosophila melanogaster GN=PpV PE=2 SV=1	PpV	0.69	0.89	0.91	0.89	0.71	1.25	1.15	1.23	1.06	1.22	7	5	3500	0.000288717	0.818	1.182	1.44499
4097.1	tr|O76994|O76994_DROME	GM13959p OS=Drosophila melanogaster GN=Ip259 PE=2 SV=1	Ip259	0.81	0.83	0.98	0.91	0.95	1.1	1.11	1.1	1.08	1.13	4	3	2000	0.000288887	0.896	1.104	1.23214
1545.1	tr|Q86B72|Q86B72_DROME	Darkener of apricot, isoform R OS=Drosophila melanogaster GN=Doa PE=2 SV=3	Doa	1.07	1.06	1.19	1.13	1.07	0.92	0.85	0.94	0.83	0.94	21	16	10500	0.000288887	1.104	0.896	0.811594
988.2	sp|Q9V4U7|C6A14_DROME	Probable cytochrome P450 6a14 OS=Drosophila melanogaster GN=Cyp6a14 PE=3 SV=2	Cyp6a14	0.73	0.83	1.01	0.77	0.72	1.11	1.2	1.26	1.24	1.12	4	2	2000	0.000289705	0.812	1.186	1.46059
2060.1	tr|Q9VQR0|Q9VQR0_DROME	CG3246 OS=Drosophila melanogaster GN=CG3246-RA PE=2 SV=1	CG3246-RA	0.75	0.81	1	0.92	0.84	1.15	1.16	1.14	1.12	1.11	15	9	7500	0.000291294	0.864	1.136	1.31481
4564.1	tr|Q9VDA3|Q9VDA3_DROME	Chemosensory protein B 93a OS=Drosophila melanogaster GN=CheB93a PE=1 SV=2	CheB93a	0.77	0.83	1	0.92	0.74	1.13	1.15	1.13	1.17	1.17	3	2	1500	0.000292513	0.852	1.15	1.34977
5647.1	tr|A1ZBC8|A1ZBC8_DROME	Transporter OS=Drosophila melanogaster GN=List PE=3 SV=2	List	1.22	1.02	1.2	1.17	1.09	0.81	0.91	0.94	0.82	0.83	1	1	500	0.000292777	1.14	0.862	0.75614
3106.1	tr|Q9VF98|Q9VF98_DROME	IP03487p OS=Drosophila melanogaster GN=l(3)neo43 PE=4 SV=2	l(3)neo43	1.09	1.08	1.23	1.12	1.04	0.85	0.91	0.94	0.84	0.89	8	3	4000	0.000294717	1.112	0.886	0.796763
3055.1	sp|Q9VZM5|PIGB_DROME	GPI mannosyltransferase 3 OS=Drosophila melanogaster GN=CG12006 PE=2 SV=2	CG12006	1.12	1.18	1.26	1.21	1	0.8	0.79	0.88	0.86	0.91	8	5	4000	0.000294752	1.154	0.848	0.734835
2109.1	sp|Q9VAI6|OB99B_DROME	General odorant-binding protein 99b OS=Drosophila melanogaster GN=Obp99b PE=2 SV=1	Obp99b	1.15	1.12	1.84	1.42	1.61	0.56	0.69	0.58	0.53	0.5	15	3	7500	0.000295244	1.428	0.572	0.40056
1158.1	tr|Q9VSL9|Q9VSL9_DROME	CG6638 OS=Drosophila melanogaster GN=CG6638 PE=2 SV=1	CG6638	0.79	0.89	1.01	0.84	0.81	1.1	1.14	1.12	1.2	1.1	29	12	14500	0.000297307	0.868	1.132	1.30415
2373.1	sp|Q9W2F2|DCAF1_DROME	DDB1- and CUL4-associated factor-like 1 OS=Drosophila melanogaster GN=CG10080 PE=1 SV=2	CG10080	0.7	0.74	0.96	0.81	0.73	1.14	1.21	1.41	1.11	1.2	12	11	6000	0.000298117	0.788	1.214	1.54061
2250.1	tr|Q8SYY7|Q8SYY7_DROME	RE27547p OS=Drosophila melanogaster GN=Spn43Ad PE=2 SV=1	Spn43Ad	0.72	0.86	1.01	0.86	0.82	1.16	1.14	1.11	1.14	1.18	13	10	6500	0.000298292	0.854	1.146	1.34192
3307.1	tr|Q9VST8|Q9VST8_DROME	CG4942 OS=Drosophila melanogaster GN=CG4942 PE=2 SV=1	CG4942	0.99	1.1	1.25	1.26	1.28	0.78	0.81	0.84	0.86	0.83	7	4	3500	0.000301956	1.176	0.824	0.70068
2903.1	tr|Q95RF6|Q95RF6_DROME	LD34461p OS=Drosophila melanogaster GN=Tom20 PE=2 SV=1	Tom20	1.06	1.15	1.39	1.19	1.09	0.82	0.84	0.8	0.82	0.83	9	3	4500	0.000304808	1.176	0.822	0.69898
4419.1	tr|A1Z9L3|A1Z9L3_DROME	FI05376p OS=Drosophila melanogaster GN=pea PE=2 SV=1	pea	1.1	1.09	1.03	1.03	1.04	0.93	0.98	0.94	0.91	0.95	3	3	1500	0.000306961	1.058	0.942	0.890359
1566.1	sp|Q9W4M9|NSUN2_DROME	tRNA (cytosine(34)-C(5))-methyltransferase OS=Drosophila melanogaster GN=CG6133 PE=2 SV=1	CG6133	0.86	0.9	1.01	0.91	0.9	1.08	1.09	1.1	1.04	1.11	21	12	10500	0.00030712	0.916	1.084	1.18341
226.5	tr|Q9VKV2|Q9VKV2_DROME	CG5322 OS=Drosophila melanogaster GN=CG5322 PE=2 SV=1	CG5322	1.1	1.19	1.15	0.98	1.12	0.88	0.89	0.89	0.91	0.89	16	12	8000	0.000308604	1.108	0.892	0.805054
2254.1	tr|Q9W5E4|Q9W5E4_DROME	Lethal (1) 1Bi OS=Drosophila melanogaster GN=l(1)1Bi PE=2 SV=1	l(1)1Bi	0.91	0.88	0.96	0.94	0.81	1.06	1.15	1.06	1.14	1.08	13	10	6500	0.000308724	0.9	1.098	1.22
5238.1	tr|Q9VKF0|Q9VKF0_DROME	CG14939 OS=Drosophila melanogaster GN=CycY PE=2 SV=1	CycY	1.36	1.05	1.22	1.08	1.36	0.69	0.83	0.79	0.83	0.79	2	1	1000	0.000311545	1.214	0.786	0.647446
1051.1	tr|Q8IMW9|Q8IMW9_DROME	CG6454, isoform C OS=Drosophila melanogaster GN=CG6454 PE=2 SV=2	CG6454	0.87	0.92	1.01	0.93	0.9	1.06	1.07	1.1	1.08	1.06	31	21	15500	0.000312074	0.926	1.074	1.15983
3214.1	tr|A8DYE4|A8DYE4_DROME	CG34365, isoform F OS=Drosophila melanogaster GN=CG34365 PE=4 SV=1	CG34365	1.04	1.06	1.22	1.11	1.08	0.93	0.89	0.88	0.86	0.92	7	5	3500	0.000315408	1.102	0.896	0.813067
3552.1	sp|Q9W0Y1|TINA1_DROME	Troponin C-akin-1 protein OS=Drosophila melanogaster GN=Tina-1 PE=2 SV=1	Tina-1	0.8	0.9	0.96	0.89	0.74	1.17	1.07	1.09	1.21	1.17	6	4	3000	0.000317424	0.858	1.142	1.331
2846.1	tr|Q9V3R3|Q9V3R3_DROME	CG3704 OS=Drosophila melanogaster GN=EG:BACR7A4.17 PE=2 SV=1	EG:BACR7A4.17	0.79	0.9	0.86	0.92	0.82	1.19	1	1.16	1.24	1.12	9	6	4500	0.000317424	0.858	1.142	1.331
2102.1	tr|B7YZT2|B7YZT2_DROME	CG17510, isoform C OS=Drosophila melanogaster GN=Fis1 PE=4 SV=1	Fis1	0.74	0.8	0.93	0.91	0.85	1.13	1.19	1.23	1.02	1.21	15	5	7500	0.000320387	0.846	1.156	1.36643
2007.1	tr|Q9VTV9|Q9VTV9_DROME	Delta-aminolevulinic acid dehydratase OS=Drosophila melanogaster GN=Pbgs PE=2 SV=1	Pbgs	1.07	1.02	1.12	1.03	1.07	0.9	0.96	0.93	0.96	0.93	16	6	8000	0.000320948	1.062	0.936	0.881356
3123.1	tr|Q8MYV9|Q8MYV9_DROME	CG8736 OS=Drosophila melanogaster GN=CG8736 PE=2 SV=1	CG8736	1.05	1.05	1.12	1.13	1.13	0.98	0.89	0.82	0.92	0.91	8	1	4000	0.000321286	1.096	0.904	0.824818
1463.1	tr|Q9W445|Q9W445_DROME	CG5941 OS=Drosophila melanogaster GN=CG5941 PE=2 SV=1	CG5941	0.84	0.89	1.01	0.91	0.87	1.13	1.06	1.12	1.1	1.07	23	8	11500	0.000321286	0.904	1.096	1.21239
1935.1	sp|Q70PY2|PGSB1_DROME	Peptidoglycan-recognition protein SB1 OS=Drosophila melanogaster GN=PGRP-SB1 PE=2 SV=2	PGRP-SB1	0.45	0.52	0.49	0.47	0.5	1.93	1.11	1.16	1.52	1.87	17	5	8500	0.000322517	0.486	1.518	3.12346
4105.1	tr|Q9VXA9|Q9VXA9_DROME	CG4789 OS=Drosophila melanogaster GN=CG4789 PE=2 SV=2	CG4789	0.86	0.96	0.96	0.93	0.91	1.07	1.05	1.11	1.03	1.12	4	3	2000	0.000323768	0.924	1.076	1.1645
1506.1	tr|Q9VWL0|Q9VWL0_DROME	Mec2 OS=Drosophila melanogaster GN=Mec2 PE=2 SV=1	Mec2	0.67	0.8	0.98	0.75	0.67	1.33	1.13	1.09	1.32	1.26	22	12	11000	0.000326621	0.774	1.226	1.58398
1201.1	sp|Q7K486|ARMC6_DROME	Armadillo repeat-containing protein 6 homolog OS=Drosophila melanogaster GN=CG5721 PE=1 SV=1	CG5721	1.07	1.09	1.27	1.11	1.06	0.92	0.86	0.85	0.87	0.89	28	15	14000	0.000328216	1.12	0.878	0.783929
487.1	tr|Q9VEZ3|Q9VEZ3_DROME	LP04448p OS=Drosophila melanogaster GN=msps PE=1 SV=3	msps	0.81	0.89	1.01	0.88	0.79	1.12	1.13	1.14	1.07	1.15	61	41	30500	0.000329216	0.876	1.122	1.28082
1525.1	tr|Q9VAG9|Q9VAG9_DROME	CG7789 OS=Drosophila melanogaster GN=CG7789 PE=2 SV=1	CG7789	0.86	0.91	1.01	0.92	0.89	1.12	1.05	1.07	1.09	1.09	22	8	11000	0.00032987	0.918	1.084	1.18083
3718.1	tr|Q9W287|Q9W287_DROME	CG34205 OS=Drosophila melanogaster GN=CG13504 PE=1 SV=3	CG13504	1	1.34	1.18	1.31	1.13	0.86	0.76	0.81	0.81	0.81	5	4	2500	0.00033161	1.192	0.81	0.67953
5140.1	tr|A1ZB00|A1ZB00_DROME	Adrift OS=Drosophila melanogaster GN=aft PE=4 SV=1	aft	1.16	1.17	1.1	1.02	1.04	0.86	0.89	0.92	0.93	0.91	2	2	1000	0.000334549	1.098	0.902	0.821494
2149.1	tr|Q9VEE9|Q9VEE9_DROME	CG18012 OS=Drosophila melanogaster GN=CG18012 PE=2 SV=1	CG18012	0.86	0.86	1.03	0.85	0.84	1.07	1.11	1.12	1.14	1.12	14	10	7000	0.000334549	0.888	1.112	1.25225
414.1	tr|Q8IQ87|Q8IQ87_DROME	CG32377 OS=Drosophila melanogaster GN=Ank2 PE=2 SV=1	Ank2	1.05	1.07	1.15	1.07	1.01	0.94	0.94	0.93	0.91	0.93	70	39	35000	0.000334549	1.07	0.93	0.869159
5103.1	tr|Q9VNB4|Q9VNB4_DROME	CG2663, isoform A OS=Drosophila melanogaster GN=CG2663 PE=2 SV=1	CG2663	1.24	1.34	1.5	1.2	1.01	0.61	0.79	0.75	0.77	0.77	2	2	1000	0.000334585	1.258	0.738	0.586645
974.1	tr|Q7JVK8|Q7JVK8_DROME	CG5323 OS=Drosophila melanogaster GN=CG5323 PE=2 SV=1	CG5323	1.01	1.04	1.16	1.09	1.12	0.93	0.92	0.88	0.91	0.93	34	5	17000	0.00033597	1.084	0.914	0.843173
2313.1	tr|Q9VLM7|Q9VLM7_DROME	CG13392 OS=Drosophila melanogaster GN=CG13392 PE=2 SV=1	CG13392	1.05	1.21	1.15	1.28	1.08	0.87	0.83	0.92	0.74	0.87	13	7	6500	0.000338761	1.154	0.846	0.733102
650.1	tr|Q9V3Y7|Q9V3Y7_DROME	CG15293 OS=Drosophila melanogaster GN=CG15293 PE=1 SV=1	CG15293	0.71	0.75	0.91	0.8	0.8	1.07	1.41	1.13	1.27	1.15	48	12	24000	0.000338969	0.794	1.206	1.51889
3460.1	sp|Q9VIK9|MTL13_DROME	Methyltransferase-like protein 13 OS=Drosophila melanogaster GN=CG2614 PE=2 SV=1	CG2614	0.82	0.84	1.04	0.85	0.82	1.12	1.12	1.15	1.12	1.12	6	5	3000	0.000340853	0.874	1.126	1.28833
4937.1	tr|Q9VLP6|Q9VLP6_DROME	CG7810 OS=Drosophila melanogaster GN=CG7810 PE=2 SV=1	CG7810	0.8	0.91	1	0.79	0.74	1.09	1.18	1.2	1.18	1.12	2	2	1000	0.000344182	0.848	1.154	1.36085
1594.1	tr|Q95RR6|Q95RR6_DROME	LD15002p OS=Drosophila melanogaster GN=Pur-alpha PE=2 SV=1	Pur-alpha	1.11	1.17	1.24	1.14	0.99	0.86	0.84	0.85	0.86	0.93	21	8	10500	0.000344951	1.13	0.868	0.768142
4001.1	tr|Q9VB48|Q9VB48_DROME	CG3368 OS=Drosophila melanogaster GN=CG3368 PE=2 SV=2	CG3368	1.14	1.17	1.38	1.11	1.18	0.92	0.72	0.69	0.81	0.89	4	4	2000	0.000346159	1.196	0.806	0.673913
1976.1	tr|Q9VJ75|Q9VJ75_DROME	CG10413 OS=Drosophila melanogaster GN=CG10413 PE=2 SV=1	CG10413	0.87	0.9	1.02	0.91	0.85	1.07	1.09	1.11	1.08	1.1	16	10	8000	0.000348005	0.91	1.09	1.1978
2364.1	tr|Q7KJ73|Q7KJ73_DROME	FI02814p OS=Drosophila melanogaster GN=Tsp42Ee PE=2 SV=1	Tsp42Ee	0.82	0.87	0.97	0.91	0.76	1.11	1.11	1.14	1.08	1.24	13	2	6500	0.000349127	0.866	1.136	1.31178
4251.1	tr|Q8SY69|Q8SY69_DROME	CG41128 OS=Drosophila melanogaster GN=CG41128 PE=2 SV=1	CG41128	1.25	1.05	1.18	1.06	1.2	0.77	0.89	0.81	0.94	0.86	4	1	2000	0.000350678	1.148	0.854	0.743902
2282.1	sp|Q960X8|HRS_DROME	Hepatocyte growth factor-regulated tyrosine kinase substrate OS=Drosophila melanogaster GN=Hrs PE=1 SV=1	Hrs	0.89	0.95	1.01	0.91	0.9	1.07	1.08	1.06	1.1	1.05	13	9	6500	0.000351048	0.932	1.072	1.15021
3332.1	tr|Q9VJZ8|Q9VJZ8_DROME	CG9377 OS=Drosophila melanogaster GN=CG9377 PE=2 SV=1	CG9377	0.66	0.81	0.81	0.87	0.79	1.39	1.02	1.27	1.14	1.23	7	3	3500	0.000351985	0.788	1.21	1.53553
350.1	sp|P35421|PUR4_DROME	Phosphoribosylformylglycinamidine synthase OS=Drosophila melanogaster GN=ade2 PE=1 SV=2	ade2	0.77	0.88	0.99	0.93	0.87	1.13	1.13	1.13	1.11	1.07	82	35	41000	0.00035581	0.888	1.114	1.2545
2701.1	tr|Q9W2W5|Q9W2W5_DROME	CG2909 OS=Drosophila melanogaster GN=CG2909 PE=2 SV=1	CG2909	0.79	0.94	0.86	0.74	0.76	1.1	1.22	1.36	1.11	1.12	10	6	5000	0.000356004	0.818	1.182	1.44499
4624.1	tr|Q9VHV3|Q9VHV3_DROME	CG7800 OS=Drosophila melanogaster GN=CG7800-RA PE=2 SV=2	CG7800-RA	0.71	0.9	0.98	0.87	0.73	1.14	1.24	1.16	1.13	1.15	3	2	1500	0.000356636	0.838	1.164	1.38902
3387.1	sp|P48612|PELO_DROME	Protein pelota OS=Drosophila melanogaster GN=pelo PE=1 SV=2	pelo	0.86	0.91	1.01	0.88	0.87	1.05	1.12	1.09	1.14	1.07	6	6	3000	0.000357803	0.906	1.094	1.20751
5589.1	tr|Q9VQU8|Q9VQU8_DROME	CG31772 OS=Drosophila melanogaster GN=CG31772 PE=4 SV=3	CG31772	1.14	1.15	1.34	1.1	1.05	0.91	0.8	0.83	0.85	0.84	1	1	500	0.000357968	1.156	0.846	0.731834
701.1	sp|Q9VCA5|SYFB_DROME	Probable phenylalanyl-tRNA synthetase beta chain OS=Drosophila melanogaster GN=CG5706 PE=2 SV=1	CG5706	1.04	1.06	1.16	1.1	1.02	0.93	0.92	0.9	0.94	0.93	45	20	22500	0.000358642	1.076	0.924	0.858736
4429.1	sp|Q9VDT6|RRMJ1_DROME	Putative ribosomal RNA methyltransferase CG11447 OS=Drosophila melanogaster GN=CG11447 PE=2 SV=1	CG11447	0.89	0.76	0.97	0.8	0.89	1.13	1.22	1.04	1.15	1.16	3	3	1500	0.000363826	0.862	1.14	1.32251
3458.1	tr|Q7JVK6|Q7JVK6_DROME	GM27569p OS=Drosophila melanogaster GN=trsn PE=1 SV=1	trsn	0.68	0.64	0.78	1.03	0.72	1.2	1.23	1.3	1.11	1.31	6	5	3000	0.000363983	0.77	1.23	1.5974
3889.1	tr|Q9W152|Q9W152_DROME	CG11413 OS=Drosophila melanogaster GN=CG11413 PE=2 SV=1	CG11413	1.06	1.18	1.11	1.13	1.29	0.84	0.76	0.85	0.97	0.82	5	2	2500	0.000366272	1.154	0.848	0.734835
2987.1	tr|Q9VCR4|Q9VCR4_DROME	CG17111 OS=Drosophila melanogaster GN=CG17111 PE=2 SV=1	CG17111	0.8	0.92	0.94	0.93	0.76	1.15	1.09	1.17	1.06	1.18	8	6	4000	0.000366741	0.87	1.13	1.29885
4045.1	tr|A1Z8G7|A1Z8G7_DROME	CG9080 OS=Drosophila melanogaster GN=Listericin PE=2 SV=1	Listericin	0.78	0.75	0.86	0.72	0.75	1.51	1.19	1.16	1.16	1.1	4	3	2000	0.00036811	0.772	1.224	1.58549
4868.1	tr|Q9VI80|Q9VI80_DROME	CG14608 OS=Drosophila melanogaster GN=CG14608 PE=2 SV=4	CG14608	1.09	1.22	1.35	1.18	1.05	0.78	0.76	0.79	0.84	0.93	2	2	1000	0.00036904	1.178	0.82	0.696095
3029.1	tr|Q9VP84|Q9VP84_DROME	CG10581 OS=Drosophila melanogaster GN=CG10581 PE=2 SV=2	CG10581	0.87	0.86	0.99	0.91	0.96	1.06	1.09	1.1	1.12	1.05	8	5	4000	0.000374637	0.918	1.084	1.18083
5437.1	tr|Q9VCH1|Q9VCH1_DROME	Eukaryotic translation initiation factor 4G2 OS=Drosophila melanogaster GN=eIF4G2 PE=2 SV=2	eIF4G2	1.11	1.13	1.22	1.05	1.05	0.89	0.83	0.86	0.96	0.9	1	1	500	0.000375748	1.112	0.888	0.798561
4036.1	tr|Q8T921|Q8T921_DROME	AT04454p OS=Drosophila melanogaster GN=CG11710 PE=2 SV=1	CG11710	0.84	0.86	0.96	0.88	0.94	1.02	1.17	1.12	1.15	1.07	4	4	2000	0.000376288	0.896	1.106	1.23438
445.2	tr|A1ZB72|A1ZB72_DROME	Glutathione S transferase E7 OS=Drosophila melanogaster GN=GstE7 PE=3 SV=1	GstE7	0.76	0.83	0.97	0.82	0.87	1.06	1.22	1.12	1.25	1.09	14	7	7000	0.00037747	0.85	1.148	1.35059
1038.1	sp|Q9VH39|NDUF4_DROME	Protein NDUFAF4 homolog OS=Drosophila melanogaster GN=CG11722 PE=1 SV=1	CG11722	1.07	1.08	1.19	1.09	1.04	0.85	0.92	0.95	0.87	0.94	32	10	16000	0.000381831	1.094	0.906	0.828154
3168.1	sp|Q9VAI1|CIA30_DROME	Probable complex I intermediate-associated protein 30, mitochondrial OS=Drosophila melanogaster GN=CG7598 PE=2 SV=1	CG7598	0.89	0.86	0.98	0.94	0.82	1.07	1.17	1.12	1.05	1.11	7	6	3500	0.000382775	0.898	1.104	1.2294
1531.1	tr|Q9W259|Q9W259_DROME	CG13506 OS=Drosophila melanogaster GN=CG13506 PE=2 SV=2	CG13506	1.08	1.23	1.31	1.21	1	0.84	0.84	0.82	0.8	0.87	22	7	11000	0.000383249	1.166	0.834	0.715266
3309.1	tr|Q95SH2|Q95SH2_DROME	Chmp1 OS=Drosophila melanogaster GN=Chmp1 PE=2 SV=1	Chmp1	0.82	0.95	0.92	0.92	0.86	1.13	1	1.15	1.11	1.15	7	4	3500	0.000384502	0.894	1.108	1.23937
1540.1	tr|A8JQT5|A8JQT5_DROME	CG34306 OS=Drosophila melanogaster GN=CG34306 PE=4 SV=1	CG34306	1.1	1.08	1.21	1.04	1.07	0.95	0.89	0.85	0.87	0.93	21	19	10500	0.000384574	1.1	0.898	0.816364
969.1	tr|Q9VU75|Q9VU75_DROME	CG14109 OS=Drosophila melanogaster GN=CG14109 PE=2 SV=1	CG14109	0.91	0.89	0.95	0.89	0.99	1.03	1.07	1.13	1.08	1.06	34	8	17000	0.000386663	0.926	1.074	1.15983
4566.1	tr|Q7K003|Q7K003_DROME	MrgBP OS=Drosophila melanogaster GN=MrgBP PE=2 SV=1	MrgBP	0.86	0.87	1.02	0.9	0.9	1.09	1.13	1.08	1.09	1.06	3	2	1500	0.000387156	0.91	1.09	1.1978
5620.1	tr|O18475|O18475_DROME	FI03732p OS=Drosophila melanogaster GN=mus308 PE=2 SV=1	mus308	0.78	0.88	0.98	0.89	0.89	1.17	1.12	1.04	1.09	1.17	1	1	500	0.000398855	0.884	1.118	1.26471
2037.1	tr|Q9VJ64|Q9VJ64_DROME	CG10383 OS=Drosophila melanogaster GN=CG10383-RA PE=2 SV=1	CG10383-RA	0.81	0.87	1.01	0.91	0.89	1.09	1.15	1.11	1.08	1.08	15	11	7500	0.00040614	0.898	1.102	1.22717
4726.1	tr|Q9VVJ0|Q9VVJ0_DROME	CG7510 OS=Drosophila melanogaster GN=CG7510 PE=2 SV=2	CG7510	0.72	0.77	0.92	1.01	0.73	1.18	1.19	1.19	1.12	1.18	2	2	1000	0.000407892	0.83	1.172	1.41205
5454.1	tr|Q9VXU3|Q9VXU3_DROME	CG6340, isoform B OS=Drosophila melanogaster GN=CG6340 PE=2 SV=1	CG6340	1.08	1.03	1.13	1.05	1.07	0.91	0.88	0.92	0.99	0.94	1	1	500	0.00040863	1.072	0.928	0.865672
752.1	tr|Q9VC05|Q9VC05_DROME	Oxysterol-binding protein OS=Drosophila melanogaster GN=Osbp PE=2 SV=1	Osbp	0.88	0.89	1.01	0.95	0.86	1.07	1.08	1.1	1.07	1.08	42	18	21000	0.00041182	0.918	1.08	1.17647
2728.1	tr|Q9VR44|Q9VR44_DROME	CG3036 OS=Drosophila melanogaster GN=CG3036 PE=2 SV=1	CG3036	0.83	0.88	0.93	0.91	0.68	1.13	1.08	1.24	1.12	1.2	10	5	5000	0.000415711	0.846	1.154	1.36407
3761.1	tr|Q9VDK9|Q9VDK9_DROME	CG16953 OS=Drosophila melanogaster GN=CG16953 PE=2 SV=3	CG16953	0.75	0.94	0.83	0.94	0.7	1.22	1.09	1.25	1.1	1.18	5	4	2500	0.000418063	0.832	1.168	1.40385
5599.1	tr|Q9VPF1|Q9VPF1_DROME	CG5199 OS=Drosophila melanogaster GN=CG5199-RA PE=2 SV=1	CG5199-RA	0.81	0.83	1	0.89	0.91	1.05	1.13	1.11	1.1	1.17	1	1	500	0.000420102	0.888	1.112	1.25225
4306.1	tr|Q9VL27|Q9VL27_DROME	CG5731 OS=Drosophila melanogaster GN=CG5731 PE=2 SV=2	CG5731	1.05	1.11	1.11	1.05	1.02	0.94	0.96	0.9	0.97	0.9	3	3	1500	0.000420993	1.068	0.934	0.874532
547.1	sp|Q9XYN7|PSB3_DROME	Proteasome subunit beta type-3 OS=Drosophila melanogaster GN=Prosbeta3 PE=1 SV=1	Prosbeta3	0.75	0.9	0.99	0.85	0.76	1.2	1.1	1.12	1.1	1.22	56	5	28000	0.000422739	0.85	1.148	1.35059
1464.1	tr|Q9V9M8|Q9V9M8_DROME	CG3262, isoform D OS=Drosophila melanogaster GN=CG3262 PE=2 SV=3	CG3262	0.79	0.88	0.98	0.91	0.85	1.18	1.07	1.18	1.06	1.1	23	8	11500	0.000423507	0.882	1.118	1.26757
109.2	tr|Q9VWN3|Q9VWN3_DROME	CG7349 OS=Drosophila melanogaster GN=CG7349 PE=1 SV=2	CG7349	0.85	0.9	0.99	0.93	0.9	1.13	1.04	1.13	1.05	1.08	88	4	44000	0.000424602	0.914	1.086	1.18818
4855.1	tr|Q9VH94|Q9VH94_DROME	Nmdyn-D7 OS=Drosophila melanogaster GN=nmdyn-D7 PE=1 SV=1	nmdyn-D7	0.72	0.75	0.87	0.8	0.76	1.18	1.13	1.19	1.5	1.1	2	2	1000	0.000425246	0.78	1.22	1.5641
2676.1	tr|Q7K025|Q7K025_DROME	CG11892, isoform A OS=Drosophila melanogaster GN=CG11892 PE=2 SV=1	CG11892	1.07	1.1	1.28	1.11	1.05	0.87	0.9	0.86	0.91	0.85	10	7	5000	0.000434745	1.122	0.878	0.782531
5524.1	tr|Q9VZQ7|Q9VZQ7_DROME	CG14961 OS=Drosophila melanogaster GN=CG14961 PE=1 SV=1	CG14961	1.17	1.11	1.14	1.07	1.11	0.8	0.89	0.8	1	0.92	1	1	500	0.000437936	1.12	0.882	0.7875
5031.1	tr|Q9VF80|Q9VF80_DROME	CG6194 OS=Drosophila melanogaster GN=CG6194-RA PE=2 SV=2	CG6194-RA	1.07	1.05	1.28	1.15	1.2	0.85	0.9	0.74	0.91	0.86	2	2	1000	0.00043857	1.15	0.852	0.74087
5195.1	tr|Q9W136|Q9W136_DROME	CG42361 OS=Drosophila melanogaster GN=CG42361 PE=2 SV=3	CG42361	1.09	1.05	1.16	1.12	1.07	0.98	0.81	0.87	0.91	0.93	2	1	1000	0.000438902	1.098	0.9	0.819672
20.2	tr|A8DZ21|A8DZ21_DROME	Aconitase, isoform C OS=Drosophila melanogaster GN=Acon PE=4 SV=1	Acon	1.04	1.05	1.13	1.12	1.06	0.96	0.89	0.89	0.88	0.98	940	34	470000	0.000439504	1.08	0.92	0.851852
2640.1	sp|Q9VZ08|RME6_DROME	Receptor-mediated endocytosis protein 6 homolog OS=Drosophila melanogaster GN=CG1657 PE=1 SV=2	CG1657	0.81	0.82	0.98	0.94	0.87	1.13	1.18	1.05	1.08	1.13	10	8	5000	0.000439686	0.884	1.114	1.26018
3081.1	tr|Q9VKQ9|Q9VKQ9_DROME	Dpy-30-like 1 OS=Drosophila melanogaster GN=Dpy-30L1 PE=2 SV=1	Dpy-30L1	0.79	0.84	0.94	0.89	0.75	1.15	1.07	1.3	1.07	1.22	8	4	4000	0.000443223	0.842	1.162	1.38005
5157.1	tr|Q9VVX4|Q9VVX4_DROME	Mitochondrial ribosomal protein L21 OS=Drosophila melanogaster GN=mRpL21 PE=2 SV=2	mRpL21	1.37	1.85	1.29	1.76	1	0.59	0.5	0.59	0.45	0.59	2	1	1000	0.000448207	1.454	0.544	0.37414
3780.1	tr|Q8IQM5|Q8IQM5_DROME	Ubiquitin carrier protein OS=Drosophila melanogaster GN=CG7656 PE=2 SV=1	CG7656	1.04	1.04	1.2	1.07	1.14	0.91	0.89	0.85	0.94	0.91	5	4	2500	0.000451111	1.098	0.9	0.819672
831.1	tr|Q95RA9|Q95RA9_DROME	CG9796 OS=Drosophila melanogaster GN=CG9796 PE=2 SV=1	CG9796	0.94	0.98	0.9	0.85	0.77	1.08	1.09	1.15	1.12	1.1	39	6	19500	0.000452689	0.888	1.108	1.24775
21.1	tr|Q9VAC1|Q9VAC1_DROME	CG7920, isoform A OS=Drosophila melanogaster GN=CG7920 PE=2 SV=1	CG7920	0.79	0.88	0.98	0.91	0.86	1.18	1.05	1.15	1.06	1.12	1073	22	536500	0.00045438	0.884	1.112	1.25792
3271.1	tr|Q709R6|Q709R6_DROME	Bocksbeutel alpha OS=Drosophila melanogaster GN=bocksbeutel PE=2 SV=1	bocksbeutel	0.85	0.9	1.02	0.91	0.84	1.07	1.08	1.09	1.12	1.13	7	5	3500	0.000456462	0.904	1.098	1.2146
70.4	sp|O97125|HSP68_DROME	Heat shock protein 68 OS=Drosophila melanogaster GN=Hsp68 PE=1 SV=1	Hsp68	0.9	0.89	0.99	0.86	0.93	1.07	1.14	1.05	1.13	1.04	49	18	24500	0.00045675	0.914	1.086	1.18818
848.1	sp|Q9XZJ4|PSA6_DROME	Proteasome subunit alpha type-6 OS=Drosophila melanogaster GN=Prosalpha1 PE=2 SV=2	Prosalpha1	0.74	0.89	0.91	0.83	0.74	1.29	1.08	1.14	1.07	1.31	38	8	19000	0.00046488	0.822	1.178	1.43309
2170.1	tr|Q9VDU7|Q9VDU7_DROME	CG31216 OS=Drosophila melanogaster GN=Naam PE=2 SV=3	Naam	0.94	0.93	1.01	0.94	0.95	1.07	1.06	1.06	1.04	1.02	14	9	7000	0.000466823	0.954	1.05	1.10063
1008.1	tr|Q9XYZ9|Q9XYZ9_DROME	CG16936 OS=Drosophila melanogaster GN=CG16936 PE=2 SV=1	CG16936	0.82	0.94	0.97	0.93	0.9	1.07	1.06	1.07	1.09	1.16	33	6	16500	0.000467994	0.912	1.09	1.19518
4548.1	tr|Q9VE26|Q9VE26_DROME	CG14292 OS=Drosophila melanogaster GN=CG14292 PE=2 SV=1	CG14292	0.63	0.66	0.73	0.66	0.57	1.72	1.48	1.28	1.26	1	3	2	1500	0.000468305	0.65	1.348	2.07385
5113.1	sp|Q9VS29|DSCL_DROME	Down syndrome cell adhesion molecule-like protein CG42256 OS=Drosophila melanogaster GN=CG42256 PE=2 SV=3	CG42256	1.18	1.08	1.39	1.15	1.11	0.9	0.84	0.7	0.85	0.8	2	2	1000	0.000469157	1.182	0.818	0.692047
460.1	sp|Q24214|CANB2_DROME	Calcineurin subunit B type 2 OS=Drosophila melanogaster GN=CanB2 PE=1 SV=2	CanB2	1	1.03	1.12	1.07	1.07	0.95	0.93	0.93	0.95	0.94	64	8	32000	0.000473578	1.058	0.94	0.888469
327.1	sp|Q9VN14|CONT_DROME	Contactin OS=Drosophila melanogaster GN=Cont PE=1 SV=2	Cont	0.84	0.91	1	0.94	0.8	1.08	1.11	1.11	1.1	1.11	87	37	43500	0.000474611	0.898	1.102	1.22717
5210.1	tr|Q9W2M8|Q9W2M8_DROME	FI06587p OS=Drosophila melanogaster GN=mRpL54 PE=2 SV=1	mRpL54	1.24	0.95	1.45	1.31	1.54	0.66	0.8	0.64	0.73	0.67	2	1	1000	0.000476057	1.298	0.7	0.539291
1220.1	sp|Q9V813|MTAP_DROME	Putative S-methyl-5'-thioadenosine phosphorylase OS=Drosophila melanogaster GN=CG4802 PE=1 SV=1	CG4802	1.02	1.04	1.13	1.04	1.05	0.93	0.94	0.94	0.95	0.96	28	9	14000	0.000477614	1.056	0.944	0.893939
193.1	tr|A1Z7H3|A1Z7H3_DROME	Lethal (2) 44DEa, isoform C OS=Drosophila melanogaster GN=Acsl PE=4 SV=1	Acsl	1.05	1.08	1.22	1.12	1.03	0.86	0.92	0.9	0.9	0.92	143	21	71500	0.000477614	1.1	0.9	0.818182
3990.1	tr|Q9VT19|Q9VT19_DROME	CG3335 OS=Drosophila melanogaster GN=CG3335 PE=2 SV=1	CG3335	0.84	0.89	1.02	0.88	0.91	1.12	1.09	1.11	1.05	1.09	4	4	2000	0.000477614	0.908	1.092	1.20264
768.1	tr|Q7K485|Q7K485_DROME	CathD OS=Drosophila melanogaster GN=cathD PE=2 SV=1	cathD	0.75	0.96	0.92	0.8	0.71	1.24	1.04	1.19	1.15	1.24	42	8	21000	0.000481859	0.828	1.172	1.41546
1563.1	tr|Q9VS84|Q9VS84_DROME	CG32372 OS=Drosophila melanogaster GN=ltl PE=2 SV=2	ltl	0.75	0.87	0.98	0.9	0.89	1.17	1.07	1.1	1.09	1.18	21	12	10500	0.000483951	0.878	1.122	1.2779
3346.1	tr|Q9VB79|Q9VB79_DROME	CG14259 OS=Drosophila melanogaster GN=CG14259 PE=2 SV=1	CG14259	1.09	1.14	1.25	1.14	0.99	0.89	0.86	0.86	0.91	0.87	7	3	3500	0.000483951	1.122	0.878	0.782531
3570.1	tr|Q9V3X2|Q9V3X2_DROME	BcDNA.LD19727 OS=Drosophila melanogaster GN=Tsp96F PE=2 SV=1	Tsp96F	0.94	0.84	0.97	0.88	0.82	1.01	1.14	1.1	1.15	1.14	6	3	3000	0.000487027	0.89	1.108	1.24494
2750.1	sp|Q9VI10|SMD2_DROME	Probable small nuclear ribonucleoprotein Sm D2 OS=Drosophila melanogaster GN=SmD2 PE=1 SV=1	SmD2	1.08	1	1.21	1.09	1.11	0.91	0.93	0.89	0.88	0.9	10	4	5000	0.000487457	1.098	0.902	0.821494
4522.1	tr|Q9VLV7|Q9VLV7_DROME	RE22741p OS=Drosophila melanogaster GN=spz3 PE=2 SV=2	spz3	0.99	0.93	0.94	0.89	0.93	1.09	1	1.08	1.08	1.08	3	2	1500	0.000489187	0.936	1.066	1.13889
642.2	sp|P11995|LSP1A_DROME	Larval serum protein 1 alpha chain OS=Drosophila melanogaster GN=Lsp1alpha PE=2 SV=3	Lsp1alpha	0.62	0.76	0.92	0.73	0.81	1.17	1.41	1.32	1.25	1.02	19	16	9500	0.000490144	0.768	1.234	1.60677
1126.1	tr|Q9VA32|Q9VA32_DROME	Cuticular protein 100A OS=Drosophila melanogaster GN=Cpr100A PE=2 SV=1	Cpr100A	1.32	1.61	1.23	1.25	1	0.75	0.65	0.7	0.7	0.78	30	7	15000	0.000494832	1.282	0.716	0.558502
1746.1	sp|Q9W5N0|SELR1_DROME	Sel1 repeat-containing protein 1 homolog OS=Drosophila melanogaster GN=CG13865 PE=1 SV=1	CG13865	0.91	0.95	0.98	0.91	0.91	1.04	1.03	1.04	1.13	1.09	19	9	9500	0.000502783	0.932	1.066	1.14378
5172.1	sp|Q9V3R8|UBIA1_DROME	UbiA prenyltransferase domain-containing protein 1 homolog OS=Drosophila melanogaster GN=heix PE=1 SV=1	heix	0.85	0.87	0.9	0.68	0.62	1.08	1.25	1.14	1.22	1.39	2	1	1000	0.000504938	0.784	1.216	1.55102
1046.1	sp|Q9VW09|LTN1_DROME	E3 ubiquitin-protein ligase listerin OS=Drosophila melanogaster GN=l(3)76BDr PE=1 SV=2	l(3)76BDr	0.83	0.86	1.03	0.88	0.86	1.06	1.16	1.1	1.12	1.11	31	26	15500	0.000508671	0.892	1.11	1.24439
4296.1	sp|Q9VE61|RN181_DROME	E3 ubiquitin-protein ligase CG7694 OS=Drosophila melanogaster GN=CG7694 PE=2 SV=1	CG7694	0.87	0.87	0.95	0.89	0.95	1.02	1.06	1.18	1.08	1.14	3	3	1500	0.00051148	0.906	1.096	1.20971
5270.1	tr|Q8I0D8|Q8I0D8_DROME	RE67695p OS=Drosophila melanogaster GN=vsg PE=2 SV=1	vsg	0.8	0.98	0.95	0.8	0.71	1.14	1.12	1.12	1.15	1.22	2	1	1000	0.000513523	0.848	1.15	1.35613
1678.1	sp|Q9U4F3|SURF1_DROME	SURF1-like protein OS=Drosophila melanogaster GN=Surf1 PE=2 SV=1	Surf1	0.85	0.89	1	0.89	0.87	1.07	1.05	1.14	1.06	1.17	20	5	10000	0.000515424	0.9	1.098	1.22
5054.1	tr|Q9VNI7|Q9VNI7_DROME	AT01668p OS=Drosophila melanogaster GN=CG10999 PE=2 SV=1	CG10999	0.81	0.87	0.97	0.94	0.81	1.16	1.09	1.14	1.19	1.03	2	2	1000	0.000516089	0.88	1.122	1.275
914.1	tr|Q9VSD6|Q9VSD6_DROME	D-Importin 7/RanBP7 OS=Drosophila melanogaster GN=msk PE=2 SV=1	msk	0.84	0.9	1.01	0.92	0.89	1.06	1.08	1.14	1.06	1.11	35	17	17500	0.000516318	0.912	1.09	1.19518
2601.1	tr|Q9VAQ4|Q9VAQ4_DROME	CG11841 OS=Drosophila melanogaster GN=CG11841 PE=2 SV=1	CG11841	0.72	0.84	0.94	0.93	0.88	1.2	1.07	1.15	1.07	1.2	11	3	5500	0.000516387	0.862	1.138	1.32019
2182.1	sp|O46084|PGAM5_DROME	Serine/threonine-protein phosphatase Pgam5, mitochondrial OS=Drosophila melanogaster GN=Pgam5 PE=1 SV=1	Pgam5	1.01	1.11	1.2	1.13	1.03	0.9	0.9	0.91	0.91	0.89	14	8	7000	0.00052407	1.096	0.902	0.822993
359.1	tr|Q9W2J5|Q9W2J5_DROME	Glycogenin, isoform A OS=Drosophila melanogaster GN=Glycogenin PE=2 SV=3	Glycogenin	0.87	0.94	1.01	0.92	0.93	1.07	1.04	1.08	1.08	1.06	81	22	40500	0.000529632	0.934	1.066	1.14133
2986.1	tr|Q95T19|Q95T19_DROME	CG31133 OS=Drosophila melanogaster GN=Slimp PE=2 SV=1	Slimp	1.05	1.06	1.19	1.06	1.05	0.89	0.95	0.89	0.94	0.91	8	6	4000	0.000531963	1.082	0.916	0.84658
150.1	sp|O18404|HCD2_DROME	3-hydroxyacyl-CoA dehydrogenase type-2 OS=Drosophila melanogaster GN=scu PE=1 SV=1	scu	0.84	0.9	1.02	0.92	0.9	1.07	1.07	1.08	1.09	1.1	183	9	91500	0.000531963	0.916	1.082	1.18122
1377.1	sp|Q9VYH3|PEPE_DROME	Probable alpha-aspartyl dipeptidase OS=Drosophila melanogaster GN=CG2200 PE=1 SV=1	CG2200	0.87	0.94	0.96	0.9	0.88	1.13	1.01	1.16	1.05	1.09	25	9	12500	0.000533106	0.91	1.088	1.1956
2394.1	tr|Q7YU15|Q7YU15_DROME	Klarsicht, isoform B OS=Drosophila melanogaster GN=klar PE=2 SV=1	klar	1.09	1.03	1.26	1.09	1.12	0.88	0.9	0.86	0.94	0.84	12	10	6000	0.000533432	1.118	0.884	0.790698
1576.1	sp|Q9VMP9|GNPI_DROME	Glucosamine-6-phosphate isomerase OS=Drosophila melanogaster GN=Gnpda1 PE=2 SV=1	Gnpda1	0.76	0.89	1.01	0.9	0.78	1.12	1.1	1.15	1.17	1.11	21	10	10500	0.00053741	0.868	1.13	1.30184
1820.1	tr|Q9VP25|Q9VP25_DROME	CG7529 OS=Drosophila melanogaster GN=Est-Q PE=2 SV=1	Est-Q	1	1.11	1.36	1.15	1.24	0.83	0.87	0.8	0.83	0.81	18	9	9000	0.000539249	1.172	0.828	0.706485
1121.1	tr|Q0E8N7|Q0E8N7_DROME	CG9243, isoform B OS=Drosophila melanogaster GN=CG9243 PE=4 SV=1	CG9243	1.03	1.01	1.12	1.06	1.1	0.91	0.96	0.92	0.96	0.93	30	11	15000	0.000541289	1.064	0.936	0.879699
2513.1	tr|Q9VGW7|Q9VGW7_DROME	Arginine methyltransferase 1 OS=Drosophila melanogaster GN=Art1 PE=2 SV=1	Art1	0.89	0.87	1	0.86	0.88	1.06	1.14	1.03	1.17	1.1	11	8	5500	0.00054288	0.9	1.1	1.22222
1929.1	tr|Q7K1I4|Q7K1I4_DROME	GH05668p OS=Drosophila melanogaster GN=Tsp42Ea PE=2 SV=1	Tsp42Ea	0.84	0.89	0.97	0.87	0.78	1.03	1.12	1.12	1.25	1.13	17	5	8500	0.000545295	0.87	1.13	1.29885
669.1	tr|Q960K8|Q960K8_DROME	CG5044, isoform A OS=Drosophila melanogaster GN=CG5044 PE=2 SV=1	CG5044	0.81	0.83	1.03	0.89	0.86	1.13	1.14	1.07	1.14	1.09	47	9	23500	0.00054571	0.884	1.114	1.26018
4592.1	tr|A1ZBD8|A1ZBD8_DROME	CG15080 OS=Drosophila melanogaster GN=CG15080 PE=4 SV=1	CG15080	0.99	1.12	1.09	1.16	1.14	0.93	0.83	0.94	0.92	0.86	3	2	1500	0.000547437	1.1	0.896	0.814545
4399.1	sp|Q9I7M2|GTPBA_DROME	GTP-binding protein 10 homolog OS=Drosophila melanogaster GN=CG10628 PE=2 SV=2	CG10628	0.79	0.85	1.02	0.87	0.75	1.11	1.12	1.2	1.09	1.21	3	3	1500	0.000548554	0.856	1.146	1.33879
2349.1	tr|Q8IQD8|Q8IQD8_DROME	Scramblase 1, isoform C OS=Drosophila melanogaster GN=scramb1 PE=2 SV=1	scramb1	0.84	0.92	0.96	0.82	0.72	1.1	1.05	1.16	1.24	1.18	13	5	6500	0.000549718	0.852	1.146	1.34507
297.1	tr|Q9W347|Q9W347_DROME	C12.2 OS=Drosophila melanogaster GN=c12.2 PE=4 SV=3	c12.2	0.83	0.88	1.03	0.91	0.87	1.12	1.09	1.11	1.07	1.1	95	50	47500	0.000552801	0.904	1.098	1.2146
4504.1	tr|Q9VMI5|Q9VMI5_DROME	CG9135 protein OS=Drosophila melanogaster GN=CG9135 PE=2 SV=1	CG9135	1.03	1.08	1.08	1.12	1.01	0.93	0.96	0.91	0.97	0.92	3	2	1500	0.00055679	1.064	0.938	0.881579
4189.1	tr|Q9VA66|Q9VA66_DROME	Jonah 99Fi OS=Drosophila melanogaster GN=Jon99Fi PE=2 SV=2	Jon99Fi	1.3	1.44	1.41	0.97	1.13	0.7	0.81	0.72	0.76	0.76	4	3	2000	0.000561562	1.25	0.75	0.6
4081.1	tr|Q8IP31|Q8IP31_DROME	CG31823 OS=Drosophila melanogaster GN=CG31823-RA PE=2 SV=1	CG31823-RA	1.11	1.24	1.28	1.24	0.98	0.75	0.87	0.9	0.84	0.78	4	3	2000	0.00056771	1.17	0.828	0.707692
361.1	tr|Q7KTI5|Q7KTI5_DROME	CG8086, isoform F OS=Drosophila melanogaster GN=CG8086 PE=2 SV=2	CG8086	0.92	0.94	1.01	0.92	0.96	1.05	1.06	1.03	1.04	1.07	80	43	40000	0.000570493	0.95	1.05	1.10526
389.1	tr|Q7K8Y3|Q7K8Y3_DROME	IP16419p OS=Drosophila melanogaster GN=Spn4 PE=2 SV=1	Spn4	0.8	0.9	1	0.89	0.82	1.21	1.09	1.1	1.07	1.12	76	20	38000	0.000570525	0.882	1.118	1.26757
436.1	sp|P23779|CYTL_DROME	Cystatin-like protein OS=Drosophila melanogaster GN=Cys PE=1 SV=2	Cys	0.85	0.9	1.01	0.93	0.92	1.1	1.11	1.08	1.07	1.04	68	5	34000	0.000570916	0.922	1.08	1.17137
1296.1	tr|Q9VFS1|Q9VFS1_DROME	Adenosine deaminase-related growth factor D OS=Drosophila melanogaster GN=Adgf-D PE=2 SV=3	Adgf-D	0.89	0.91	0.95	0.92	0.88	1.11	1.05	1.09	1.01	1.19	26	15	13000	0.000571879	0.91	1.09	1.1978
1741.1	sp|Q24151|STAT_DROME	Signal transducer and transcription activator OS=Drosophila melanogaster GN=Stat92E PE=1 SV=1	Stat92E	0.8	0.84	1.05	0.85	0.8	1.12	1.16	1.15	1.09	1.15	19	10	9500	0.000574508	0.868	1.134	1.30645
5444.1	tr|Q9W1X3|Q9W1X3_DROME	CG30190, isoform A OS=Drosophila melanogaster GN=CG30190 PE=2 SV=2	CG30190	1.2	1.31	1.41	1.18	0.96	0.78	0.77	0.74	0.82	0.83	1	1	500	0.000575309	1.212	0.788	0.650165
3288.1	tr|Q9W3R0|Q9W3R0_DROME	CG9657 OS=Drosophila melanogaster GN=CG9657-RA PE=2 SV=2	CG9657-RA	1.12	1.06	1.33	1.14	1.06	0.85	0.9	0.82	0.87	0.86	7	4	3500	0.000577368	1.142	0.86	0.753065
1914.1	tr|Q9VMB3|Q9VMB3_DROME	CG11050, isoform A OS=Drosophila melanogaster GN=CG11050 PE=2 SV=1	CG11050	1.07	1.05	1.24	1.1	1.07	0.94	0.9	0.85	0.85	0.92	17	7	8500	0.000581253	1.106	0.892	0.80651
1237.1	sp|Q7K4B3|ELP2_DROME	Probable elongator complex protein 2 OS=Drosophila melanogaster GN=StIP PE=1 SV=1	StIP	0.84	0.87	1.03	0.93	0.85	1.1	1.09	1.1	1.09	1.11	27	19	13500	0.000582515	0.904	1.098	1.2146
973.1	sp|Q03334|RS13_DROME	40S ribosomal protein S13 OS=Drosophila melanogaster GN=RpS13 PE=2 SV=3	RpS13	1.04	1.11	1.2	1.06	1.03	0.88	0.92	0.93	0.9	0.92	34	6	17000	0.00058554	1.088	0.91	0.836397
2383.1	tr|Q9VBT6|Q9VBT6_DROME	CG10514 OS=Drosophila melanogaster GN=CG10514 PE=2 SV=1	CG10514	1.16	1.18	1.32	1.15	0.98	0.78	0.82	0.82	0.91	0.86	12	10	6000	0.00058641	1.158	0.838	0.723661
2079.1	sp|Q9VVG6|COQ4_DROME	Ubiquinone biosynthesis protein COQ4 homolog, mitochondrial OS=Drosophila melanogaster GN=CG32174 PE=3 SV=3	CG32174	0.9	0.89	1	0.96	0.95	1.06	1.07	1.07	1.03	1.06	15	8	7500	0.00058884	0.94	1.058	1.12553
3177.1	tr|Q8IGV3|Q8IGV3_DROME	CG12746, isoform B OS=Drosophila melanogaster GN=CG12746 PE=2 SV=1	CG12746	0.9	0.9	1.01	0.8	0.8	1.06	1.1	1.13	1.17	1.13	7	6	3500	0.000590897	0.882	1.118	1.26757
1699.1	tr|Q9VV59|Q9VV59_DROME	CG4573 OS=Drosophila melanogaster GN=CG4573 PE=2 SV=1	CG4573	1.01	1.15	1.14	1.09	1.03	0.95	0.9	0.9	0.89	0.94	19	14	9500	0.000591826	1.084	0.916	0.845018
1171.1	tr|Q9VPH6|Q9VPH6_DROME	CG5618, isoform A OS=Drosophila melanogaster GN=CG5618 PE=2 SV=1	CG5618	1.04	1.13	1.22	1.2	1.02	0.89	0.87	0.88	0.81	0.93	29	10	14500	0.000592042	1.122	0.876	0.780749
165.1	sp|O96553|C1TC_DROME	C-1-tetrahydrofolate synthase, cytoplasmic OS=Drosophila melanogaster GN=pug PE=1 SV=4	pug	0.81	0.83	0.99	0.85	0.88	1.03	1.19	1.14	1.21	1.07	163	32	81500	0.000592422	0.872	1.128	1.29358
956.1	tr|Q7K3V6|Q7K3V6_DROME	AT01345p OS=Drosophila melanogaster GN=CG12736 PE=2 SV=1	CG12736	1.05	1.11	1.12	1.05	1.01	0.96	0.91	0.92	0.9	0.97	34	14	17000	0.00059394	1.068	0.932	0.872659
572.1	tr|Q9W374|Q9W374_DROME	Dihydropyrimidine dehydrogenase OS=Drosophila melanogaster GN=su(r) PE=2 SV=2	su(r)	0.81	0.92	1	0.93	0.86	1.1	1.07	1.12	1.13	1.06	53	29	26500	0.000594373	0.904	1.096	1.21239
4155.1	tr|Q9VY91|Q9VY91_DROME	CG10990, isoform A OS=Drosophila melanogaster GN=CG10990 PE=2 SV=2	CG10990	0.8	0.83	1.01	0.82	0.75	1.2	1.27	1.06	1.15	1.1	4	3	2000	0.000609031	0.842	1.156	1.37292
325.1	tr|Q9W1H8|Q9W1H8_DROME	GH13256p OS=Drosophila melanogaster GN=Thiolase PE=2 SV=1	Thiolase	0.86	0.97	0.98	0.96	0.91	1.06	1.04	1.08	1.07	1.07	88	16	44000	0.000610122	0.936	1.064	1.13675
1662.1	tr|Q9VVE3|Q9VVE3_DROME	CG7724 OS=Drosophila melanogaster GN=CG7724 PE=2 SV=1	CG7724	1.17	1.09	1.36	1.16	1.02	0.8	0.89	0.83	0.85	0.83	20	8	10000	0.000610122	1.16	0.84	0.724138
3429.1	tr|Q9VU77|Q9VU77_DROME	CG10133 OS=Drosophila melanogaster GN=CG10133 PE=2 SV=1	CG10133	0.83	0.92	1.01	0.87	0.85	1.14	1.04	1.13	1.07	1.14	6	5	3000	0.00061606	0.896	1.104	1.23214
2235.1	sp|Q9VDS5|RG92B_DROME	Rho GTPase-activating protein 92B OS=Drosophila melanogaster GN=RhoGAP92B PE=1 SV=1	RhoGAP92B	0.87	0.85	1.03	0.88	0.89	1.07	1.12	1.06	1.13	1.09	13	12	6500	0.000619475	0.904	1.094	1.21018
4588.1	tr|Q9V9S0|Q9V9S0_DROME	CG3305 OS=Drosophila melanogaster GN=Lamp1 PE=2 SV=3	Lamp1	0.64	0.93	0.73	0.79	0.58	1.31	0.99	1.41	1.39	1.22	3	2	1500	0.000622302	0.734	1.264	1.72207
3697.1	tr|Q059A4|Q059A4_DROME	CG4627 OS=Drosophila melanogaster GN=CG4627 PE=2 SV=1	CG4627	1	1.11	1.28	1.24	1.08	0.87	0.88	0.84	0.85	0.85	5	4	2500	0.000625178	1.142	0.858	0.751313
205.1	sp|Q9VU58|NPLP2_DROME	Neuropeptide-like 2 OS=Drosophila melanogaster GN=Nplp2 PE=1 SV=1	Nplp2	0.75	0.79	0.9	0.98	0.92	1.16	1.08	1.21	1.1	1.11	137	5	68500	0.000626933	0.868	1.132	1.30415
3239.1	tr|Q9VF56|Q9VF56_DROME	CG5205 OS=Drosophila melanogaster GN=CG5205 PE=2 SV=2	CG5205	0.78	0.85	1	0.84	0.91	1.06	1.18	1.15	1.17	1.06	7	5	3500	0.000629194	0.876	1.124	1.28311
3318.1	sp|Q8INF2|MMP37_DROME	MMP37-like protein, mitochondrial OS=Drosophila melanogaster GN=CG3641 PE=2 SV=1	CG3641	1.05	1.02	1.13	1.04	1.04	0.96	0.92	0.95	0.95	0.95	7	4	3500	0.000631317	1.056	0.946	0.895833
5169.1	tr|Q8IP73|Q8IP73_DROME	CG31855, isoform A OS=Drosophila melanogaster GN=CG31855 PE=2 SV=1	CG31855	0.93	0.93	0.99	0.95	0.93	1.01	1.05	1.07	1.04	1.11	2	1	1000	0.000631317	0.946	1.056	1.11628
3293.1	tr|Q7KVQ8|Q7KVQ8_DROME	CG1628 OS=Drosophila melanogaster GN=CG1628 PE=2 SV=1	CG1628	0.8	0.83	0.99	0.93	0.89	1.11	1.18	1.14	1.09	1.04	7	4	3500	0.00064274	0.888	1.112	1.25225
2441.2	tr|Q9W0D9|Q9W0D9_DROME	CTP:phosphocholine cytidylyltransferase 2 OS=Drosophila melanogaster GN=Cct2 PE=2 SV=1	Cct2	1.04	1.05	1.15	1.07	1.05	0.91	0.92	0.88	0.99	0.93	8	5	4000	0.00064317	1.072	0.926	0.863806
711.1	tr|Q9VAJ9|Q9VAJ9_DROME	CG1907 OS=Drosophila melanogaster GN=CG1907 PE=2 SV=1	CG1907	0.81	0.88	1	0.95	0.86	1.07	1.09	1.16	1.09	1.09	45	13	22500	0.000643377	0.9	1.1	1.22222
314.1	tr|O46067|O46067_DROME	CG2918, isoform A OS=Drosophila melanogaster GN=EG:25E8.1 PE=2 SV=1	EG:25E8.1	0.83	0.91	1.02	0.88	0.87	1.1	1.1	1.05	1.16	1.09	91	34	45500	0.000645329	0.902	1.1	1.21951
1076.1	tr|Q7JUS1|Q7JUS1_DROME	AT09608p OS=Drosophila melanogaster GN=CG30491;CG30495 PE=2 SV=1	CG30491;CG30495	0.87	0.92	0.99	0.97	0.93	1.06	1.06	1.1	1.03	1.07	31	11	15500	0.000646515	0.936	1.064	1.13675
729.1	tr|Q7KSQ0|Q7KSQ0_DROME	CG6782, isoform A OS=Drosophila melanogaster GN=sea PE=2 SV=1	sea	0.76	0.85	1.01	0.87	0.78	1.06	1.19	1.21	1.19	1.08	44	11	22000	0.000651723	0.854	1.146	1.34192
5543.1	tr|Q4QQ01|Q4QQ01_DROME	CG15863 OS=Drosophila melanogaster GN=CG15863 PE=2 SV=1	CG15863	0.8	0.87	0.98	0.92	0.96	1.06	1.07	1.11	1.1	1.13	1	1	500	0.000663208	0.906	1.094	1.20751
5441.1	tr|Q8IQC6|Q8IQC6_DROME	CG32039 OS=Drosophila melanogaster GN=CG32039 PE=2 SV=1	CG32039	0.96	0.78	0.93	0.84	0.87	1.02	1.18	1.18	1.17	1.07	1	1	500	0.000668772	0.876	1.124	1.28311
1002.1	tr|Q9Y166|Q9Y166_DROME	BcDNA.GH02431 OS=Drosophila melanogaster GN=BcDNA.GH02431 PE=2 SV=1	BcDNA.GH02431	0.83	0.88	1.03	0.92	0.82	1.1	1.1	1.12	1.12	1.08	33	11	16500	0.000672045	0.896	1.104	1.23214
1561.1	tr|Q9W3U1|Q9W3U1_DROME	CG32732 OS=Drosophila melanogaster GN=CG12542 PE=2 SV=2	CG12542	0.8	0.93	0.95	0.88	0.76	1.17	1.06	1.23	1.05	1.16	21	12	10500	0.000673005	0.864	1.134	1.3125
2215.1	tr|Q9VKQ0|Q9VKQ0_DROME	CG31869, isoform A OS=Drosophila melanogaster GN=CG31869 PE=2 SV=2	CG31869	0.9	0.91	1.02	0.87	0.91	1.08	1.07	1.03	1.1	1.11	14	6	7000	0.000680064	0.922	1.078	1.1692
1360.1	tr|Q7KUA4|Q7KUA4_DROME	LD22577p OS=Drosophila melanogaster GN=Uba2 PE=2 SV=1	Uba2	0.89	0.91	1.03	0.9	0.88	1.04	1.09	1.09	1.09	1.08	25	12	12500	0.000680064	0.922	1.078	1.1692
4602.1	sp|Q5LJP9|ASND1_DROME	Asparagine synthetase domain-containing protein CG17486 OS=Drosophila melanogaster GN=CG17486 PE=1 SV=2	CG17486	0.75	0.85	1.02	0.84	0.77	1.2	1.13	1.15	1.05	1.24	3	2	1500	0.000684312	0.846	1.154	1.36407
1891.1	tr|Q9W298|Q9W298_DROME	CG2921 OS=Drosophila melanogaster GN=CG2921 PE=2 SV=1	CG2921	0.85	0.91	1.01	0.93	0.91	1.1	1.07	1.08	1.03	1.1	17	9	8500	0.000689632	0.922	1.076	1.16703
4304.1	tr|Q8MRP7|Q8MRP7_DROME	GH07529p OS=Drosophila melanogaster GN=l(2)08717 PE=2 SV=1	l(2)08717	1.07	1.02	1.28	1.14	1.14	0.81	0.93	0.83	0.9	0.87	3	3	1500	0.000691138	1.13	0.868	0.768142
3402.1	tr|Q9VDE8|Q9VDE8_DROME	CG7044 OS=Drosophila melanogaster GN=CG7044-RA PE=2 SV=1	CG7044-RA	0.8	0.82	1	0.92	0.81	1.11	1.23	1.13	1.07	1.09	6	6	3000	0.000691956	0.87	1.126	1.29425
4479.1	tr|Q8WR53|Q8WR53_DROME	Hephaestus OS=Drosophila melanogaster GN=heph PE=2 SV=1	heph	1.05	1.12	1.07	1.27	1.07	0.88	0.83	0.88	0.94	0.88	3	3	1500	0.000693889	1.116	0.882	0.790323
966.1	tr|Q9VHE4|Q9VHE4_DROME	CG8132 OS=Drosophila melanogaster GN=CG8132 PE=2 SV=1	CG8132	0.81	0.89	1.02	0.9	0.87	1.08	1.11	1.07	1.17	1.09	34	10	17000	0.00069688	0.898	1.104	1.2294
2664.1	sp|Q9VAY3|MFRN_DROME	Mitoferrin OS=Drosophila melanogaster GN=mfrn PE=1 SV=1	mfrn	1.02	1.09	1.19	1.05	1.07	0.93	0.91	0.87	0.94	0.93	10	7	5000	0.000699154	1.084	0.916	0.845018
3017.1	tr|Q9VPI3|Q9VPI3_DROME	Chitin deacetylase-like 5, isoform B OS=Drosophila melanogaster GN=Cda5 PE=2 SV=3	Cda5	1.14	1.23	1.22	1.09	1.01	0.86	0.82	0.77	0.94	0.92	8	6	4000	0.000699667	1.138	0.862	0.757469
4859.1	tr|Q9VB78|Q9VB78_DROME	Eater OS=Drosophila melanogaster GN=eater PE=4 SV=4	eater	0.83	0.89	1	0.91	0.9	1.15	1.04	1.08	1.06	1.15	2	2	1000	0.000704785	0.906	1.096	1.20971
1679.1	tr|Q7KUT5|Q7KUT5_DROME	CG15881, isoform B OS=Drosophila melanogaster GN=CG15881 PE=2 SV=1	CG15881	1.01	1.19	1.18	1.16	1.03	0.93	0.86	0.86	0.85	0.93	20	5	10000	0.00070518	1.114	0.886	0.795332
2087.1	tr|Q9VVP3|Q9VVP3_DROME	Chemosensory protein A 75a OS=Drosophila melanogaster GN=CheA75a PE=1 SV=2	CheA75a	1.02	1.35	1.25	1.27	1.04	0.83	0.75	0.81	0.79	0.89	15	7	7500	0.000707557	1.186	0.814	0.686341
307.1	tr|Q95RB2|Q95RB2_DROME	Cuticular protein 49Ae OS=Drosophila melanogaster GN=Cpr49Ae PE=2 SV=1	Cpr49Ae	1.15	1.2	1.16	1.12	0.98	0.95	0.8	0.88	0.87	0.91	94	6	47000	0.000714215	1.122	0.882	0.786096
844.2	tr|A8JUV9|A8JUV9_DROME	Shaggy, isoform M OS=Drosophila melanogaster GN=sgg PE=3 SV=1	sgg	1.06	1.06	1.1	1.09	1	0.94	0.92	0.98	0.88	0.95	34	13	17000	0.000715408	1.062	0.934	0.879473
2018.1	tr|Q5U126|Q5U126_DROME	CG34461 OS=Drosophila melanogaster GN=CG34461 PE=2 SV=1	CG34461	1.23	1.56	1.14	1.23	1.04	0.78	0.68	0.75	0.77	0.82	16	4	8000	0.000716462	1.24	0.76	0.612903
1879.1	sp|Q7KQM6|PERQ1_DROME	PERQ amino acid-rich with GYF domain-containing protein CG11148 OS=Drosophila melanogaster GN=CG11148 PE=1 SV=2	CG11148	1.02	1.07	1.18	1.04	1.07	0.91	0.95	0.92	0.93	0.9	17	11	8500	0.000716621	1.076	0.922	0.856877
871.1	sp|Q9W107|SYYM_DROME	Probable tyrosyl-tRNA synthetase, mitochondrial OS=Drosophila melanogaster GN=CG16912 PE=2 SV=1	CG16912	1.03	1.11	1.24	1.12	1.05	0.95	0.87	0.86	0.85	0.92	37	13	18500	0.000724295	1.11	0.89	0.801802
4232.1	sp|Q9U6A0|NCKX_DROME	Sodium/potassium/calcium exchanger Nckx30C OS=Drosophila melanogaster GN=Nckx30C PE=2 SV=3	Nckx30C	1.09	1.06	1.13	1.13	0.99	0.9	0.94	0.9	0.89	0.97	4	2	2000	0.000724927	1.08	0.92	0.851852
1627.1	tr|Q9VDC6|Q9VDC6_DROME	Ebony OS=Drosophila melanogaster GN=e PE=2 SV=1	e	1.09	1.02	1.24	1.11	1.05	0.91	0.89	0.87	0.92	0.89	20	14	10000	0.000727286	1.102	0.896	0.813067
3035.1	tr|Q9XTL2|Q9XTL2_DROME	Jak pathway signal transduction adaptor molecule OS=Drosophila melanogaster GN=Stam PE=2 SV=1	Stam	0.83	0.8	0.96	0.86	0.94	1.06	1.19	1.07	1.23	1.08	8	5	4000	0.000728885	0.878	1.126	1.28246
321.1	tr|Q86BJ0|Q86BJ0_DROME	CG18135, isoform C OS=Drosophila melanogaster GN=CG18135 PE=2 SV=1	CG18135	0.98	1.11	1.31	1.23	1.13	0.82	0.86	0.89	0.85	0.81	89	24	44500	0.000740029	1.152	0.846	0.734375
2046.1	sp|P18459|TY3H_DROME	Tyrosine 3-monooxygenase OS=Drosophila melanogaster GN=ple PE=2 SV=2	ple	1.13	1.07	1.23	1.15	0.98	0.9	0.88	0.89	0.88	0.9	15	11	7500	0.000741068	1.112	0.89	0.80036
3881.1	tr|Q8IR72|Q8IR72_DROME	CG32638 OS=Drosophila melanogaster GN=CG32638 PE=4 SV=2	CG32638	1.21	1.25	1.26	1.04	1	0.86	0.78	0.86	0.87	0.87	5	2	2500	0.000741208	1.152	0.848	0.736111
2907.1	tr|B7YZZ0|B7YZZ0_DROME	CG42371 OS=Drosophila melanogaster GN=CG42371-RA PE=4 SV=1	CG42371-RA	0.89	0.88	0.99	0.94	0.91	1.03	1.15	1.07	1.04	1.09	9	3	4500	0.000744263	0.922	1.076	1.16703
140.1	tr|A1Z992|A1Z992_DROME	CG33138 OS=Drosophila melanogaster GN=CG33138 PE=4 SV=1	CG33138	0.87	0.91	1.02	0.95	0.9	1.08	1.05	1.08	1.06	1.09	200	30	100000	0.000748568	0.93	1.072	1.15269
4866.1	tr|Q9VPP7|Q9VPP7_DROME	AT13539p OS=Drosophila melanogaster GN=CG11885 PE=2 SV=1	CG11885	0.59	0.64	0.95	0.93	0.73	1.39	1.22	1.25	1.09	1.21	2	2	1000	0.000754046	0.768	1.232	1.60417
1708.1	tr|Q9W2M0|Q9W2M0_DROME	CG4030 OS=Drosophila melanogaster GN=CG4030 PE=2 SV=2	CG4030	0.87	0.86	1.04	0.86	0.92	1.09	1.1	1.08	1.1	1.09	19	13	9500	0.000757978	0.91	1.092	1.2
1307.1	tr|Q9VB23|Q9VB23_DROME	BcDNA.LD34343 OS=Drosophila melanogaster GN=wdb PE=2 SV=2	wdb	1.05	1.07	1.17	1.14	1.01	0.92	0.93	0.92	0.85	0.94	26	12	13000	0.000761074	1.088	0.912	0.838235
751.1	tr|Q9VTZ4|Q9VTZ4_DROME	CG10627 OS=Drosophila melanogaster GN=CG10627 PE=2 SV=1	CG10627	1.04	1.1	1.15	1.07	1	0.92	0.94	0.9	0.91	0.96	42	22	21000	0.000763137	1.072	0.926	0.863806
3782.1	tr|Q9VZ41|Q9VZ41_DROME	CG11160, isoform A OS=Drosophila melanogaster GN=CG11160 PE=2 SV=2	CG11160	1.18	1.05	1.39	1.26	1.05	0.82	0.86	0.85	0.71	0.84	5	4	2500	0.000766463	1.186	0.816	0.688027
1664.1	tr|O46052|O46052_DROME	CG3630 OS=Drosophila melanogaster GN=EG:152A3.3 PE=2 SV=2	EG:152A3.3	1.05	1.07	1.17	1.07	1.03	0.96	0.9	0.94	0.86	0.94	20	8	10000	0.000769152	1.078	0.92	0.853432
4892.1	tr|Q7JZI2|Q7JZI2_DROME	RE29825p OS=Drosophila melanogaster GN=Tsp74F PE=2 SV=1	Tsp74F	0.85	0.9	1.04	0.85	0.78	1.1	1.1	1.13	1.14	1.11	2	2	1000	0.000772827	0.884	1.116	1.26244
4439.1	tr|Q8SX60|Q8SX60_DROME	CG30193, isoform D OS=Drosophila melanogaster GN=CG30193 PE=2 SV=1	CG30193	1.1	1.28	1.25	1.18	0.96	0.81	0.83	0.86	0.87	0.86	3	3	1500	0.000773994	1.154	0.846	0.733102
2599.1	sp|Q9V8F5|IM23_DROME	Immune-induced peptide 23 OS=Drosophila melanogaster GN=IM23 PE=1 SV=2	IM23	0.68	0.88	0.75	0.88	0.7	1.36	0.97	1.31	1.33	1.15	11	3	5500	0.000774892	0.778	1.224	1.57326
3045.1	tr|Q8SXU3|Q8SXU3_DROME	CG8207 OS=Drosophila melanogaster GN=CG8207 PE=2 SV=1	CG8207	0.8	0.92	0.98	0.96	0.86	1.12	1.07	1.09	1.06	1.15	8	5	4000	0.000782027	0.904	1.098	1.2146
423.1	sp|Q9VLM8|SYAC_DROME	Alanyl-tRNA synthetase, cytoplasmic OS=Drosophila melanogaster GN=Aats-ala PE=2 SV=1	Aats-ala	1.02	1.16	1.21	1.1	1.02	0.91	0.88	0.88	0.89	0.93	69	30	34500	0.000787171	1.102	0.898	0.814882
1387.1	tr|Q9VZ34|Q9VZ34_DROME	CG2076 OS=Drosophila melanogaster GN=CG2076 PE=2 SV=1	CG2076	0.82	0.86	1.03	0.82	0.73	1.17	1.05	1.18	1.13	1.21	25	6	12500	0.000788809	0.852	1.148	1.34742
2055.1	tr|Q8IMF4|Q8IMF4_DROME	CG2201, isoform B OS=Drosophila melanogaster GN=CG2201-RB PE=2 SV=1	CG2201-RB	0.83	0.86	1.03	0.93	0.88	1.09	1.09	1.12	1.07	1.1	15	10	7500	0.000792585	0.906	1.094	1.20751
985.1	sp|Q9V3T9|ADRO_DROME	NADPH:adrenodoxin oxidoreductase, mitochondrial OS=Drosophila melanogaster GN=dare PE=2 SV=1	dare	0.87	0.88	1.03	0.93	0.87	1.09	1.08	1.05	1.09	1.11	33	15	16500	0.000793249	0.916	1.084	1.18341
401.1	tr|Q9VKI8|Q9VKI8_DROME	CG6287 OS=Drosophila melanogaster GN=CG6287 PE=2 SV=1	CG6287	0.82	0.91	1	0.92	0.92	1.06	1.13	1.07	1.12	1.05	74	13	37000	0.000793884	0.914	1.086	1.18818
507.1	tr|Q9W2L6|Q9W2L6_DROME	CG9394 OS=Drosophila melanogaster GN=CG9394 PE=2 SV=1	CG9394	0.91	0.92	1	0.95	0.9	1.09	1	1.09	1.07	1.07	59	21	29500	0.000805632	0.936	1.064	1.13675
2586.1	tr|Q9VCI4|Q9VCI4_DROME	CG10217, isoform A OS=Drosophila melanogaster GN=CG10217-RA PE=2 SV=2	CG10217-RA	0.81	0.87	0.98	0.95	0.8	1.11	1.15	1.18	1.02	1.13	11	5	5500	0.000807577	0.882	1.118	1.26757
5009.1	sp|Q9VD25|RPC6_DROME	Probable DNA-directed RNA polymerase III subunit RPC6 OS=Drosophila melanogaster GN=CG5380 PE=1 SV=1	CG5380	0.79	0.88	1.01	0.86	0.89	1.18	1.05	1.09	1.08	1.16	2	2	1000	0.000810151	0.886	1.112	1.25508
2707.1	tr|Q8SZ16|Q8SZ16_DROME	CG14898 OS=Drosophila melanogaster GN=CG14898 PE=2 SV=1	CG14898	1.01	1.06	1.12	1.07	1.04	0.96	0.92	0.97	0.9	0.96	10	6	5000	0.000817641	1.06	0.942	0.888679
70.2	sp|P29844|HSP7C_DROME	Heat shock 70 kDa protein cognate 3 OS=Drosophila melanogaster GN=Hsc70-3 PE=2 SV=2	Hsc70-3	0.88	0.97	1.01	0.91	0.92	1.06	1.05	1.05	1.08	1.07	323	31	161500	0.000819471	0.938	1.062	1.1322
326.1	tr|Q9VF24|Q9VF24_DROME	CG31150 OS=Drosophila melanogaster GN=CG9622 PE=2 SV=2	CG9622	0.74	0.84	1.01	0.92	0.87	1.17	1.08	1.14	1.09	1.14	87	44	43500	0.000819471	0.876	1.124	1.28311
3468.1	tr|Q7JW66|Q7JW66_DROME	CG12129 OS=Drosophila melanogaster GN=CG12129 PE=2 SV=1	CG12129	0.8	0.82	1.05	0.86	0.87	1.1	1.1	1.16	1.11	1.12	6	5	3000	0.000821377	0.88	1.118	1.27045
2928.1	sp|Q9VNI3|U609_DROME	UPF0609 protein CG1218 OS=Drosophila melanogaster GN=CG1218 PE=1 SV=2	CG1218	0.95	0.93	0.99	0.94	0.9	1.09	1	1.08	1.08	1.04	8	8	4000	0.000824328	0.942	1.058	1.12314
4090.1	tr|Q9VQW5|Q9VQW5_DROME	CG15423 OS=Drosophila melanogaster GN=CG15423-RA PE=2 SV=1	CG15423-RA	0.73	0.86	1.02	0.82	0.76	1.2	1.22	1.04	1.12	1.23	4	3	2000	0.000826275	0.838	1.162	1.38663
2142.1	sp|Q9VBV5|SIL1_DROME	Nucleotide exchange factor SIL1 OS=Drosophila melanogaster GN=CG10420 PE=2 SV=1	CG10420	0.85	0.88	1.03	0.92	0.91	1.07	1.09	1.07	1.11	1.07	14	10	7000	0.000831159	0.918	1.082	1.17865
2696.1	tr|Q86BM0|Q86BM0_DROME	CG9515 OS=Drosophila melanogaster GN=CG9515 PE=2 SV=1	CG9515	0.78	0.87	0.97	0.97	0.86	1.15	1.08	1.12	1.04	1.15	10	6	5000	0.000832026	0.89	1.108	1.24494
5163.1	tr|Q9W1V7|Q9W1V7_DROME	CG9890 OS=Drosophila melanogaster GN=CG9890 PE=2 SV=1	CG9890	0.84	0.8	1.02	0.82	0.9	1.11	1.19	1.03	1.14	1.15	2	1	1000	0.000842575	0.876	1.124	1.28311
1275.1	tr|Q9VCS2|Q9VCS2_DROME	CG13833 OS=Drosophila melanogaster GN=CG13833 PE=2 SV=1	CG13833	1.09	1.13	1.36	1.22	1	0.83	0.87	0.82	0.84	0.84	27	8	13500	0.000845359	1.16	0.84	0.724138
1504.1	tr|A1Z813|A1Z813_DROME	Sec24 OS=Drosophila melanogaster GN=sec24 PE=4 SV=1	sec24	0.89	0.92	1.02	0.95	0.89	1.05	1.07	1.1	1.05	1.07	22	12	11000	0.000845987	0.934	1.068	1.14347
1150.1	tr|A1Z936|A1Z936_DROME	CG8632, isoform A OS=Drosophila melanogaster GN=CG8632 PE=4 SV=1	CG8632	0.85	0.9	1.01	0.95	0.86	1.07	1.07	1.13	1.05	1.12	29	16	14500	0.000846696	0.914	1.088	1.19037
2465.1	tr|Q9VIM0|Q9VIM0_DROME	CG2493 OS=Drosophila melanogaster GN=CG2493 PE=2 SV=1	CG2493	0.74	0.78	1.03	0.91	0.84	1.13	1.19	1.11	1.16	1.1	12	5	6000	0.000864959	0.86	1.138	1.32326
5246.1	tr|Q9VZK1|Q9VZK1_DROME	CG14985 OS=Drosophila melanogaster GN=CG14985-RB PE=2 SV=3	CG14985-RB	0.83	0.81	0.98	0.96	0.83	1.16	1.02	1.17	1.09	1.15	2	1	1000	0.000884957	0.882	1.118	1.26757
5290.1	sp|Q24297|RUXF_DROME	Small nuclear ribonucleoprotein F OS=Drosophila melanogaster GN=DebB PE=1 SV=2	DebB	1.07	1.17	1.22	1.02	1.04	0.91	0.88	0.85	0.91	0.92	1	1	500	0.000889805	1.104	0.894	0.809783
4672.1	sp|Q8MKK0|OB57A_DROME	General odorant-binding protein 57a OS=Drosophila melanogaster GN=Obp57a PE=2 SV=1	Obp57a	1.09	1.12	1.1	1.04	1.09	0.89	0.91	0.84	1.03	0.88	3	1	1500	0.000896225	1.088	0.91	0.836397
4671.1	tr|Q8IRD0|Q8IRD0_DROME	CG32267 OS=Drosophila melanogaster GN=CG32267 PE=2 SV=1	CG32267	0.99	1.06	1.3	1.33	1.19	0.83	0.81	0.89	0.79	0.79	3	1	1500	0.000897197	1.174	0.822	0.70017
5197.1	tr|Q9W3S3|Q9W3S3_DROME	CG8300 OS=Drosophila melanogaster GN=CG8300 PE=2 SV=1	CG8300	0.8	0.88	0.94	0.96	0.96	1.12	1.05	1.07	1.15	1.07	2	1	1000	0.000899447	0.908	1.092	1.20264
4144.1	sp|O77263|TRMB_DROME	tRNA (guanine-N(7)-)-methyltransferase OS=Drosophila melanogaster GN=CG4045 PE=1 SV=1	CG4045	0.78	0.9	1	0.96	0.84	1.1	1.07	1.12	1.14	1.11	4	3	2000	0.000899736	0.896	1.108	1.23661
743.1	tr|Q9V3W9|Q9V3W9_DROME	DNA repair protein Rad23 OS=Drosophila melanogaster GN=Rad23 PE=2 SV=1	Rad23	0.83	0.87	1.01	0.9	0.87	1.16	1.06	1.1	1.03	1.16	43	15	21500	0.000909304	0.896	1.102	1.22991
4889.1	tr|Q9V3G8|Q9V3G8_DROME	CG16886 OS=Drosophila melanogaster GN=BG:DS00180.2 PE=2 SV=1	BG:DS00180.2	1.25	1.33	1.18	0.99	1.37	0.74	0.72	0.72	1	0.71	2	2	1000	0.000911706	1.224	0.778	0.635621
124.1	sp|P29845|HSP7E_DROME	Heat shock 70 kDa protein cognate 5 OS=Drosophila melanogaster GN=Hsc70-5 PE=1 SV=2	Hsc70-5	0.91	0.98	0.99	0.91	0.9	1.09	1.03	1.05	1.04	1.11	227	30	113500	0.000928025	0.938	1.064	1.13433
2405.1	tr|Q5BI50|Q5BI50_DROME	Cullin-4, isoform A OS=Drosophila melanogaster GN=Cul-4 PE=2 SV=1	Cul-4	0.89	0.94	0.97	0.94	0.88	1.01	1.12	1.15	1.04	1.08	12	9	6000	0.000930977	0.924	1.08	1.16883
2289.1	tr|A1Z7X8|A1Z7X8_DROME	CG12926 OS=Drosophila melanogaster GN=CG12926 PE=2 SV=1	CG12926	0.88	0.9	1.01	0.93	0.93	1.07	1.02	1.05	1.11	1.09	13	8	6500	0.000937147	0.93	1.068	1.14839
5189.1	sp|P25867|UBCD1_DROME	Ubiquitin-conjugating enzyme E2-17 kDa OS=Drosophila melanogaster GN=eff PE=1 SV=1	eff	1.04	1.07	1.23	1.09	1.09	0.84	0.97	0.89	0.93	0.85	2	1	1000	0.000945137	1.104	0.896	0.811594
38.1	tr|Q0E9E2|Q0E9E2_DROME	CG1516, isoform I OS=Drosophila melanogaster GN=CG1516 PE=2 SV=1	CG1516	0.86	0.92	1.03	0.93	0.89	1.09	1.06	1.09	1.06	1.08	693	48	346500	0.000953554	0.926	1.076	1.16199
3954.1	tr|Q9VWG2|Q9VWG2_DROME	CG14220 OS=Drosophila melanogaster GN=CG14220-RA PE=2 SV=1	CG14220-RA	0.79	0.77	1.03	0.89	0.8	1.21	1.16	1.09	1.06	1.21	4	4	2000	0.000956001	0.856	1.146	1.33879
2974.1	sp|Q8MKW7|RNZ_DROME	Ribonuclease Z, mitochondrial OS=Drosophila melanogaster GN=JhI-1 PE=1 SV=2	JhI-1	0.82	0.88	1	0.92	0.93	1.08	1.12	1.1	1.02	1.13	8	6	4000	0.000963903	0.91	1.09	1.1978
2322.1	tr|Q9VSW4|Q9VSW4_DROME	CG4447 OS=Drosophila melanogaster GN=CG4447-RA PE=2 SV=1	CG4447-RA	1.05	1	1.31	1.15	1.26	0.85	0.89	0.82	0.85	0.83	13	6	6500	0.000971071	1.154	0.848	0.734835
643.1	tr|Q8IQH0|Q8IQH0_DROME	FI12817p OS=Drosophila melanogaster GN=Nrx-IV PE=2 SV=2	Nrx-IV	0.84	0.89	1	0.96	0.78	1.07	1.14	1.12	1.08	1.12	48	23	24000	0.000971158	0.894	1.106	1.23714
2712.1	tr|Q7PLE9|Q7PLE9_DROME	Rab21, isoform C OS=Drosophila melanogaster GN=Rab21 PE=2 SV=3	Rab21	0.86	0.91	1.03	0.9	0.9	1.05	1.12	1.08	1.06	1.08	10	6	5000	0.000973846	0.92	1.078	1.17174
127.1	tr|Q0KHZ6|Q0KHZ6_DROME	CG7834, isoform A OS=Drosophila melanogaster GN=CG7834 PE=2 SV=1	CG7834	0.82	0.89	0.99	0.96	0.94	1.09	1.06	1.11	1.05	1.1	225	15	112500	0.000974024	0.92	1.082	1.17609
1076.3	tr|Q7JYX2|Q7JYX2_DROME	CG2065 OS=Drosophila melanogaster GN=CG2065 PE=2 SV=1	CG2065	0.79	0.91	0.98	0.97	0.8	1.08	1.12	1.17	1.11	1.08	17	7	8500	0.000975639	0.89	1.112	1.24944
1560.1	tr|Q95RE4|Q95RE4_DROME	LD37574p OS=Drosophila melanogaster GN=yps PE=2 SV=1	yps	1.03	1.01	1.19	1.08	1.11	0.93	0.93	0.92	0.92	0.88	21	12	10500	0.000976089	1.084	0.916	0.845018
1059.1	sp|O18388|IMB_DROME	Importin subunit beta OS=Drosophila melanogaster GN=Fs(2)Ket PE=1 SV=2	Fs(2)Ket	1.03	1.11	1.28	1.12	1.04	0.86	0.89	0.89	0.88	0.91	31	17	15500	0.000985807	1.116	0.886	0.793907
1350.1	tr|Q8MRI4|Q8MRI4_DROME	CG1578 OS=Drosophila melanogaster GN=CG1578 PE=2 SV=1	CG1578	1.02	1.1	1.25	1.09	1.08	0.93	0.92	0.85	0.84	0.92	25	13	12500	0.000986766	1.108	0.892	0.805054
4874.1	tr|Q9VV74|Q9VV74_DROME	LD23602p OS=Drosophila melanogaster GN=Smn PE=2 SV=1	Smn	0.85	0.91	1	0.94	0.93	1.06	1.06	1.04	1.14	1.08	2	2	1000	0.000988317	0.926	1.076	1.16199
921.1	tr|A4V488|A4V488_DROME	Inosine-5'-monophosphate dehydrogenase OS=Drosophila melanogaster GN=ras PE=2 SV=1	ras	0.86	0.91	1.03	0.92	0.89	1.07	1.08	1.1	1.04	1.1	35	16	17500	0.00100146	0.922	1.078	1.1692
2442.1	tr|Q9W122|Q9W122_DROME	Matrix metalloproteinase 1, isoform C OS=Drosophila melanogaster GN=Mmp1 PE=2 SV=3	Mmp1	0.84	0.94	1.02	0.92	0.83	1.11	1.09	1.06	1.09	1.11	12	7	6000	0.00100159	0.91	1.092	1.2
636.1	sp|P41042|RS4_DROME	40S ribosomal protein S4 OS=Drosophila melanogaster GN=RpS4 PE=2 SV=2	RpS4	1.01	1.11	1.17	1.11	1.01	0.9	0.92	0.93	0.91	0.94	49	9	24500	0.00100417	1.082	0.92	0.850277
2050.1	sp|Q9VN03|SUV3_DROME	ATP-dependent RNA helicase SUV3 homolog, mitochondrial OS=Drosophila melanogaster GN=CG9791 PE=1 SV=3	CG9791	1.03	1	1.24	1.2	1.12	0.88	0.89	0.86	0.89	0.89	15	10	7500	0.00100935	1.118	0.882	0.788909
2863.1	tr|E2QCT2|E2QCT2_DROME	Endoplasmic reticulum oxidoreductin-1-like OS=Drosophila melanogaster GN=Ero1L PE=4 SV=1	Ero1L	0.81	0.98	0.98	0.9	0.82	1.06	1.13	1.07	1.1	1.14	9	6	4500	0.00101663	0.898	1.1	1.22494
1854.1	tr|A1Z9K0|A1Z9K0_DROME	CG6701 OS=Drosophila melanogaster GN=CG6701 PE=4 SV=1	CG6701	0.81	0.9	1.03	0.89	0.86	1.11	1.09	1.04	1.13	1.14	17	15	8500	0.00102027	0.898	1.102	1.22717
3325.1	tr|A4UZW2|A4UZW2_DROME	S-adenosylmethionine synthase OS=Drosophila melanogaster GN=M(2)21AB PE=3 SV=1	M(2)21AB	0.69	0.91	0.84	0.87	0.65	1.29	1.17	1.24	0.98	1.36	7	4	3500	0.00102258	0.792	1.208	1.52525
1252.1	tr|Q9VKC8|Q9VKC8_DROME	FI03495p OS=Drosophila melanogaster GN=Tom70 PE=2 SV=2	Tom70	1.05	1.05	1.21	1.11	1.02	0.89	0.93	0.89	0.92	0.93	27	14	13500	0.00102378	1.088	0.912	0.838235
2434.1	tr|Q9VAS1|Q9VAS1_DROME	CG14523 OS=Drosophila melanogaster GN=CG14523 PE=2 SV=1	CG14523	1.05	1.05	1.16	1.07	1.03	0.88	0.96	0.92	0.97	0.93	12	7	6000	0.00102785	1.072	0.932	0.869403
2231.1	tr|Q9VXH4|Q9VXH4_DROME	CG9921 OS=Drosophila melanogaster GN=CG9921 PE=2 SV=1	CG9921	0.86	0.95	1	0.93	0.85	1.13	1.04	1.11	1.06	1.07	14	2	7000	0.00102903	0.918	1.082	1.17865
3058.1	tr|Q9VHK9|Q9VHK9_DROME	CG9837, isoform B OS=Drosophila melanogaster GN=CG9837 PE=1 SV=3	CG9837	0.65	0.7	0.81	0.66	0.7	1.17	1.69	1.1	1.41	1.1	8	5	4000	0.00103591	0.704	1.294	1.83807
5668.1	tr|Q4V4C8|Q4V4C8_DROME	Glycoprotein hormone beta 5, isoform A OS=Drosophila melanogaster GN=Gpb5 PE=2 SV=1	Gpb5	0.71	0.75	0.95	0.89	0.84	1.34	1.2	1.11	1.02	1.2	1	1	500	0.0010469	0.828	1.174	1.41787
149.2	sp|Q9VNT5|TRXR2_DROME	Thioredoxin reductase 2, mitochondrial OS=Drosophila melanogaster GN=Trxr-2 PE=1 SV=1	Trxr-2	0.83	0.89	1.02	0.93	0.76	1.12	1.13	1.1	1.08	1.13	22	2	11000	0.00104794	0.886	1.112	1.25508
2629.1	tr|Q9W039|Q9W039_DROME	CG9018, isoform A OS=Drosophila melanogaster GN=CG9018 PE=2 SV=1	CG9018	0.84	0.89	1	0.94	0.87	1.09	1.1	1.17	1.04	1.05	10	9	5000	0.00105045	0.908	1.09	1.20044
2166.1	sp|Q9VRH6|GUF1_DROME	Translation factor waclaw, mitochondrial OS=Drosophila melanogaster GN=waw PE=2 SV=2	waw	0.99	1.13	1.23	1.25	1.05	0.89	0.87	0.87	0.83	0.9	14	9	7000	0.0010546	1.13	0.872	0.771681
3262.1	tr|Q9W1F8|Q9W1F8_DROME	CG13565 OS=Drosophila melanogaster GN=CG13565 PE=2 SV=2	CG13565	1.11	1.06	1.09	1.01	1.06	0.9	0.91	1.01	0.94	0.9	7	5	3500	0.0010609	1.066	0.932	0.874296
2914.1	sp|P40792|RAC1_DROME	Ras-related protein Rac1 OS=Drosophila melanogaster GN=Rac1 PE=1 SV=2	Rac1	0.77	0.92	0.95	0.98	0.78	1.11	1.09	1.19	1.08	1.13	9	2	4500	0.00106141	0.88	1.12	1.27273
2172.1	tr|Q9VLP5|Q9VLP5_DROME	CG7806 OS=Drosophila melanogaster GN=CG7806 PE=2 SV=1	CG7806	0.88	0.89	1.03	0.89	0.89	1.07	1.09	1.03	1.14	1.09	14	9	7000	0.0010617	0.916	1.084	1.18341
1066.1	sp|Q27237|TID_DROME	Protein tumorous imaginal discs, mitochondrial OS=Drosophila melanogaster GN=l(2)tid PE=1 SV=2	l(2)tid	1.06	1.01	1.18	1.04	1.1	0.89	0.94	0.92	0.95	0.91	31	14	15500	0.0010683	1.078	0.922	0.855288
588.1	tr|Q7K4T8|Q7K4T8_DROME	CG8520 OS=Drosophila melanogaster GN=CG8520 PE=2 SV=1	CG8520	0.87	0.97	0.96	0.94	0.87	1.12	1.01	1.12	1.04	1.11	52	17	26000	0.00107083	0.922	1.08	1.17137
825.1	tr|B7YZG7|B7YZG7_DROME	CG13349, isoform B OS=Drosophila melanogaster GN=CG13349 PE=4 SV=1	CG13349	0.82	0.94	0.99	0.93	0.88	1.14	1.05	1.08	1.04	1.13	39	14	19500	0.00107677	0.912	1.088	1.19298
783.1	sp|P17276|PH4H_DROME	Protein henna OS=Drosophila melanogaster GN=Hn PE=1 SV=3	Hn	0.91	0.85	1.02	0.89	0.84	1.12	1.1	1.16	1.07	1.03	41	14	20500	0.00108492	0.902	1.096	1.21508
2197.1	sp|Q9I7K6|NASP_DROME	Protein NASP homolog OS=Drosophila melanogaster GN=CG8223 PE=1 SV=1	CG8223	0.76	0.95	0.94	0.92	0.76	1.15	1.01	1.18	1.17	1.15	14	7	7000	0.00108775	0.866	1.132	1.30716
3086.1	sp|P22978|HS6B_DROME	Heat shock protein 67B2 OS=Drosophila melanogaster GN=Hsp67Bb PE=2 SV=1	Hsp67Bb	0.81	0.86	0.99	0.87	0.87	1.09	1.12	1.03	1.26	1.1	8	4	4000	0.00109033	0.88	1.12	1.27273
3886.1	tr|Q9VW40|Q9VW40_DROME	CG14103 OS=Drosophila melanogaster GN=CG14103 PE=2 SV=2	CG14103	1.03	1.13	1.15	1.08	1.03	0.96	0.9	0.87	0.87	0.98	5	2	2500	0.00109122	1.084	0.916	0.845018
1391.1	tr|Q9W4C1|Q9W4C1_DROME	CG15784 OS=Drosophila melanogaster GN=CG15784 PE=2 SV=1	CG15784	0.82	0.81	1.07	0.77	0.81	1.2	1.11	1.16	1.09	1.15	25	4	12500	0.0010916	0.856	1.142	1.33411
5503.1	tr|Q9VTT4|Q9VTT4_DROME	CG11560 OS=Drosophila melanogaster GN=CG11560 PE=1 SV=2	CG11560	0.82	0.9	0.98	0.99	0.84	1.08	1.05	1.11	1.13	1.09	1	1	500	0.00109165	0.906	1.092	1.2053
5337.1	tr|Q9VHV6|Q9VHV6_DROME	CG9667 OS=Drosophila melanogaster GN=CG9667 PE=2 SV=2	CG9667	1.03	1.08	1.09	1.04	1.02	0.98	0.95	0.89	0.95	0.97	1	1	500	0.00109404	1.052	0.948	0.901141
5123.1	tr|B7Z075|B7Z075_DROME	Falten, isoform B OS=Drosophila melanogaster GN=fal PE=4 SV=1	fal	0.77	0.86	1.04	0.89	0.84	1.11	1.11	1.19	1.07	1.13	2	2	1000	0.00109752	0.88	1.122	1.275
733.1	tr|Q9VQD7|Q9VQD7_DROME	CG3214, isoform A OS=Drosophila melanogaster GN=CG3214 PE=2 SV=1	CG3214	1.05	1.12	1.06	1.12	1.05	0.94	0.87	0.98	0.84	0.97	44	7	22000	0.00110497	1.08	0.92	0.851852
5522.1	tr|Q9VDR0|Q9VDR0_DROME	CG17190 OS=Drosophila melanogaster GN=CG17190 PE=1 SV=1	CG17190	0.81	0.79	1.01	0.91	0.93	1.12	1.12	1.07	1.16	1.07	1	1	500	0.00111092	0.89	1.108	1.24494
1785.1	tr|Q0KI25|Q0KI25_DROME	CG4467, isoform B OS=Drosophila melanogaster GN=CG4467 PE=4 SV=1	CG4467	0.9	0.85	1.01	0.94	0.77	1.09	1.06	1.13	1.12	1.13	18	15	9000	0.00111659	0.894	1.106	1.23714
5250.1	tr|A1ZAQ9|A1ZAQ9_DROME	CG15917 OS=Drosophila melanogaster GN=CG15917 PE=4 SV=1	CG15917	0.82	0.88	0.98	0.9	0.95	1.17	1.05	1.07	1.14	1.04	2	1	1000	0.00111976	0.906	1.094	1.20751
4252.1	sp|Q9VC44|ALLS_DROME	Allatostatins Ast OS=Drosophila melanogaster GN=Ast PE=1 SV=1	Ast	0.97	0.89	1.01	0.9	0.88	1.09	1.06	1.1	1.03	1.07	4	1	2000	0.00112124	0.93	1.07	1.15054
684.2	tr|Q9VCQ9|Q9VCQ9_DROME	CG6733 OS=Drosophila melanogaster GN=CG6733 PE=2 SV=1	CG6733	1.16	1.07	1.34	1.1	1.08	0.83	0.83	0.77	0.98	0.83	12	8	6000	0.00112254	1.15	0.848	0.737391
3077.1	sp|Q9VU70|TTC36_DROME	Tetratricopeptide repeat protein 36 homolog OS=Drosophila melanogaster GN=CG14105 PE=1 SV=1	CG14105	1.06	1.12	1.24	1.03	1.08	0.81	0.91	0.89	0.92	0.94	8	4	4000	0.00113565	1.106	0.894	0.808318
2546.1	tr|Q9VM58|Q9VM58_DROME	CG10399 OS=Drosophila melanogaster GN=CG10399 PE=2 SV=2	CG10399	0.83	0.92	1	0.87	0.88	1.08	1.07	1.17	1.16	1.02	11	7	5500	0.001137	0.9	1.1	1.22222
4056.1	tr|Q4V625|Q4V625_DROME	CG6435 OS=Drosophila melanogaster GN=CG6435 PE=2 SV=1	CG6435	0.9	0.96	0.98	0.89	0.88	1.03	1.08	1.15	1.11	1.02	4	3	2000	0.00113779	0.922	1.078	1.1692
746.1	tr|Q9VRP3|Q9VRP3_DROME	AT08565p OS=Drosophila melanogaster GN=Txl PE=2 SV=1	Txl	0.86	0.92	1.01	0.92	0.89	1.11	1.04	1.11	1.02	1.11	43	8	21500	0.00113864	0.92	1.078	1.17174
5461.1	tr|Q9VT40|Q9VT40_DROME	Nijmegen breakage syndrome OS=Drosophila melanogaster GN=nbs PE=1 SV=3	nbs	0.65	0.8	1.05	0.81	0.69	1.2	1.2	1.35	1.17	1.09	1	1	500	0.00114139	0.8	1.202	1.5025
633.1	tr|Q9VSL4|Q9VSL4_DROME	CG6673, isoform B OS=Drosophila melanogaster GN=CG6673 PE=2 SV=2	CG6673	0.77	0.93	0.9	0.92	0.86	1.19	1.02	1.23	1.04	1.14	49	11	24500	0.00115153	0.876	1.124	1.28311
1939.1	tr|O97102|O97102_DROME	LD07775p OS=Drosophila melanogaster GN=smt3 PE=1 SV=1	smt3	0.89	0.81	0.95	0.79	0.91	1.03	1.18	1.06	1.27	1.11	17	4	8500	0.00116059	0.87	1.13	1.29885
827.1	tr|Q9VDL2|Q9VDL2_DROME	LD40493p OS=Drosophila melanogaster GN=TFAM PE=2 SV=1	TFAM	1.05	1	1.16	1.05	1.08	0.94	0.95	0.93	0.92	0.94	39	12	19500	0.00116497	1.068	0.936	0.876404
3279.1	tr|Q8MSD1|Q8MSD1_DROME	LD05256p OS=Drosophila melanogaster GN=SP2637 PE=2 SV=1	SP2637	0.85	0.93	1.01	0.92	0.91	1.12	1.08	1.09	1.06	1.02	7	5	3500	0.00117372	0.924	1.074	1.16234
73.3	tr|B7Z0L2|B7Z0L2_DROME	Cheerio, isoform F OS=Drosophila melanogaster GN=cher PE=4 SV=1	cher	1	1.08	1.13	1.06	1.02	0.95	0.93	0.93	0.94	0.96	254	38	127000	0.00117779	1.058	0.942	0.890359
771.1	tr|Q9VUZ8|Q9VUZ8_DROME	PDCD-5 OS=Drosophila melanogaster GN=PDCD-5 PE=2 SV=1	PDCD-5	0.87	0.85	1.03	0.91	0.91	1.14	1.06	1.05	1.08	1.1	42	4	21000	0.00119331	0.914	1.086	1.18818
4074.1	sp|Q9VJ38|RM13_DROME	39S ribosomal protein L13, mitochondrial OS=Drosophila melanogaster GN=mRpL13 PE=2 SV=2	mRpL13	1.15	1.09	1.32	1.12	1	0.85	0.92	0.86	0.8	0.88	4	3	2000	0.00119748	1.136	0.862	0.758803
1803.1	tr|Q8IQ82|Q8IQ82_DROME	Pastrel, isoform E OS=Drosophila melanogaster GN=pst PE=2 SV=2	pst	0.79	0.94	1.01	0.89	0.81	1.16	1.09	1.06	1.09	1.17	18	12	9000	0.0011985	0.888	1.114	1.2545
1207.1	tr|A1Z847|A1Z847_DROME	CG2269, isoform B OS=Drosophila melanogaster GN=CG2269 PE=4 SV=1	CG2269	1.02	1.03	1.11	1.08	1.01	0.97	0.92	0.95	0.95	0.95	28	14	14000	0.00119958	1.05	0.948	0.902857
5194.1	tr|Q9VRA0|Q9VRA0_DROME	CG15456 OS=Drosophila melanogaster GN=CG15456 PE=1 SV=1	CG15456	0.82	0.89	0.95	0.9	0.83	1.18	1.12	1.07	0.99	1.24	2	1	1000	0.00120113	0.878	1.12	1.27563
2845.1	sp|Q9VXY0|CP4S3_DROME	Probable cytochrome P450 4s3 OS=Drosophila melanogaster GN=Cyp4s3 PE=1 SV=1	Cyp4s3	1.25	1.23	1.21	1	1.07	0.73	0.86	0.84	0.97	0.83	9	6	4500	0.00120339	1.152	0.846	0.734375
3978.1	tr|Q9VPN2|Q9VPN2_DROME	CG11592 OS=Drosophila melanogaster GN=BEST:CK02467 PE=2 SV=1	BEST:CK02467	0.73	0.82	1.05	0.87	0.79	1.05	1.17	1.2	1.15	1.16	4	4	2000	0.00120406	0.852	1.146	1.34507
635.1	tr|Q867T3|Q867T3_DROME	CG33205, isoform H OS=Drosophila melanogaster GN=CG8154 PE=2 SV=1	CG8154	1.09	1.19	1.05	1.02	1.04	0.92	0.89	0.95	0.9	0.94	49	10	24500	0.00120899	1.078	0.92	0.853432
2905.1	tr|Q9VBN5|Q9VBN5_DROME	60S ribosomal protein L27 OS=Drosophila melanogaster GN=RpL27 PE=2 SV=1	RpL27	1.01	1.09	1.16	1.17	1.03	0.9	0.92	0.95	0.84	0.93	9	3	4500	0.00121464	1.092	0.908	0.831502
4658.1	tr|Q8IMC2|Q8IMC2_DROME	Eph receptor tyrosine kinase, isoform B OS=Drosophila melanogaster GN=Eph PE=2 SV=2	Eph	0.93	0.85	0.98	0.9	0.78	1.09	1.1	1.02	1.13	1.2	3	2	1500	0.00121621	0.888	1.108	1.24775
3934.1	tr|A1ZAG1|A1ZAG1_DROME	CG4398 OS=Drosophila melanogaster GN=CG4398 PE=4 SV=1	CG4398	0.7	0.89	0.87	0.94	0.81	1.23	1	1.11	1.16	1.29	4	4	2000	0.00121977	0.842	1.158	1.3753
4974.1	tr|Q9W448|Q9W448_DROME	CG5966 OS=Drosophila melanogaster GN=CG5966 PE=2 SV=1	CG5966	0.93	0.92	1	0.77	0.89	1.11	1.07	1.08	1.14	1.08	2	2	1000	0.00122343	0.902	1.096	1.21508
1150.2	tr|A1Z935|A1Z935_DROME	CG8632, isoform B OS=Drosophila melanogaster GN=CG8632 PE=4 SV=1	CG8632	0.85	0.9	1.02	0.95	0.87	1.06	1.07	1.12	1.05	1.12	29	16	14500	0.00123381	0.918	1.084	1.18083
490.1	sp|Q9VKD3|NFS1_DROME	Probable cysteine desulfurase, mitochondrial OS=Drosophila melanogaster GN=CG12264 PE=2 SV=1	CG12264	0.85	0.95	0.99	0.92	0.89	1.13	1.05	1.09	1.01	1.12	61	18	30500	0.0012421	0.92	1.08	1.17391
4979.1	tr|Q9W0U6|Q9W0U6_DROME	CG7049 OS=Drosophila melanogaster GN=CG7049 PE=1 SV=1	CG7049	0.85	1	0.93	0.96	0.86	1.09	1.03	1.1	1.06	1.12	2	2	1000	0.0012421	0.92	1.08	1.17391
2978.1	tr|Q9VTF8|Q9VTF8_DROME	Mitochondrial ribosomal protein L2 OS=Drosophila melanogaster GN=mRpL2 PE=2 SV=1	mRpL2	1.04	1.23	1.36	1.32	1.14	0.69	0.74	0.68	1.05	0.73	8	6	4000	0.00124704	1.218	0.778	0.638752
3745.1	tr|Q9VIX8|Q9VIX8_DROME	CG17350 OS=Drosophila melanogaster GN=CG17350 PE=2 SV=1	CG17350	0.8	0.72	0.93	0.84	0.94	1.09	1.17	1.07	1.33	1.1	5	4	2500	0.00125157	0.846	1.152	1.3617
1886.1	tr|Q7KSM5|Q7KSM5_DROME	Aos1 OS=Drosophila melanogaster GN=Aos1 PE=2 SV=1	Aos1	0.91	0.91	1.02	0.9	0.88	1.04	1.07	1.1	1.13	1.03	17	10	8500	0.00125337	0.924	1.074	1.16234
5560.1	tr|Q9W081|Q9W081_DROME	AT01075p OS=Drosophila melanogaster GN=CG13923 PE=2 SV=3	CG13923	0.95	0.98	0.97	0.88	0.81	1.08	1.06	1.1	1.06	1.11	1	1	500	0.00125337	0.918	1.082	1.17865
3733.1	tr|Q9VIJ5|Q9VIJ5_DROME	LD03247p OS=Drosophila melanogaster GN=Pomp PE=2 SV=1	Pomp	0.87	0.81	1.04	0.8	0.81	1.1	1.14	1.16	1.04	1.23	5	4	2500	0.00125725	0.866	1.134	1.30947
1828.1	tr|Q7K148|Q7K148_DROME	Proteasome subunit beta type OS=Drosophila melanogaster GN=Prosbeta5 PE=2 SV=1	Prosbeta5	0.86	0.99	0.98	0.93	0.84	1.09	1.05	1.07	1.07	1.13	18	8	9000	0.0012659	0.92	1.082	1.17609
2515.1	sp|Q24564|MERH_DROME	Moesin/ezrin/radixin homolog 2 OS=Drosophila melanogaster GN=Mer PE=1 SV=1	Mer	0.82	0.88	1.03	0.91	0.89	1.09	1.1	1.11	1.03	1.13	11	8	5500	0.00126982	0.906	1.092	1.2053
219.1	sp|Q9VGS2|TCTP_DROME	Translationally-controlled tumor protein homolog OS=Drosophila melanogaster GN=Tctp PE=1 SV=1	Tctp	0.84	0.93	0.92	0.91	0.9	1.08	1.02	1.24	1.11	1.05	127	8	63500	0.0012707	0.9	1.1	1.22222
3471.1	tr|Q9VN01|Q9VN01_DROME	CG9780 OS=Drosophila melanogaster GN=CG9780 PE=2 SV=1	CG9780	0.91	0.95	0.99	0.87	0.85	1.06	1.17	1.09	1.09	1.02	6	5	3000	0.00128533	0.914	1.086	1.18818
5509.1	tr|Q9VJ90|Q9VJ90_DROME	CG5790 OS=Drosophila melanogaster GN=CG5790 PE=2 SV=1	CG5790	0.43	0.77	0.73	0.8	0.47	1.59	0.87	1.45	1.48	1.4	1	1	500	0.00129303	0.64	1.358	2.12188
5469.1	tr|Q6XPX3|Q6XPX3_DROME	FI07253p OS=Drosophila melanogaster GN=sPLA2 PE=2 SV=1	sPLA2	0.72	0.85	0.96	0.92	0.95	1.19	1.08	1.07	1.13	1.12	1	1	500	0.00129793	0.88	1.118	1.27045
5429.1	tr|Q9VWF5|Q9VWF5_DROME	CG14222 OS=Drosophila melanogaster GN=CG14222 PE=2 SV=1	CG14222	0.61	0.88	0.95	0.95	0.65	1.24	1.21	1.14	1.11	1.26	1	1	500	0.00130289	0.808	1.192	1.47525
2036.1	tr|Q7JUP3|Q7JUP3_DROME	Caspar, isoform A OS=Drosophila melanogaster GN=casp PE=2 SV=1	casp	0.87	0.95	1.02	0.93	0.88	1.05	1.06	1.06	1.11	1.07	15	11	7500	0.00130387	0.93	1.07	1.15054
3801.1	tr|Q0E952|Q0E952_DROME	Syntrophin-like 2, isoform C OS=Drosophila melanogaster GN=Syn2 PE=2 SV=1	Syn2	1.19	1.03	1.1	1.06	1.02	0.9	0.94	0.94	0.89	0.94	5	4	2500	0.00131935	1.08	0.922	0.853704
4145.1	tr|Q8T4C9|Q8T4C9_DROME	AT03632p OS=Drosophila melanogaster GN=CG6310 PE=2 SV=1	CG6310	0.77	0.9	1	0.95	0.76	1.1	1.08	1.11	1.19	1.15	4	3	2000	0.00132407	0.876	1.126	1.28539
835.1	tr|Q7JQX9|Q7JQX9_DROME	FI14001p OS=Drosophila melanogaster GN=SNF4Agamma PE=2 SV=1	SNF4Agamma	1.02	1.04	1.19	1.08	1.04	0.91	0.93	0.93	0.91	0.94	38	21	19000	0.00133619	1.074	0.924	0.860335
4078.1	tr|Q9VI56|Q9VI56_DROME	CG1943, isoform A OS=Drosophila melanogaster GN=CG1943 PE=2 SV=1	CG1943	1.09	1.05	1.14	1.09	1.04	0.95	0.95	0.88	0.99	0.83	4	3	2000	0.00133713	1.082	0.92	0.850277
722.1	sp|P08111-3|L2GL_DROME	Isoform B of Lethal(2) giant larvae protein OS=Drosophila melanogaster GN=l(2)gl	l(2)gl	0.89	0.97	1.01	0.89	0.83	1.07	1.06	1.1	1.06	1.11	44	24	22000	0.00133713	0.918	1.08	1.17647
5366.1	tr|Q9VPN3|Q9VPN3_DROME	CG11562 OS=Drosophila melanogaster GN=CG11562 PE=2 SV=1	CG11562	0.98	1.05	1.21	1.23	1.33	0.79	0.81	0.85	0.88	0.88	1	1	500	0.00134131	1.16	0.842	0.725862
4984.1	sp|Q9VSZ6|QTRD1_DROME	Queuine tRNA-ribosyltransferase subunit QTRTD1 homolog OS=Drosophila melanogaster GN=CG3434 PE=2 SV=1	CG3434	0.93	0.89	1.02	0.88	0.92	1.04	1.11	1.03	1.11	1.07	2	2	1000	0.00134632	0.928	1.072	1.15517
2793.1	sp|Q9VMX1|KBP_DROME	Protein KBP homolog OS=Drosophila melanogaster GN=CG14043 PE=1 SV=1	CG14043	1.03	1.1	1.2	1.12	1	0.9	0.92	0.91	0.88	0.95	9	7	4500	0.00135199	1.09	0.912	0.836697
2219.1	tr|Q7JW07|Q7JW07_DROME	CG12935 OS=Drosophila melanogaster GN=CG12935 PE=2 SV=1	CG12935	1.04	1.03	1.15	1.12	1.04	0.93	0.93	0.9	0.87	0.99	14	5	7000	0.00135231	1.076	0.924	0.858736
4782.1	tr|Q9VR99|Q9VR99_DROME	Cactin OS=Drosophila melanogaster GN=cactin PE=1 SV=2	cactin	0.92	0.89	1.01	0.89	0.9	1.11	1.12	1.12	1	1.05	2	2	1000	0.00135743	0.922	1.08	1.17137
3315.1	tr|Q8I941|Q8I941_DROME	CG32485 OS=Drosophila melanogaster GN=CG32485 PE=2 SV=1	CG32485	0.81	0.91	1.02	0.95	0.84	1.07	1.08	1.08	1.12	1.13	7	4	3500	0.00136927	0.906	1.096	1.20971
1898.1	sp|P36872-2|2ABA_DROME	Isoform B of Protein phosphatase PP2A 55 kDa regulatory subunit OS=Drosophila melanogaster GN=tws	tws	0.89	0.99	0.97	0.91	0.82	1.12	1.02	1.08	1.09	1.1	17	9	8500	0.00136946	0.916	1.082	1.18122
1308.1	tr|A1ZAK3|A1ZAK3_DROME	Dek, isoform C OS=Drosophila melanogaster GN=Dek PE=4 SV=1	Dek	0.92	0.93	1.03	0.93	0.91	1.04	1.05	1.05	1.1	1.06	26	12	13000	0.00136962	0.944	1.06	1.12288
533.1	tr|Q9VG26|Q9VG26_DROME	CG31345 OS=Drosophila melanogaster GN=CG31345-RA PE=2 SV=2	CG31345-RA	0.85	0.92	1.03	0.92	0.87	1.11	1.06	1.1	1.04	1.09	57	10	28500	0.00137363	0.918	1.08	1.17647
1127.1	tr|Q8IN51|Q8IN51_DROME	CG31205 OS=Drosophila melanogaster GN=CG31205 PE=3 SV=2	CG31205	0.99	1.08	1.26	1.08	1.17	0.86	0.93	0.89	0.9	0.84	30	7	15000	0.00138399	1.116	0.884	0.792115
4850.1	tr|Q9XYZ6|Q9XYZ6_DROME	CG5808 OS=Drosophila melanogaster GN=CG5808 PE=2 SV=1	CG5808	1.13	1.06	1.25	0.99	1.17	0.82	0.94	0.88	0.92	0.84	2	2	1000	0.00138904	1.12	0.88	0.785714
5373.1	tr|Q9VD66|Q9VD66_DROME	Female-specific independent of transformer OS=Drosophila melanogaster GN=fit PE=2 SV=1	fit	1.13	0.95	1.32	1.2	1.24	0.84	0.91	0.87	0.81	0.71	1	1	500	0.00138946	1.168	0.828	0.708904
3117.1	tr|Q9VVJ7|Q9VVJ7_DROME	CG7484 OS=Drosophila melanogaster GN=CG7484 PE=1 SV=2	CG7484	0.91	0.98	0.98	0.93	0.93	1.05	0.99	1.09	1.07	1.09	8	2	4000	0.00139836	0.946	1.058	1.11839
2291.1	tr|Q8SWU4|Q8SWU4_DROME	CG4577 OS=Drosophila melanogaster GN=CG4577 PE=2 SV=1	CG4577	0.92	0.97	0.95	0.98	0.91	1.07	1	1.1	1.05	1.03	13	8	6500	0.00141435	0.946	1.05	1.10994
2497.1	tr|Q8IRE4|Q8IRE4_DROME	CG32281 OS=Drosophila melanogaster GN=CG32281-RA PE=2 SV=2	CG32281-RA	0.87	0.9	1.04	0.89	0.88	1.11	1.08	1.08	1.03	1.13	11	9	5500	0.00141483	0.916	1.086	1.18559
1893.1	tr|Q7K3T3|Q7K3T3_DROME	CG1441, isoform A OS=Drosophila melanogaster GN=CG1441 PE=2 SV=1	CG1441	1.2	1.13	1.36	1.24	0.94	0.76	0.9	0.84	0.82	0.81	17	9	8500	0.00141625	1.174	0.826	0.703578
2098.1	tr|A1Z9W2|A1Z9W2_DROME	CG33506 OS=Drosophila melanogaster GN=CG33506-RA PE=2 SV=1	CG33506-RA	0.99	1.04	1.13	1.11	1.04	0.93	0.92	0.96	0.93	0.94	15	6	7500	0.0014225	1.062	0.936	0.881356
3065.1	tr|Q8SXJ8|Q8SXJ8_DROME	CG17493 OS=Drosophila melanogaster GN=CG17493 PE=2 SV=1	CG17493	1.03	1.04	1.16	1.07	1.02	0.92	0.95	0.93	0.96	0.93	8	4	4000	0.0014225	1.064	0.938	0.881579
5659.1	tr|B7YZU1|B7YZU1_DROME	CG2121, isoform B OS=Drosophila melanogaster GN=CG2121 PE=4 SV=1	CG2121	1.23	0.91	1.37	1.23	1.49	0.65	0.83	0.83	0.76	0.7	1	1	500	0.00142616	1.246	0.754	0.605136
745.1	tr|Q9VZI1|Q9VZI1_DROME	Calponin-like protein Chd64 OS=Drosophila melanogaster GN=Chd64 PE=2 SV=2	Chd64	0.84	0.97	1.01	0.9	0.87	1.09	1.06	1.04	1.11	1.11	43	9	21500	0.00143025	0.918	1.082	1.17865
4890.1	tr|Q0E981|Q0E981_DROME	CG8485, isoform A OS=Drosophila melanogaster GN=CG8485 PE=2 SV=1	CG8485	1.04	1.02	1.1	1.05	1.17	0.87	0.97	0.92	0.91	0.95	2	2	1000	0.00143665	1.076	0.924	0.858736
2990.1	tr|Q9VEJ9|Q9VEJ9_DROME	CG5873 OS=Drosophila melanogaster GN=CG5873 PE=2 SV=2	CG5873	1.07	1.05	1.22	1.02	1.1	0.95	0.89	0.85	0.93	0.92	8	6	4000	0.00143778	1.092	0.908	0.831502
3321.2	tr|Q9W2Z6|Q9W2Z6_DROME	CG32694, isoform A OS=Drosophila melanogaster GN=CG32694 PE=2 SV=2	CG32694	0.76	1.02	0.84	0.81	0.72	1.26	1.03	1.08	1.28	1.2	3	3	1500	0.0014422	0.83	1.17	1.40964
142.1	tr|A8JV00|A8JV00_DROME	CG34417, isoform H OS=Drosophila melanogaster GN=CG34417 PE=4 SV=1	CG34417	0.89	0.9	1.04	0.91	0.91	1.06	1.09	1.07	1.08	1.04	195	105	97500	0.00144496	0.93	1.068	1.14839
1414.1	tr|Q9VRM5|Q9VRM5_DROME	FI04596p OS=Drosophila melanogaster GN=Msr-110 PE=2 SV=1	Msr-110	0.75	0.85	1	0.84	0.81	1.18	1.06	1.04	1.15	1.3	24	12	12000	0.00144837	0.85	1.146	1.34824
1851.1	sp|Q9VQG4|COLT_DROME	Congested-like trachea protein OS=Drosophila melanogaster GN=colt PE=2 SV=1	colt	0.84	0.8	1.04	0.92	0.89	1.08	1.1	1.1	1.15	1.08	18	4	9000	0.00145369	0.898	1.102	1.22717
2253.1	tr|Q9VIG0|Q9VIG0_DROME	CG9257 OS=Drosophila melanogaster GN=CG9257 PE=2 SV=1	CG9257	1.05	1.32	1.28	1.2	0.97	0.85	0.79	0.84	0.81	0.89	13	10	6500	0.00145799	1.164	0.836	0.718213
4969.1	tr|Q9VX84|Q9VX84_DROME	CG16700 OS=Drosophila melanogaster GN=CG16700 PE=2 SV=1	CG16700	1.06	0.99	1.09	1.05	1.03	0.98	0.95	0.97	0.95	0.94	2	2	1000	0.00147503	1.044	0.958	0.917625
1242.1	tr|Q9VK04|Q9VK04_DROME	CG31729, isoform A OS=Drosophila melanogaster GN=CG31729 PE=2 SV=2	CG31729	0.92	0.89	1.02	0.93	0.81	1.08	1.06	1.1	1.06	1.13	27	17	13500	0.00148185	0.914	1.086	1.18818
2778.1	tr|Q9XYW6|Q9XYW6_DROME	CHIP OS=Drosophila melanogaster GN=CHIP PE=2 SV=1	CHIP	0.86	0.9	1.01	0.89	0.98	1.06	1.06	1.05	1.11	1.08	9	8	4500	0.00148861	0.928	1.072	1.15517
3284.1	tr|Q9VB68|Q9VB68_DROME	Gram-positive specific serine protease, isoform B OS=Drosophila melanogaster GN=grass PE=1 SV=1	grass	0.9	0.95	0.99	0.95	0.93	1.05	1.05	1.04	1.12	1.01	7	5	3500	0.0014927	0.944	1.054	1.11653
2247.1	tr|Q9VBQ7|Q9VBQ7_DROME	CG5116 OS=Drosophila melanogaster GN=CG5116-RA PE=2 SV=2	CG5116-RA	1.06	1.05	1.18	1.07	1	0.92	0.93	0.93	0.92	0.95	13	10	6500	0.00149665	1.072	0.93	0.867537
1398.1	sp|P10351|XDH_DROME	Xanthine dehydrogenase OS=Drosophila melanogaster GN=ry PE=2 SV=2	ry	0.74	0.95	1.01	0.88	0.84	1.11	1.16	1.15	1.06	1.11	24	17	12000	0.00150625	0.884	1.118	1.26471
4310.1	sp|Q9VIF0|NOC2L_DROME	Nucleolar complex protein 2 homolog OS=Drosophila melanogaster GN=CG9246 PE=1 SV=1	CG9246	0.78	0.91	1.02	0.95	0.83	1.13	1.11	1.11	1.1	1.07	3	3	1500	0.00151467	0.898	1.104	1.2294
3060.1	sp|P22058|CPD1_DROME	Chromosomal protein D1 OS=Drosophila melanogaster GN=D1 PE=1 SV=3	D1	1.05	1.2	1.21	1.26	0.98	0.93	0.81	0.92	0.82	0.81	8	5	4000	0.00152073	1.14	0.858	0.752632
1720.1	sp|Q8IGJ0|EFR3_DROME	Protein EFR3 homolog cmp44E OS=Drosophila melanogaster GN=stmA PE=2 SV=3	stmA	0.85	0.91	0.99	0.97	0.82	1.08	1.08	1.16	1.03	1.12	19	12	9500	0.00152317	0.908	1.094	1.20485
4765.1	sp|P52905|TRYI_DROME	Trypsin iota OS=Drosophila melanogaster GN=iotaTry PE=2 SV=1	iotaTry	1.55	1.54	1.4	0.88	1.16	0.66	0.69	0.69	0.78	0.66	2	2	1000	0.00152408	1.306	0.696	0.532925
3376.1	tr|Q9VA30|Q9VA30_DROME	CG15546 OS=Drosophila melanogaster GN=CG15546 PE=2 SV=1	CG15546	0.81	0.86	1.06	0.85	0.88	1.15	1.12	1.07	1.08	1.12	6	6	3000	0.00153242	0.892	1.108	1.24215
2711.1	tr|Q8IQS5|Q8IQS5_DROME	CG32195 OS=Drosophila melanogaster GN=CG32195 PE=2 SV=1	CG32195	0.85	0.89	1.02	0.89	0.84	1.04	1.14	1.08	1.19	1.05	10	6	5000	0.00153344	0.898	1.1	1.22494
2962.1	tr|A1Z9M0|A1Z9M0_DROME	CG18324, isoform B OS=Drosophila melanogaster GN=CG18324 PE=3 SV=1	CG18324	1.05	1.07	1.19	1.05	1.04	0.89	0.91	0.88	0.93	0.99	8	7	4000	0.00154593	1.08	0.92	0.851852
3758.1	tr|Q9VXW2|Q9VXW2_DROME	CG6227 OS=Drosophila melanogaster GN=CG6227 PE=2 SV=1	CG6227	1.24	1.05	1.11	0.98	1.15	0.87	0.92	0.9	0.91	0.86	5	4	2500	0.00155697	1.106	0.892	0.80651
2103.1	sp|Q9VZS5|RL28_DROME	60S ribosomal protein L28 OS=Drosophila melanogaster GN=RpL28 PE=1 SV=1	RpL28	1.1	1.07	1.19	1.09	1	0.84	0.9	0.93	0.98	0.91	15	5	7500	0.00157327	1.09	0.912	0.836697
5311.1	tr|Q9VB51|Q9VB51_DROME	CG5934 OS=Drosophila melanogaster GN=CG5934 PE=2 SV=1	CG5934	1.14	1.42	1.35	0.97	1.21	0.79	0.9	0.62	0.73	0.86	1	1	500	0.00157366	1.218	0.78	0.640394
1981.1	tr|A1ZAK8|A1ZAK8_DROME	P-element somatic inhibitor, isoform C OS=Drosophila melanogaster GN=Psi PE=4 SV=1	Psi	1.05	1.04	1.14	1.01	1.04	0.93	0.94	0.93	0.97	0.96	16	10	8000	0.00157797	1.056	0.946	0.895833
122.1	tr|Q7KUB1|Q7KUB1_DROME	Isocitrate dehydrogenase [NADP] OS=Drosophila melanogaster GN=Idh PE=2 SV=1	Idh	0.85	0.9	1.05	0.89	0.86	1.09	1.08	1.07	1.14	1.07	231	21	115500	0.00158418	0.91	1.09	1.1978
812.1	tr|Q8IQN4|Q8IQN4_DROME	Myosin binding subunit, isoform I OS=Drosophila melanogaster GN=Mbs PE=1 SV=2	Mbs	1.01	1.05	1.16	1.08	1.03	0.95	0.9	0.94	0.95	0.94	39	29	19500	0.00158433	1.066	0.936	0.878049
2085.1	tr|Q9VX98|Q9VX98_DROME	CG9099 OS=Drosophila melanogaster GN=CG9099 PE=2 SV=3	CG9099	0.94	0.89	0.98	0.88	0.98	1.01	1.07	1.04	1.11	1.09	15	7	7500	0.00158433	0.934	1.064	1.13919
416.1	tr|A1Z7V9|A1Z7V9_DROME	CG1814, isoform A OS=Drosophila melanogaster GN=CG1814 PE=4 SV=1	CG1814	0.82	0.91	1.02	0.92	0.87	1.13	1.09	1.08	1.02	1.14	70	20	35000	0.00158882	0.908	1.092	1.20264
2666.1	tr|Q7KN99|Q7KN99_DROME	Phosphopantothenoylcysteine synthetase, isoform A OS=Drosophila melanogaster GN=Ppcs PE=2 SV=1	Ppcs	1.1	1.04	1.17	1	1.05	0.93	0.93	0.92	0.96	0.91	10	7	5000	0.00159949	1.072	0.93	0.867537
1311.1	tr|A1Z850|A1Z850_DROME	Superoxide dismutase [Cu-Zn] OS=Drosophila melanogaster GN=CCS PE=3 SV=1	CCS	0.79	0.84	1.08	0.85	0.83	1.14	1.09	1.12	1.14	1.12	26	10	13000	0.00161697	0.878	1.122	1.2779
505.1	sp|Q9TVM2|XPO1_DROME	Exportin-1 OS=Drosophila melanogaster GN=emb PE=1 SV=1	emb	0.84	0.92	1.02	0.95	0.87	1.04	1.08	1.1	1.06	1.1	59	29	29500	0.00164691	0.92	1.076	1.16957
5388.1	tr|Q9VWZ7|Q9VWZ7_DROME	CG6867 OS=Drosophila melanogaster GN=CG6867 PE=2 SV=2	CG6867	1.02	1.19	1.22	1.05	1.04	0.94	0.87	0.85	0.91	0.91	1	1	500	0.00164747	1.104	0.896	0.811594
2181.1	tr|Q9VHJ2|Q9VHJ2_DROME	CG11975 OS=Drosophila melanogaster GN=CG11975 PE=2 SV=1	CG11975	0.89	0.88	1.04	0.9	0.9	1.03	1.11	1.06	1.09	1.08	14	8	7000	0.00165159	0.922	1.074	1.16486
2437.1	sp|Q9NHA8|BGBP3_DROME	Gram-negative bacteria-binding protein 3 OS=Drosophila melanogaster GN=GNBP3 PE=1 SV=2	GNBP3	0.81	0.9	1.02	0.92	0.89	1.12	1.07	1.16	1.05	1.06	12	7	6000	0.00165175	0.908	1.092	1.20264
234.1	sp|O77460|IPYR_DROME	Inorganic pyrophosphatase OS=Drosophila melanogaster GN=Nurf-38 PE=1 SV=3	Nurf-38	0.86	0.94	1.02	0.93	0.9	1.09	1.03	1.09	1.04	1.09	120	14	60000	0.00166309	0.93	1.068	1.14839
3042.1	tr|Q7K2Q8|Q7K2Q8_DROME	CG10153 OS=Drosophila melanogaster GN=CG10153 PE=2 SV=1	CG10153	0.85	0.89	1.04	0.91	0.87	1.05	1.12	1.06	1.14	1.07	8	5	4000	0.00166354	0.912	1.088	1.19298
440.1	sp|Q9VZI3|UN112_DROME	Unc-112-related protein OS=Drosophila melanogaster GN=Fit1 PE=1 SV=1	Fit1	0.84	0.91	1.02	0.94	0.83	1.07	1.1	1.13	1.03	1.13	66	23	33000	0.00168376	0.908	1.092	1.20264
1363.1	tr|Q7JXF5|Q7JXF5_DROME	GH12838p OS=Drosophila melanogaster GN=Nup62 PE=2 SV=1	Nup62	0.92	0.95	1.02	0.96	0.95	1.04	1.02	1.05	1.04	1.05	25	11	12500	0.00171287	0.96	1.04	1.08333
3802.1	tr|Q7K2P1|Q7K2P1_DROME	Cuticular protein 50Cb OS=Drosophila melanogaster GN=Cpr50Cb PE=2 SV=1	Cpr50Cb	1.06	1.12	1.23	1.02	1.04	0.88	0.95	0.87	0.93	0.9	5	3	2500	0.00172927	1.094	0.906	0.828154
5012.1	tr|Q9VWI3|Q9VWI3_DROME	IP02458p OS=Drosophila melanogaster GN=mRpS14 PE=2 SV=2	mRpS14	1.23	0.9	1.47	1.28	1.65	0.65	0.86	0.67	0.66	0.64	2	2	1000	0.00173957	1.306	0.696	0.532925
1909.1	tr|Q9W2E7|Q9W2E7_DROME	Rae1 OS=Drosophila melanogaster GN=Rae1 PE=2 SV=1	Rae1	0.89	0.97	0.99	0.96	0.91	1.08	1.03	1.09	1.01	1.07	17	8	8500	0.00174819	0.944	1.056	1.11864
4610.1	tr|Q7K0V7|Q7K0V7_DROME	CG8272 OS=Drosophila melanogaster GN=CG8272 PE=2 SV=1	CG8272	1.17	1.12	1.15	1.04	1.02	0.93	0.88	0.89	0.79	0.99	3	2	1500	0.0017535	1.1	0.896	0.814545
264.1	tr|Q9VB10|Q9VB10_DROME	CG5590 OS=Drosophila melanogaster GN=CG5590 PE=2 SV=1	CG5590	0.89	0.93	1.03	0.95	0.93	1.05	1.04	1.06	1.06	1.06	107	19	53500	0.00176285	0.946	1.054	1.11416
1698.1	tr|Q9VHA8|Q9VHA8_DROME	LD25575p OS=Drosophila melanogaster GN=P58IPK PE=2 SV=1	P58IPK	0.81	0.96	1	0.89	0.91	1.1	1.02	1.07	1.12	1.12	19	14	9500	0.00177018	0.914	1.086	1.18818
4814.1	sp|Q9VN19|GET4_DROME	Golgi to ER traffic protein 4 homolog OS=Drosophila melanogaster GN=CG9853 PE=1 SV=1	CG9853	0.86	0.87	1.03	0.92	0.85	1.12	1.05	1.05	1.08	1.18	2	2	1000	0.00177392	0.906	1.096	1.20971
4087.1	tr|Q9VBU4|Q9VBU4_DROME	CG11858 OS=Drosophila melanogaster GN=CG11858 PE=2 SV=1	CG11858	0.79	0.77	1.06	0.9	0.84	1.18	1.08	1.1	1.17	1.11	4	3	2000	0.00177398	0.872	1.128	1.29358
1507.1	tr|Q9VWT1|Q9VWT1_DROME	GH22474p OS=Drosophila melanogaster GN=Aats-his PE=2 SV=1	Aats-his	0.99	1.08	1.14	1.1	1.02	0.93	0.92	0.95	0.96	0.92	22	12	11000	0.0017775	1.066	0.936	0.878049
2445.1	tr|Q9VCL9|Q9VCL9_DROME	GH11459p OS=Drosophila melanogaster GN=Irk2 PE=2 SV=3	Irk2	0.9	0.89	0.98	0.97	0.76	1.08	1.06	1.13	1.15	1.07	12	7	6000	0.0017877	0.9	1.098	1.22
1578.1	tr|Q9VCR0|Q9VCR0_DROME	CG17109 OS=Drosophila melanogaster GN=CG17109 PE=1 SV=1	CG17109	1.13	1.36	1.41	1.01	1.1	0.85	0.81	0.63	0.82	0.87	21	10	10500	0.00181016	1.202	0.796	0.66223
1867.1	tr|Q9VJ14|Q9VJ14_DROME	LD11955p OS=Drosophila melanogaster GN=mib2 PE=2 SV=1	mib2	0.84	0.89	1.04	0.92	0.86	1.13	1.03	1.1	1.08	1.1	17	12	8500	0.00181471	0.91	1.088	1.1956
3707.1	tr|Q7K1R6|Q7K1R6_DROME	CG10916 OS=Drosophila melanogaster GN=CG10916 PE=2 SV=1	CG10916	0.81	0.93	1.01	0.85	0.9	1.09	1.13	1.02	1.17	1.07	5	4	2500	0.00181565	0.9	1.096	1.21778
5613.1	tr|Q9W218|Q9W218_DROME	CG4250 OS=Drosophila melanogaster GN=CG4250 PE=2 SV=1	CG4250	0.68	0.78	0.84	0.76	0.97	1.16	1.14	1.09	1.46	1.1	1	1	500	0.00182237	0.806	1.19	1.47643
3535.1	tr|Q9VNZ3|Q9VNZ3_DROME	GM03174p OS=Drosophila melanogaster GN=Rpb8 PE=2 SV=1	Rpb8	0.88	0.91	1.02	0.96	0.89	1.07	1.09	1.1	1.09	1.01	6	4	3000	0.00182301	0.932	1.072	1.15021
1362.1	sp|P54367|KC1A_DROME	Casein kinase I isoform alpha OS=Drosophila melanogaster GN=CkIalpha PE=1 SV=1	CkIalpha	0.86	0.92	1	0.95	0.9	1.02	1.12	1.1	1.02	1.11	25	12	12500	0.00184255	0.926	1.074	1.15983
1349.1	tr|Q9XZ61|Q9XZ61_DROME	26S proteasome regulatory complex subunit p37A OS=Drosophila melanogaster GN=Uch-L3 PE=2 SV=1	Uch-L3	1.03	1.12	1.1	1.05	0.99	0.93	0.91	0.96	0.95	0.96	25	14	12500	0.00185743	1.058	0.942	0.890359
5425.1	sp|P43248|MSH2_DROME	DNA mismatch repair protein spellchecker 1 OS=Drosophila melanogaster GN=spel1 PE=3 SV=4	spel1	0.87	0.83	1.01	0.81	0.88	0.98	1.16	1.11	1.21	1.12	1	1	500	0.00186542	0.88	1.116	1.26818
2604.1	tr|Q9W258|Q9W258_DROME	CG3624 OS=Drosophila melanogaster GN=CG3624 PE=2 SV=2	CG3624	1.09	1.15	1.17	1.13	0.95	0.86	0.89	0.9	0.88	0.97	11	3	5500	0.00187531	1.098	0.9	0.819672
4427.1	tr|Q7K0W4|Q7K0W4_DROME	CG30101 OS=Drosophila melanogaster GN=CG6564 PE=2 SV=1	CG6564	1.16	1.12	1.12	1.08	1.26	0.84	0.73	0.8	1.07	0.81	3	3	1500	0.00188022	1.148	0.85	0.740418
3893.1	sp|O18391|KRAK_DROME	Probable serine hydrolase OS=Drosophila melanogaster GN=kraken PE=2 SV=1	kraken	0.78	0.85	1.07	0.88	0.78	1.08	1.1	1.18	1.12	1.16	5	2	2500	0.0018964	0.872	1.128	1.29358
3211.1	tr|Q9VHX5|Q9VHX5_DROME	CG2698, isoform A OS=Drosophila melanogaster GN=CG2698 PE=2 SV=2	CG2698	0.81	0.96	0.97	0.97	0.8	1.05	1.09	1.15	1.08	1.12	7	6	3500	0.00191199	0.902	1.098	1.21729
1686.1	tr|Q9VCH8|Q9VCH8_DROME	LD23303p OS=Drosophila melanogaster GN=tst PE=2 SV=2	tst	0.85	0.88	1.05	0.93	0.88	1.07	1.11	1.06	1.1	1.08	19	19	9500	0.0019123	0.918	1.084	1.18083
1498.1	tr|Q9VNC0|Q9VNC0_DROME	CG12162, isoform A OS=Drosophila melanogaster GN=CG12162 PE=2 SV=1	CG12162	1.01	1.06	1.2	1.11	1.03	0.93	0.93	0.94	0.87	0.92	22	14	11000	0.00191272	1.082	0.918	0.848429
3588.1	sp|Q9W440|U670_DROME	UPF0670 protein CG4666 OS=Drosophila melanogaster GN=CG4666 PE=2 SV=1	CG4666	1.09	1.2	1.44	1.21	1.02	0.82	0.66	0.92	0.88	0.75	6	3	3000	0.00191592	1.192	0.806	0.676174
1316.1	tr|Q9VDL7|Q9VDL7_DROME	Alternative testis transcripts open reading frame A, isoform A OS=Drosophila melanogaster GN=att-ORFA PE=2 SV=2	att-ORFA	0.83	0.91	1.03	0.94	0.83	1.07	1.09	1.09	1.06	1.15	26	10	13000	0.001918	0.908	1.092	1.20264
2786.1	tr|Q0E9C6|Q0E9C6_DROME	CG30015, isoform A OS=Drosophila melanogaster GN=CG30015-RB PE=2 SV=1	CG30015-RB	0.85	0.87	1.04	0.86	0.94	1.05	1.1	1.14	1.08	1.07	9	8	4500	0.00191872	0.912	1.088	1.19298
3962.1	tr|Q9VRJ7|Q9VRJ7_DROME	CG4611 OS=Drosophila melanogaster GN=CG4611 PE=2 SV=1	CG4611	0.78	0.88	1.04	0.89	0.92	1.12	1.08	1.07	1.14	1.09	4	4	2000	0.00193508	0.902	1.1	1.21951
1748.1	tr|B7Z0B3|B7Z0B3_DROME	CG10359, isoform G OS=Drosophila melanogaster GN=CG10359 PE=4 SV=1	CG10359	0.78	0.88	1.04	0.87	0.8	1.08	1.07	1.17	1.23	1.08	19	9	9500	0.00193813	0.874	1.126	1.28833
474.1	sp|Q06559|RS3_DROME	40S ribosomal protein S3 OS=Drosophila melanogaster GN=RpS3 PE=1 SV=1	RpS3	1.07	1.09	1.2	1.03	1.05	0.85	0.96	0.88	0.98	0.9	63	11	31500	0.00194243	1.088	0.914	0.840074
4647.1	tr|A1Z759|A1Z759_DROME	CG12822, isoform A OS=Drosophila melanogaster GN=CG12822 PE=4 SV=1	CG12822	0.83	1.03	0.92	0.88	0.81	1.12	1.06	1.19	1.04	1.13	3	2	1500	0.00194586	0.894	1.108	1.23937
453.1	tr|Q4LDP7|Q4LDP7_DROME	CG5946, isoform B OS=Drosophila melanogaster GN=CG5946-RB PE=2 SV=1	CG5946-RB	0.79	0.96	0.99	0.92	0.8	1.06	1.07	1.19	1.12	1.09	65	11	32500	0.00194586	0.892	1.106	1.23991
4948.1	sp|Q9VK89|TRM1_DROME	Probable N(2),N(2)-dimethylguanosine tRNA methyltransferase OS=Drosophila melanogaster GN=CG6388 PE=2 SV=1	CG6388	0.94	0.91	1.01	0.91	0.96	1.03	1.09	1.04	1.09	1.02	2	2	1000	0.00196098	0.946	1.054	1.11416
5322.1	sp|P17207|SER3_DROME	Serine protease 3 OS=Drosophila melanogaster GN=Jon99Ci PE=2 SV=2	Jon99Ci	1.28	1.72	1.61	0.95	1.15	0.51	0.77	0.56	0.74	0.7	1	1	500	0.00196151	1.342	0.656	0.488823
1255.1	sp|Q9VTZ6|PMM_DROME	Probable phosphomannomutase OS=Drosophila melanogaster GN=CG10688 PE=2 SV=1	CG10688	0.81	0.96	1.02	0.92	0.81	1.09	1.1	1.11	1.07	1.1	27	13	13500	0.00196648	0.904	1.094	1.21018
4188.1	tr|Q9VY16|Q9VY16_DROME	CG14408, isoform A OS=Drosophila melanogaster GN=CG14408 PE=2 SV=3	CG14408	0.92	0.86	0.99	0.93	0.99	1.07	1.1	1.08	1.02	1.05	4	3	2000	0.00197184	0.938	1.064	1.13433
1043.1	tr|Q8MLS1|Q8MLS1_DROME	CG34424 OS=Drosophila melanogaster GN=CG11079 PE=4 SV=1	CG11079	0.82	0.88	1.06	0.91	0.86	1.11	1.08	1.11	1.09	1.08	32	7	16000	0.00199057	0.906	1.094	1.20751
2188.2	tr|Q9I7S2|Q9I7S2_DROME	CG11158 OS=Drosophila melanogaster GN=CG11158 PE=2 SV=1	CG11158	0.67	0.86	0.9	0.95	0.73	1.3	1.05	1.31	1.03	1.22	7	4	3500	0.00199094	0.822	1.182	1.43796
5417.1	tr|Q9VD87|Q9VD87_DROME	CG5849, isoform A OS=Drosophila melanogaster GN=CG5849 PE=2 SV=2	CG5849	0.78	0.84	1.03	0.84	0.84	1.19	1.09	1.06	1.06	1.27	1	1	500	0.00199393	0.866	1.134	1.30947
371.1	tr|Q9V3N7|Q9V3N7_DROME	BcDNA.HL02693 OS=Drosophila melanogaster GN=CRMP PE=2 SV=1	CRMP	1.03	1.09	1.22	1.11	1	0.95	0.87	0.91	0.89	0.92	79	22	39500	0.00199572	1.09	0.908	0.833028
247.1	tr|Q9VT49|Q9VT49_DROME	CG14168 OS=Drosophila melanogaster GN=CG14168 PE=1 SV=1	CG14168	1.04	1.02	1.15	1.02	1.16	0.91	0.92	0.87	0.94	0.96	114	27	57000	0.00200794	1.078	0.92	0.853432
3816.1	tr|Q9VXV4|Q9VXV4_DROME	CG11655 OS=Drosophila melanogaster GN=CG11655 PE=2 SV=1	CG11655	0.93	0.91	1.04	0.92	0.87	1.05	1.09	1.06	1.09	1.05	5	3	2500	0.00202422	0.934	1.068	1.14347
4867.1	sp|Q9VEJ2|NOP14_DROME	Nucleolar protein 14 homolog OS=Drosophila melanogaster GN=l(3)07882 PE=1 SV=2	l(3)07882	0.83	0.85	0.99	0.91	0.83	1.21	1.08	1.21	1.09	0.99	2	2	1000	0.00203751	0.882	1.116	1.26531
2308.1	tr|Q9VGV9|Q9VGV9_DROME	CG6567 OS=Drosophila melanogaster GN=CG6567 PE=2 SV=1	CG6567	1.02	1.04	1.24	1.07	1.08	0.91	0.93	0.88	0.93	0.9	13	7	6500	0.00203951	1.09	0.91	0.834862
1533.1	tr|Q9VFI3|Q9VFI3_DROME	CG8066 OS=Drosophila melanogaster GN=CG8066 PE=2 SV=1	CG8066	0.83	0.89	1.04	0.92	0.91	1.1	1.09	1.03	1.11	1.09	22	6	11000	0.00204263	0.918	1.084	1.18083
4993.1	sp|Q7K284|CLP1_DROME	Protein CLP1 homolog OS=Drosophila melanogaster GN=cbc PE=2 SV=1	cbc	0.91	0.87	1.03	0.88	0.89	1.1	1.08	1.15	1.01	1.07	2	2	1000	0.00204263	0.916	1.082	1.18122
642.1	sp|P11996|LSP1B_DROME	Larval serum protein 1 beta chain OS=Drosophila melanogaster GN=Lsp1beta PE=2 SV=3	Lsp1beta	0.88	1.23	1.45	1.28	1.25	0.76	0.82	0.82	0.83	0.68	48	23	24000	0.00204713	1.218	0.782	0.642036
4641.1	sp|Q8IRY7-2|CASP8_DROME	Isoform D of Caspase-8 OS=Drosophila melanogaster GN=Dredd	Dredd	0.8	0.96	1.02	0.85	0.83	1.07	1.09	1.16	1.05	1.16	3	2	1500	0.00205107	0.892	1.106	1.23991
4307.1	sp|Q9VXT2|DJC25_DROME	DnaJ homolog subfamily C member 25 homolog OS=Drosophila melanogaster GN=CG7872 PE=2 SV=1	CG7872	0.78	0.96	0.99	0.94	0.74	1.07	1.13	1.15	1.1	1.15	3	3	1500	0.00205955	0.882	1.12	1.26984
3250.1	sp|P08970|SUHW_DROME	Protein suppressor of hairy wing OS=Drosophila melanogaster GN=su(Hw) PE=1 SV=2	su(Hw)	1.01	1.03	1.1	1.02	1.03	0.95	0.95	0.96	0.98	0.97	7	5	3500	0.00206031	1.038	0.962	0.926782
1825.1	tr|Q0E8U4|Q0E8U4_DROME	CG17224, isoform A OS=Drosophila melanogaster GN=CG17224-RB PE=2 SV=1	CG17224-RB	0.84	0.95	1.01	0.89	0.87	1.15	1.03	1.03	1.1	1.13	18	9	9000	0.00207416	0.912	1.088	1.19298
1790.1	sp|Q9W1X4|NU214_DROME	Nuclear pore complex protein Nup214 OS=Drosophila melanogaster GN=Nup214 PE=1 SV=2	Nup214	0.91	0.94	1.02	0.93	0.89	1.03	1.06	1.12	1.05	1.04	18	13	9000	0.00207568	0.938	1.06	1.13006
126.1	tr|A1ZBJ2|A1ZBJ2_DROME	CG7461 OS=Drosophila melanogaster GN=CG7461 PE=3 SV=2	CG7461	0.88	0.94	1.03	0.94	0.91	1.06	1.06	1.06	1.03	1.09	225	25	112500	0.00207734	0.94	1.06	1.12766
2104.1	sp|P46222|RL11_DROME	60S ribosomal protein L11 OS=Drosophila melanogaster GN=RpL11 PE=1 SV=2	RpL11	1.03	1.09	1.25	1.09	1.02	0.9	0.91	0.89	0.9	0.94	15	4	7500	0.00208711	1.096	0.908	0.828467
3536.1	tr|Q9VYF0|Q9VYF0_DROME	CG1764 OS=Drosophila melanogaster GN=CG1764 PE=2 SV=1	CG1764	1	1.05	1.15	1.09	1.05	0.99	0.91	0.93	0.88	0.94	6	4	3000	0.002089	1.068	0.93	0.870787
872.2	sp|A1Z8N1-2|TRE11_DROME	Isoform B of Facilitated trehalose transporter Tret1-1 OS=Drosophila melanogaster GN=Tret1-1	Tret1-1	1.11	0.96	1.26	1.11	1.19	0.83	0.94	0.82	0.93	0.86	10	3	5000	0.00209116	1.126	0.876	0.777975
377.1	tr|Q9VLT3|Q9VLT3_DROME	LD23292p OS=Drosophila melanogaster GN=Mcr PE=2 SV=1	Mcr	0.87	0.9	1.03	0.96	0.81	1.07	1.1	1.11	1.06	1.1	78	41	39000	0.00210266	0.914	1.088	1.19037
3109.1	tr|Q9VLT7|Q9VLT7_DROME	IP17351p OS=Drosophila melanogaster GN=RpL36A PE=2 SV=2	RpL36A	1.17	1.26	1.13	1.04	0.99	0.8	0.94	0.9	0.88	0.89	8	3	4000	0.00210665	1.118	0.882	0.788909
1172.1	tr|A1Z9F9|A1Z9F9_DROME	CG13335, isoform A OS=Drosophila melanogaster GN=CG13335 PE=4 SV=1	CG13335	0.73	0.92	0.87	0.79	0.8	1.22	1.07	0.97	1.39	1.24	29	10	14500	0.0021078	0.822	1.178	1.43309
4430.1	tr|Q9W062|Q9W062_DROME	GH07619p OS=Drosophila melanogaster GN=Mfap1 PE=2 SV=1	Mfap1	1.16	1.12	1.16	0.98	1.02	0.89	0.9	0.92	0.96	0.89	3	3	1500	0.00211412	1.088	0.912	0.838235
1193.1	sp|Q9VGK7|ELP1_DROME	Putative elongator complex protein 1 OS=Drosophila melanogaster GN=CG10535 PE=1 SV=2	CG10535	0.85	0.9	1.03	0.95	0.87	1.05	1.11	1.08	1.04	1.1	28	19	14000	0.00212421	0.92	1.076	1.16957
3230.1	tr|Q7JVK1|Q7JVK1_DROME	HL07956p OS=Drosophila melanogaster GN=mRpL18 PE=2 SV=1	mRpL18	1.12	1.13	1.73	1.23	1.14	0.83	0.73	0.64	0.68	0.77	7	5	3500	0.00213697	1.27	0.73	0.574803
3110.1	sp|Q9VAJ4|OB99A_DROME	General odorant-binding protein 99a OS=Drosophila melanogaster GN=Obp99a PE=1 SV=2	Obp99a	1.01	1.04	1.19	1.07	1.17	0.89	0.93	0.95	0.93	0.81	8	3	4000	0.00213741	1.096	0.902	0.822993
3779.1	tr|E1JIN7|E1JIN7_DROME	Couch potato, isoform J OS=Drosophila melanogaster GN=cpo PE=4 SV=1	cpo	1.06	1.16	1.17	1.03	1.01	0.89	0.87	0.9	0.99	0.91	5	4	2500	0.00214386	1.086	0.912	0.839779
4933.1	sp|Q9VFE6|RRP15_DROME	RRP15-like protein OS=Drosophila melanogaster GN=CG3817 PE=1 SV=1	CG3817	0.85	0.96	0.91	0.93	0.9	1.11	1.01	1.2	1.01	1.13	2	2	1000	0.00214415	0.91	1.092	1.2
601.1	sp|Q9VXF1|PP2B3_DROME	Serine/threonine-protein phosphatase 2B catalytic subunit 3 OS=Drosophila melanogaster GN=CanA-14F PE=1 SV=4	CanA-14F	1.02	1.04	1.16	1.1	1.01	0.95	0.93	0.95	0.9	0.94	51	16	25500	0.00215451	1.066	0.934	0.876173
925.1	tr|Q7YTY6|Q7YTY6_DROME	GH04125p OS=Drosophila melanogaster GN=Spn1 PE=2 SV=1	Spn1	0.77	0.86	0.99	0.91	0.87	1.19	1.01	1.05	1.22	1.12	35	13	17500	0.0021694	0.88	1.118	1.27045
269.1	tr|A1Z9M5|A1Z9M5_DROME	CG30069 OS=Drosophila melanogaster GN=CG30069 PE=4 SV=1	CG30069	0.91	0.96	1.03	0.92	0.94	1.04	1.05	1.04	1.05	1.06	104	57	52000	0.00217488	0.952	1.048	1.10084
3831.1	tr|Q9W4R8|Q9W4R8_DROME	CG14270 OS=Drosophila melanogaster GN=CG14270 PE=2 SV=1	CG14270	1	1.1	1.28	1.09	1.08	0.96	0.86	0.88	0.86	0.89	5	3	2500	0.0021806	1.11	0.89	0.801802
5131.1	tr|Q9VZQ0|Q9VZQ0_DROME	CG12010, isoform A OS=Drosophila melanogaster GN=CG12010 PE=1 SV=1	CG12010	0.77	0.76	1.02	0.92	0.88	1.03	1.22	1.12	1.19	1.1	2	2	1000	0.00218997	0.87	1.132	1.30115
4156.1	tr|Q9W3W7|Q9W3W7_DROME	CG14439 OS=Drosophila melanogaster GN=CG14439-RA PE=2 SV=1	CG14439-RA	1.22	1.41	1.34	1.21	0.87	0.79	0.79	0.82	0.72	0.83	4	3	2000	0.00220525	1.21	0.79	0.652893
396.1	sp|Q7KUT2|LONM_DROME	Lon protease homolog, mitochondrial OS=Drosophila melanogaster GN=CG8798 PE=2 SV=1	CG8798	1.01	1.06	1.17	1.09	1.02	0.94	0.91	0.96	0.89	0.95	74	24	37000	0.00220525	1.07	0.93	0.869159
527.1	tr|Q9VQR8|Q9VQR8_DROME	CG33123 OS=Drosophila melanogaster GN=CG33123 PE=3 SV=2	CG33123	0.87	0.93	1.04	0.93	0.87	1.05	1.08	1.1	1.08	1.05	57	33	28500	0.0022055	0.928	1.072	1.15517
1515.1	tr|Q9VF39|Q9VF39_DROME	CG9590 OS=Drosophila melanogaster GN=CG9590 PE=2 SV=1	CG9590	0.81	0.9	1.04	0.93	0.86	1.14	1.06	1.08	1.07	1.1	22	10	11000	0.00222068	0.908	1.09	1.20044
3966.1	sp|Q9VCE1|BECN1_DROME	Beclin-1-like protein OS=Drosophila melanogaster GN=Atg6 PE=1 SV=1	Atg6	0.88	0.94	1.03	0.9	0.8	1.06	1.08	1.08	1.08	1.15	4	4	2000	0.00223266	0.91	1.09	1.1978
3706.1	tr|Q9VQ88|Q9VQ88_DROME	CG15386 OS=Drosophila melanogaster GN=CG15386 PE=2 SV=1	CG15386	1.12	1.25	1.14	1.15	0.93	0.92	0.85	0.9	0.85	0.88	5	4	2500	0.0022369	1.118	0.88	0.78712
4747.1	tr|Q9VDY6|Q9VDY6_DROME	CG3773 OS=Drosophila melanogaster GN=CG3773 PE=2 SV=1	CG3773	0.79	0.92	1	0.88	0.9	1.16	1.08	1	1.09	1.17	2	2	1000	0.00224345	0.898	1.1	1.22494
2001.1	tr|Q9W3R8|Q9W3R8_DROME	CG2059 OS=Drosophila melanogaster GN=CG2059 PE=2 SV=1	CG2059	0.79	0.96	0.91	0.94	0.88	1.17	0.99	1.18	1.05	1.13	16	7	8000	0.00224869	0.896	1.104	1.23214
2233.1	tr|A1ZBK7|A1ZBK7_DROME	Crammer OS=Drosophila melanogaster GN=cer PE=4 SV=1	cer	0.83	0.91	1.02	0.96	0.87	1.14	1.05	1.1	1.04	1.1	14	2	7000	0.0022507	0.918	1.086	1.18301
2998.1	sp|O77059|CRY1_DROME	Cryptochrome-1 OS=Drosophila melanogaster GN=cry PE=1 SV=1	cry	0.6	0.87	0.81	0.79	0.84	1.31	1.27	1.37	1.26	0.88	8	6	4000	0.00225197	0.782	1.218	1.55754
1658.1	sp|P16163|URIC_DROME	Uricase OS=Drosophila melanogaster GN=Uro PE=1 SV=2	Uro	0.76	0.82	1.01	0.77	0.73	1.16	1.16	1	1.41	1.18	20	8	10000	0.00226148	0.818	1.182	1.44499
2992.1	tr|Q9VJI1|Q9VJI1_DROME	CG17928 OS=Drosophila melanogaster GN=CG17928 PE=2 SV=1	CG17928	1.14	1.1	1.39	1.17	0.97	0.81	0.9	0.83	0.86	0.83	8	6	4000	0.00227579	1.154	0.846	0.733102
3097.1	tr|Q8IMU2|Q8IMU2_DROME	CG11790, isoform B OS=Drosophila melanogaster GN=CG11790 PE=2 SV=1	CG11790	0.71	0.83	0.93	1.02	0.79	1.18	1.06	1.28	1.1	1.12	8	4	4000	0.00228045	0.856	1.148	1.34112
5380.1	tr|Q9VXR1|Q9VXR1_DROME	CG12379 OS=Drosophila melanogaster GN=CG12379 PE=1 SV=2	CG12379	1.14	1.04	1.05	1.01	1.12	0.94	0.91	0.85	0.98	0.95	1	1	500	0.00228045	1.072	0.926	0.863806
3321.1	tr|Q9W2Z7|Q9W2Z7_DROME	CG32694, isoform B OS=Drosophila melanogaster GN=CG32694 PE=1 SV=2	CG32694	0.78	1	0.97	0.86	0.7	1.19	1.06	1.09	1.2	1.15	7	4	3500	0.00229238	0.862	1.138	1.32019
156.1	sp|P41044|CAB32_DROME	Calbindin-32 OS=Drosophila melanogaster GN=Cbp53E PE=2 SV=1	Cbp53E	1	1.08	1.14	1.05	1.03	0.98	0.93	0.92	0.93	0.96	176	16	88000	0.00229604	1.06	0.944	0.890566
1723.1	sp|Q9VNV3|DDX1_DROME	ATP-dependent RNA helicase Ddx1 OS=Drosophila melanogaster GN=Ddx1 PE=2 SV=1	Ddx1	0.77	0.9	1.02	0.95	0.8	1.13	1.09	1.15	1.04	1.15	19	11	9500	0.00230304	0.888	1.112	1.25225
3113.1	tr|Q9VWT7|Q9VWT7_DROME	CG15043 OS=Drosophila melanogaster GN=CG15043 PE=2 SV=1	CG15043	0.76	0.88	0.9	0.8	0.81	1.24	1.03	0.99	1.2	1.39	8	3	4000	0.00230813	0.83	1.17	1.40964
1031.1	sp|P27716|INX1_DROME	Innexin inx1 OS=Drosophila melanogaster GN=ogre PE=1 SV=1	ogre	0.93	0.87	1.01	0.94	0.78	1.03	1.13	1.13	1.08	1.1	32	12	16000	0.00231033	0.906	1.094	1.20751
4879.1	tr|Q7K3M6|Q7K3M6_DROME	CG8654 OS=Drosophila melanogaster GN=CG8654-RA PE=2 SV=1	CG8654-RA	1.12	1.11	1.4	1.17	1	0.83	0.77	0.85	0.95	0.8	2	2	1000	0.00231322	1.16	0.84	0.724138
331.2	tr|Q8IQW5|Q8IQW5_DROME	CG14207, isoform B OS=Drosophila melanogaster GN=HspB8 PE=2 SV=1	HspB8	0.88	0.93	0.99	0.99	0.92	1.09	1.04	1.02	1.04	1.1	82	9	41000	0.00231549	0.942	1.058	1.12314
1873.1	tr|Q9VB22|Q9VB22_DROME	LD33695p OS=Drosophila melanogaster GN=raps PE=2 SV=1	raps	0.91	0.95	1.02	0.89	0.93	1.04	1.05	1.03	1.12	1.06	17	11	8500	0.00234319	0.94	1.06	1.12766
224.1	sp|Q9VU68|WDR1_DROME	Actin-interacting protein 1 OS=Drosophila melanogaster GN=flr PE=2 SV=1	flr	0.86	0.97	1.01	0.92	0.82	1.1	1.06	1.07	1.05	1.14	124	25	62000	0.00235256	0.916	1.084	1.18341
586.1	sp|Q7KN90|SYCC_DROME	Cysteinyl-tRNA synthetase, cytoplasmic OS=Drosophila melanogaster GN=Aats-cys PE=1 SV=1	Aats-cys	0.85	0.9	1.05	0.93	0.88	1.05	1.1	1.06	1.09	1.1	52	24	26000	0.00236329	0.922	1.08	1.17137
1286.1	tr|Q9VA36|Q9VA36_DROME	CG31012, isoform C OS=Drosophila melanogaster GN=cindr PE=1 SV=2	cindr	0.84	0.92	1.04	0.89	0.89	1.09	1.05	1.04	1.14	1.09	26	20	13000	0.00236622	0.916	1.082	1.18122
3763.1	tr|Q9VTY5|Q9VTY5_DROME	CG10646 OS=Drosophila melanogaster GN=CG10646 PE=2 SV=1	CG10646	0.84	0.89	0.99	0.99	0.89	1.03	1.13	1.03	1.11	1.1	5	4	2500	0.00237772	0.92	1.08	1.17391
2138.1	sp|P25991-4|SUF_DROME	Isoform E of Protein suppressor of forked OS=Drosophila melanogaster GN=su(f)	su(f)	0.88	0.89	1.02	0.96	0.87	1.01	1.12	1.11	1.06	1.08	14	11	7000	0.00239302	0.924	1.076	1.1645
3754.1	tr|Q9VBV4|Q9VBV4_DROME	CG11852 OS=Drosophila melanogaster GN=CG11852 PE=2 SV=2	CG11852	0.75	0.84	0.94	1.02	0.8	1.23	1.11	1.02	1.16	1.13	5	4	2500	0.00240055	0.87	1.13	1.29885
5072.1	sp|Q9VJ62|NAF1_DROME	H/ACA ribonucleoprotein complex non-core subunit NAF1 OS=Drosophila melanogaster GN=CG10341 PE=1 SV=2	CG10341	0.76	0.86	1.02	0.89	0.95	1.09	1.18	1.08	1.09	1.08	2	2	1000	0.00240055	0.896	1.104	1.23214
3361.1	tr|Q8IGA7|Q8IGA7_DROME	CG33156, isoform C OS=Drosophila melanogaster GN=CG6152 PE=2 SV=1	CG6152	0.84	0.94	0.99	0.89	0.77	1.14	1.03	1.19	1.03	1.19	7	2	3500	0.0024106	0.886	1.116	1.25959
3666.1	tr|Q9VK43|Q9VK43_DROME	A16 OS=Drosophila melanogaster GN=A16 PE=2 SV=1	A16	0.91	0.91	1.04	0.94	0.92	1.06	1.05	1.03	1.07	1.07	5	5	2500	0.00243543	0.944	1.056	1.11864
2346.1	tr|Q9VYD8|Q9VYD8_DROME	RE47308p OS=Drosophila melanogaster GN=Rbp1-like PE=2 SV=2	Rbp1-like	1.04	1.1	1.13	1.03	1	0.97	0.92	0.94	0.9	0.97	13	5	6500	0.0024359	1.06	0.94	0.886792
4882.1	tr|Q9W1R0|Q9W1R0_DROME	RH49821p OS=Drosophila melanogaster GN=yellow-d2 PE=2 SV=1	yellow-d2	1.09	1.28	1.3	1.14	0.94	0.86	0.87	0.77	0.88	0.87	2	2	1000	0.00246601	1.15	0.85	0.73913
464.1	tr|Q9VTW8|Q9VTW8_DROME	GH27027p OS=Drosophila melanogaster GN=Ncc69 PE=2 SV=1	Ncc69	0.85	0.9	1.04	0.94	0.78	1.07	1.11	1.12	1.07	1.12	63	29	31500	0.00247292	0.902	1.098	1.21729
1221.1	tr|Q9VZI8|Q9VZI8_DROME	Fumarylacetoacetase OS=Drosophila melanogaster GN=Faa PE=2 SV=2	Faa	0.79	0.9	1.02	0.97	0.89	1.09	1.08	1.08	1.11	1.07	28	9	14000	0.00248464	0.914	1.086	1.18818
183.1	tr|Q9VG32|Q9VG32_DROME	Malic enzyme OS=Drosophila melanogaster GN=Men PE=2 SV=1	Men	0.83	0.86	1.05	0.93	0.88	1.05	1.11	1.12	1.1	1.06	147	18	73500	0.00248642	0.91	1.088	1.1956
2121.1	sp|Q9VX91|UBR1_DROME	E3 ubiquitin-protein ligase UBR1 OS=Drosophila melanogaster GN=UBR1 PE=2 SV=2	UBR1	0.89	0.9	1.02	0.93	0.9	1	1.12	1.11	1.04	1.08	14	12	7000	0.00250194	0.928	1.07	1.15302
1104.1	tr|Q9W592|Q9W592_DROME	CG14786 OS=Drosophila melanogaster GN=EG:BACN32G11.3 PE=2 SV=1	EG:BACN32G11.3	1.03	1.06	1.23	1.17	1	0.88	0.93	0.92	0.87	0.91	30	19	15000	0.0025085	1.098	0.902	0.821494
3400.1	tr|Q9VQI5|Q9VQI5_DROME	CG31694 OS=Drosophila melanogaster GN=CG3098 PE=2 SV=2	CG3098	0.78	0.84	1.04	0.96	0.85	1.13	1.13	1.11	1.09	1.06	6	6	3000	0.00251155	0.894	1.104	1.2349
3153.1	sp|P18106|FPS_DROME	Tyrosine-protein kinase Fps85D OS=Drosophila melanogaster GN=Fps85D PE=2 SV=3	Fps85D	0.83	0.9	1.01	0.93	0.9	1.09	1.11	1.15	0.99	1.08	7	7	3500	0.00251472	0.914	1.084	1.186
3752.1	tr|Q9VCT4|Q9VCT4_DROME	Klingon OS=Drosophila melanogaster GN=klg PE=2 SV=1	klg	1.07	1.08	1.17	1.05	1.01	0.97	0.9	0.95	0.85	0.96	5	4	2500	0.00252378	1.076	0.926	0.860595
3277.1	sp|Q7K0Y1-2|BOP1_DROME	Isoform B of Ribosome biogenesis protein BOP1 homolog OS=Drosophila melanogaster GN=CG5033	CG5033	0.88	0.86	1.04	0.9	0.91	1.03	1.14	1.04	1.11	1.09	7	5	3500	0.0025297	0.918	1.082	1.17865
4352.1	tr|Q9V9P0|Q9V9P0_DROME	CG6675 OS=Drosophila melanogaster GN=CG6675 PE=1 SV=4	CG6675	0.8	0.89	0.97	0.99	0.89	1.07	1.09	1.14	1.01	1.16	3	3	1500	0.00253097	0.908	1.094	1.20485
3320.1	tr|Q9VM07|Q9VM07_DROME	CG6055 OS=Drosophila melanogaster GN=CG6055 PE=2 SV=1	CG6055	1.09	1.14	1.18	1.08	0.98	0.88	0.85	0.85	0.99	0.95	7	4	3500	0.00253699	1.094	0.904	0.826325
4746.1	tr|Q9W260|Q9W260_DROME	GH03113p OS=Drosophila melanogaster GN=wrapper PE=2 SV=2	wrapper	1.04	1.01	1.12	1.02	1.09	0.9	0.96	0.99	0.94	0.93	2	2	1000	0.00254437	1.056	0.944	0.893939
675.1	sp|Q9XZU1|XPO2_DROME	Exportin-2 OS=Drosophila melanogaster GN=Cas PE=1 SV=2	Cas	0.84	0.91	1.01	0.96	0.83	1.08	1.07	1.18	1.03	1.11	46	25	23000	0.00255373	0.91	1.094	1.2022
4920.1	tr|A1ZBA5|A1ZBA5_DROME	FI07234p OS=Drosophila melanogaster GN=mRpS28 PE=2 SV=1	mRpS28	1.14	1.32	1.6	1.16	1.05	0.98	0.65	0.75	0.58	0.76	2	2	1000	0.00255933	1.254	0.744	0.593301
939.1	tr|Q9VF15|Q9VF15_DROME	Globin 1, isoform A OS=Drosophila melanogaster GN=glob1 PE=1 SV=1	glob1	0.82	0.82	1.03	0.88	0.91	1.06	1.16	1.11	1.2	1.02	35	5	17500	0.00256794	0.892	1.11	1.24439
4126.1	tr|Q8SZ87|Q8SZ87_DROME	Dim1 OS=Drosophila melanogaster GN=Dim1 PE=2 SV=1	Dim1	1.07	0.98	1.16	1.08	1.07	0.93	0.98	0.89	0.9	0.95	4	3	2000	0.00257043	1.072	0.93	0.867537
5327.1	tr|Q9VD16|Q9VD16_DROME	CG13856 OS=Drosophila melanogaster GN=CG13856 PE=2 SV=1	CG13856	1.03	1.18	1.15	1.13	0.98	0.95	0.83	0.89	0.9	0.95	1	1	500	0.00257542	1.094	0.904	0.826325
444.1	tr|Q7JXC4|Q7JXC4_DROME	CG6459 OS=Drosophila melanogaster GN=CG6459 PE=2 SV=1	CG6459	0.9	1.01	0.98	0.9	0.9	1.1	1.04	1.05	1.02	1.1	66	8	33000	0.00258311	0.938	1.062	1.1322
1819.1	tr|Q6NL44|Q6NL44_DROME	CG33722, isoform B OS=Drosophila melanogaster GN=CG18749 PE=2 SV=1	CG18749	0.85	0.9	1.04	0.92	0.91	1.11	1.05	1.04	1.06	1.11	18	9	9000	0.00258541	0.924	1.074	1.16234
3900.1	tr|Q7K527|Q7K527_DROME	GH14950p OS=Drosophila melanogaster GN=Tsp42El PE=2 SV=1	Tsp42El	0.92	0.86	1.04	0.84	0.85	1.02	1.18	1.07	1.13	1.1	5	2	2500	0.00259329	0.902	1.1	1.21951
1341.1	tr|A1Z814|A1Z814_DROME	Oxysterol-binding protein OS=Drosophila melanogaster GN=CG1513 PE=3 SV=2	CG1513	0.87	0.94	1.02	0.95	0.88	1.08	1.03	1.09	1.03	1.11	25	17	12500	0.00259813	0.932	1.068	1.14592
1880.1	sp|P49071|MAPK2_DROME	MAP kinase-activated protein kinase 2 OS=Drosophila melanogaster GN=MAPk-Ak2 PE=1 SV=1	MAPk-Ak2	0.88	0.96	1.02	0.95	0.89	1.04	1.06	1.03	1.09	1.09	17	11	8500	0.00260655	0.94	1.062	1.12979
4553.1	tr|Q9V3S7|Q9V3S7_DROME	BcDNA.GH12326 OS=Drosophila melanogaster GN=BcDNA.GH12326 PE=2 SV=1	BcDNA.GH12326	1.08	0.97	1.11	1.04	1.11	0.94	0.95	0.96	0.95	0.9	3	2	1500	0.00260655	1.062	0.94	0.885122
2476.1	sp|P08182|CSK2B_DROME	Casein kinase II subunit beta OS=Drosophila melanogaster GN=CkIIbeta PE=1 SV=2	CkIIbeta	1.02	1.03	1.12	1.07	1	0.97	0.95	0.96	0.93	0.95	12	4	6000	0.00260918	1.048	0.952	0.908397
1758.1	tr|Q8T3X9|Q8T3X9_DROME	AT26381p OS=Drosophila melanogaster GN=l(1)G0136 PE=2 SV=1	l(1)G0136	1	1.04	1.23	1.08	1.12	0.9	0.97	0.92	0.86	0.88	19	7	9500	0.00261767	1.094	0.906	0.828154
1219.1	tr|Q8INW5|Q8INW5_DROME	CG10237, isoform C OS=Drosophila melanogaster GN=CG10237-RC PE=2 SV=1	CG10237-RC	1.08	1.22	1.32	1.26	0.92	0.79	0.86	0.91	0.81	0.82	28	10	14000	0.00262448	1.16	0.838	0.722414
3964.1	sp|Q24418|NMDA1_DROME	Glutamate [NMDA] receptor subunit 1 OS=Drosophila melanogaster GN=Nmdar1 PE=1 SV=1	Nmdar1	1.05	1.05	1.12	1.04	1.01	0.92	0.91	0.96	0.96	1	4	4	2000	0.00262923	1.054	0.95	0.901328
4894.1	sp|Q01819|CONN_DROME	Connectin OS=Drosophila melanogaster GN=Con PE=2 SV=2	Con	1.08	1.02	1.17	1.07	1	0.95	0.94	0.88	0.94	0.94	2	2	1000	0.00264565	1.068	0.93	0.870787
485.1	sp|Q9NFP5|SH3BG_DROME	SH3 domain-binding glutamic acid-rich protein homolog OS=Drosophila melanogaster GN=Sh3beta PE=1 SV=2	Sh3beta	0.87	0.99	0.99	0.95	0.92	1.08	1.01	1.06	1.08	1.05	62	13	31000	0.00265603	0.944	1.056	1.11864
5301.1	tr|Q9VPJ7|Q9VPJ7_DROME	CG4822, isoform A OS=Drosophila melanogaster GN=CG4822-RB PE=2 SV=2	CG4822-RB	1.18	1.08	1.24	1.01	1.02	0.81	0.92	0.92	0.89	0.92	1	1	500	0.00265645	1.106	0.892	0.80651
2177.1	sp|Q9W4D2|RNP4F_DROME	RNA-binding protein 4F OS=Drosophila melanogaster GN=Rnp4F PE=1 SV=1	Rnp4F	1.04	1.1	1.21	1.08	0.99	0.93	0.9	0.91	0.89	0.96	14	9	7000	0.00266539	1.084	0.918	0.846863
1628.1	tr|A1Z7M8|A1Z7M8_DROME	Ance-4 OS=Drosophila melanogaster GN=Ance-4 PE=4 SV=1	Ance-4	0.84	0.9	1.02	0.95	0.85	1.11	1.03	1.13	1.03	1.13	20	14	10000	0.00267449	0.912	1.086	1.19079
835.3	tr|Q0KI34|Q0KI34_DROME	SNF4/AMP-activated protein kinase gamma subunit, isoform I OS=Drosophila melanogaster GN=SNF4Agamma PE=4 SV=1	SNF4Agamma	1.03	1.03	1.17	1.08	1.02	0.92	0.96	0.94	0.9	0.96	27	17	13500	0.0026827	1.066	0.936	0.878049
4475.1	tr|Q9VF77|Q9VF77_DROME	GH01922p OS=Drosophila melanogaster GN=Trax PE=2 SV=2	Trax	0.72	0.89	0.98	0.7	0.94	1.09	1.13	1.33	1.13	1.1	3	3	1500	0.00269629	0.846	1.156	1.36643
2210.1	sp|Q7K1Y4|CIAO1_DROME	Probable cytosolic iron-sulfur protein assembly protein Ciao1 OS=Drosophila melanogaster GN=Ciao1 PE=1 SV=1	Ciao1	0.77	0.97	0.98	0.92	0.81	1.17	1.05	1.07	1.07	1.19	14	6	7000	0.0027107	0.89	1.11	1.24719
3747.1	tr|Q9VLB1|Q9VLB1_DROME	Cuticular protein 30B OS=Drosophila melanogaster GN=Cpr30B PE=2 SV=2	Cpr30B	1.01	1.08	1.17	1.12	1.08	0.96	0.82	0.88	1.01	0.88	5	4	2500	0.0027124	1.092	0.91	0.833333
5178.1	sp|P27091|60A_DROME	Protein 60A OS=Drosophila melanogaster GN=gbb PE=1 SV=1	gbb	0.59	0.66	1.06	0.89	0.67	1.29	1.09	1.4	1.27	1.09	2	1	1000	0.00272793	0.774	1.228	1.58656
4314.1	tr|Q9W0S6|Q9W0S6_DROME	IP18235p OS=Drosophila melanogaster GN=mRpL17 PE=2 SV=2	mRpL17	1.17	0.98	1.27	1.09	1.24	0.74	0.87	0.77	1	0.88	3	3	1500	0.00274603	1.15	0.852	0.74087
618.1	sp|Q23983|SNAP_DROME	Soluble NSF attachment protein OS=Drosophila melanogaster GN=Snap PE=1 SV=1	Snap	0.8	0.93	0.98	0.95	0.82	1.17	1.04	1.15	1.01	1.14	50	9	25000	0.00276692	0.896	1.102	1.22991
3855.1	sp|Q9VGC3|COG1_DROME	Conserved oligomeric Golgi complex subunit 1 OS=Drosophila melanogaster GN=CG4848 PE=1 SV=1	CG4848	0.81	0.87	1.06	0.92	0.85	1.06	1.13	1.11	1.14	1.06	5	3	2500	0.00277514	0.902	1.1	1.21951
4050.1	tr|E1JIY8|E1JIY8_DROME	CG42498 OS=Drosophila melanogaster GN=CG42498 PE=4 SV=1	CG42498	1.06	1.07	1.19	1.02	1.04	0.88	0.94	0.88	0.99	0.92	4	3	2000	0.00278074	1.076	0.922	0.856877
4405.1	tr|Q9VB25|Q9VB25_DROME	Kinesin-like protein at 98A OS=Drosophila melanogaster GN=Klp98A PE=2 SV=2	Klp98A	0.88	0.99	0.98	0.94	0.85	1.07	1.04	1.02	1.11	1.13	3	3	1500	0.0027983	0.928	1.074	1.15733
5467.1	sp|Q9W1W9|PADC1_DROME	PRADC1-like protein OS=Drosophila melanogaster GN=CG9849 PE=2 SV=1	CG9849	1.01	1.09	1.11	1.02	1.08	0.94	0.91	0.91	1.02	0.92	1	1	500	0.00279888	1.062	0.94	0.885122
5671.1	tr|Q9VXZ3|Q9VXZ3_DROME	CG32594, isoform C OS=Drosophila melanogaster GN=be PE=2 SV=2	be	1.02	1.06	1.09	1.04	1	0.92	0.98	0.94	0.95	0.99	1	1	500	0.00280968	1.042	0.956	0.917466
698.1	tr|Q8IN49|Q8IN49_DROME	CG31195 OS=Drosophila melanogaster GN=CG31195-RA PE=2 SV=2	CG31195-RA	0.85	0.93	1	0.95	0.77	1.09	1.09	1.15	1.02	1.14	45	22	22500	0.00281234	0.9	1.098	1.22
5119.1	sp|P40791|MEF2_DROME	Myocyte-specific enhancer factor 2 OS=Drosophila melanogaster GN=Mef2 PE=1 SV=2	Mef2	1.16	1.22	1.26	0.92	1.39	0.78	0.75	0.72	0.97	0.84	2	2	1000	0.00282319	1.19	0.812	0.682353
2450.1	tr|Q9VPE8|Q9VPE8_DROME	CG5955 OS=Drosophila melanogaster GN=CG5955 PE=2 SV=1	CG5955	0.81	0.89	1.04	0.95	0.83	1.14	1.14	1.07	1.05	1.09	12	6	6000	0.00282383	0.904	1.098	1.2146
1597.1	tr|Q9VHZ5|Q9VHZ5_DROME	CG31472, isoform A OS=Drosophila melanogaster GN=CG2649 PE=2 SV=3	CG2649	0.92	0.94	1.01	0.89	0.94	1.02	1.08	1.04	1.13	1.03	21	7	10500	0.0028273	0.94	1.06	1.12766
1409.1	sp|O61613|NMT_DROME	Glycylpeptide N-tetradecanoyltransferase OS=Drosophila melanogaster GN=Nmt PE=2 SV=2	Nmt	0.98	1.11	1.25	1.12	1.03	0.9	0.89	0.9	0.92	0.9	24	13	12000	0.00284176	1.098	0.902	0.821494
5038.1	tr|Q9W1R8|Q9W1R8_DROME	CG3500 OS=Drosophila melanogaster GN=CG3500-RA PE=2 SV=1	CG3500-RA	0.77	1	0.95	0.86	0.68	1.15	1.01	1.23	1.14	1.21	2	2	1000	0.00284483	0.852	1.148	1.34742
3203.1	tr|Q7KSE8|Q7KSE8_DROME	Osa, isoform C OS=Drosophila melanogaster GN=osa PE=4 SV=1	osa	1.09	1.04	1.22	1	1.07	0.88	0.95	0.89	0.94	0.92	7	6	3500	0.00284815	1.084	0.916	0.845018
3936.1	tr|Q9VR90|Q9VR90_DROME	Syntaxin 16 OS=Drosophila melanogaster GN=Syx16 PE=1 SV=1	Syx16	0.88	0.9	1.03	0.96	0.87	1.09	1.09	1.02	1.05	1.1	4	4	2000	0.00285488	0.928	1.07	1.15302
890.1	sp|Q9VGZ0-3|C12E1_DROME	Isoform C of Probable cytochrome P450 12e1, mitochondrial OS=Drosophila melanogaster GN=Cyp12e1	Cyp12e1	0.77	0.89	0.98	1	0.86	1.13	1.08	1.17	1.05	1.07	36	18	18000	0.00285593	0.9	1.1	1.22222
1983.1	tr|Q9VF85|Q9VF85_DROME	SD21818p OS=Drosophila melanogaster GN=Aats-ser PE=2 SV=1	Aats-ser	0.97	1.07	1.14	1.13	1.04	0.96	0.91	0.94	0.91	0.94	16	9	8000	0.00287377	1.07	0.932	0.871028
5707.1	tr|Q8IP99|Q8IP99_DROME	Ada1-1 OS=Drosophila melanogaster GN=Ada1-1 PE=2 SV=1	Ada1-1	0.79	0.84	1.01	0.91	0.85	1	1.22	1.04	1.16	1.18	1	1	500	0.00287854	0.88	1.12	1.27273
2496.1	tr|Q9NG60|Q9NG60_DROME	LD24540p OS=Drosophila melanogaster GN=ligatin PE=2 SV=1	ligatin	0.82	0.89	1.06	0.93	0.85	1.09	1.09	1.13	1.08	1.07	11	9	5500	0.00288874	0.91	1.092	1.2
3449.1	sp|Q9VXP4|PA1B2_DROME	Platelet-activating factor acetylhydrolase IB subunit beta homolog OS=Drosophila melanogaster GN=Paf-AHalpha PE=1 SV=1	Paf-AHalpha	1.01	1.05	1.18	1.06	1.07	0.87	0.91	0.91	1	0.93	6	5	3000	0.00290621	1.074	0.924	0.860335
3847.1	tr|Q7KTX7|Q7KTX7_DROME	FI05213p OS=Drosophila melanogaster GN=park PE=2 SV=1	park	0.88	0.97	1.01	0.94	0.92	1	1.08	1.06	1.06	1.09	5	3	2500	0.00291849	0.944	1.058	1.12076
4431.1	tr|Q9W1H3|Q9W1H3_DROME	Upf3 OS=Drosophila melanogaster GN=Upf3 PE=1 SV=2	Upf3	0.85	0.86	1.06	0.88	0.84	1.12	1.07	1.09	1.04	1.19	3	3	1500	0.00291986	0.898	1.102	1.22717
4204.1	sp|P06607|VIT3_DROME	Vitellogenin-3 OS=Drosophila melanogaster GN=Yp3 PE=1 SV=1	Yp3	0.65	0.75	1.05	0.89	0.78	1.27	1.16	1	1.2	1.25	4	2	2000	0.00292111	0.824	1.176	1.42718
2957.1	sp|P10552|FMRF_DROME	FMRFamide-related peptides OS=Drosophila melanogaster GN=Fmrf PE=1 SV=2	Fmrf	1.07	1.02	1.1	0.99	1.14	0.9	0.91	0.97	0.97	0.92	8	7	4000	0.00294249	1.064	0.934	0.87782
3781.1	sp|Q9VVR4|BGBP2_DROME	Gram-negative bacteria-binding protein 2 OS=Drosophila melanogaster GN=GNBP2 PE=2 SV=3	GNBP2	0.79	0.87	1.02	0.96	0.83	1.17	1.04	1.14	1.04	1.15	5	4	2500	0.00294331	0.894	1.108	1.23937
2432.1	tr|Q9W3R2|Q9W3R2_DROME	Chemosensory protein A 7a OS=Drosophila melanogaster GN=CheA7a PE=2 SV=2	CheA7a	1	1.13	1.3	1.11	1.03	0.92	0.89	0.85	0.86	0.91	12	7	6000	0.0029531	1.114	0.886	0.795332
2966.1	tr|Q9VNF7|Q9VNF7_DROME	MTA1-like, isoform B OS=Drosophila melanogaster GN=MTA1-like PE=4 SV=2	MTA1-like	1.07	1.04	1.2	1.01	1.07	0.92	0.94	0.89	0.98	0.89	8	7	4000	0.00296817	1.078	0.924	0.857143
1476.1	tr|Q9VMU0|Q9VMU0_DROME	CG8680 OS=Drosophila melanogaster GN=CG8680 PE=2 SV=1	CG8680	1.04	1.06	1.04	1.09	1.01	0.96	0.91	0.93	0.93	1.02	23	3	11500	0.0029895	1.048	0.95	0.906489
2490.1	tr|Q9W1K4|Q9W1K4_DROME	Egalitarian OS=Drosophila melanogaster GN=egl PE=2 SV=4	egl	1.04	1.04	1.18	1.04	1.04	0.89	0.97	0.92	0.97	0.91	11	10	5500	0.0029922	1.068	0.932	0.872659
4040.1	tr|Q7YTZ6|Q7YTZ6_DROME	GH26833p OS=Drosophila melanogaster GN=LpR2 PE=2 SV=1	LpR2	0.79	0.86	1.02	0.9	0.81	1.18	0.99	1.06	1.22	1.18	4	4	2000	0.00299388	0.876	1.126	1.28539
628.1	tr|Q9VMR6|Q9VMR6_DROME	CG12512 OS=Drosophila melanogaster GN=CG12512-RA PE=2 SV=1	CG12512-RA	0.81	0.89	1.05	0.94	0.83	1.09	1.11	1.13	1.11	1.04	49	14	24500	0.00300559	0.904	1.096	1.21239
953.3	sp|Q27593|CP6A8_DROME	Cytochrome P450 6a8 OS=Drosophila melanogaster GN=Cyp6a8 PE=2 SV=2	Cyp6a8	0.86	0.89	1.01	0.95	0.79	1.02	1.11	1.08	1.2	1.09	11	7	5500	0.00300572	0.9	1.1	1.22222
374.1	tr|Q9VJ28|Q9VJ28_DROME	CG10639 OS=Drosophila melanogaster GN=CG10639-RA PE=2 SV=1	CG10639-RA	0.97	1.11	1.21	1.12	1.05	0.96	0.9	0.88	0.87	0.94	79	11	39500	0.00302508	1.092	0.91	0.833333
812.2	tr|Q9VUX7|Q9VUX7_DROME	GH16214p OS=Drosophila melanogaster GN=Mbs PE=2 SV=1	Mbs	1.03	1.03	1.15	1.11	1.01	0.91	0.95	0.99	0.91	0.89	10	9	5000	0.00305815	1.066	0.93	0.87242
3244.1	tr|Q9VAD4|Q9VAD4_DROME	EIF2B-alpha protein OS=Drosophila melanogaster GN=eIF2B-alpha PE=2 SV=1	eIF2B-alpha	0.78	0.89	1	0.99	0.79	1.1	1.1	1.18	1.04	1.12	7	5	3500	0.00306038	0.89	1.108	1.24494
2612.1	sp|Q94526|ORK1_DROME	Open rectifier potassium channel protein 1 OS=Drosophila melanogaster GN=Ork1 PE=1 SV=2	Ork1	1.08	0.96	1.16	1.07	1.08	0.93	0.94	0.92	0.96	0.9	10	10	5000	0.00306574	1.07	0.93	0.869159
1767.1	sp|O76206|RIFK_DROME	Putative riboflavin kinase OS=Drosophila melanogaster GN=anon-84Ea PE=2 SV=1	anon-84Ea	0.89	0.99	1.02	0.92	0.91	1.03	1.05	1.06	1.06	1.08	19	6	9500	0.003073	0.946	1.056	1.11628
2482.1	sp|O76878|RIPL_DROME	RILP-like protein homolog OS=Drosophila melanogaster GN=CG11448 PE=1 SV=1	CG11448	0.87	0.92	1.03	0.9	0.92	1.04	1.05	1.05	1.16	1.07	11	11	5500	0.00307975	0.928	1.074	1.15733
2122.1	sp|Q9GQN5|ATRX_DROME	Transcriptional regulator ATRX homolog OS=Drosophila melanogaster GN=XNP PE=1 SV=2	XNP	0.91	0.96	1.03	0.94	0.92	1.02	1.04	1.05	1.06	1.07	14	12	7000	0.00308864	0.952	1.048	1.10084
449.1	tr|Q9VZU7|Q9VZU7_DROME	Ubiquitin carboxyl-terminal hydrolase OS=Drosophila melanogaster GN=CG12082 PE=2 SV=1	CG12082	1.01	1.05	1.17	1.05	1.03	0.94	0.93	0.9	0.97	0.94	65	25	32500	0.00309289	1.062	0.936	0.881356
4378.1	tr|Q9W124|Q9W124_DROME	CG4806 OS=Drosophila melanogaster GN=CG33228 PE=2 SV=2	CG33228	0.85	0.87	1.05	0.87	0.88	1.03	1.17	1.1	1.12	1.04	3	3	1500	0.00311087	0.904	1.092	1.20796
2327.1	tr|Q9VB76|Q9VB76_DROME	CG6074 OS=Drosophila melanogaster GN=CG6074 PE=2 SV=2	CG6074	1.03	1.1	1.32	1.1	1.03	0.84	0.91	0.85	0.91	0.91	13	6	6500	0.00314143	1.116	0.884	0.792115
781.2	tr|Q9VFC1|Q9VFC1_DROME	CG6687 OS=Drosophila melanogaster GN=Spn88Eb PE=2 SV=1	Spn88Eb	0.69	0.77	0.76	0.71	0.77	1.44	1.01	0.91	1.45	1.49	8	6	4000	0.00315078	0.74	1.26	1.7027
3571.1	sp|Q9VZL6|U539_DROME	UPF0539 protein CG14977 OS=Drosophila melanogaster GN=CG14977 PE=1 SV=2	CG14977	0.74	1	0.93	0.96	0.81	1.13	1.03	1.11	1.12	1.16	6	3	3000	0.00315297	0.888	1.11	1.25
2945.1	tr|Q9VC47|Q9VC47_DROME	GH23184p OS=Drosophila melanogaster GN=tok PE=2 SV=1	tok	0.8	0.85	1.02	0.87	0.95	1.15	1.03	1.03	1.17	1.14	8	7	4000	0.00315728	0.898	1.104	1.2294
4338.1	sp|Q9VZE6|BRX1_DROME	Ribosome biogenesis protein BRX1 homolog OS=Drosophila melanogaster GN=CG11583 PE=2 SV=2	CG11583	0.84	0.89	1.05	0.9	0.82	1.11	1.05	1.16	1.03	1.15	3	3	1500	0.00315978	0.9	1.1	1.22222
835.2	tr|Q9VDD2|Q9VDD2_DROME	LD22662p OS=Drosophila melanogaster GN=SNF4Agamma PE=2 SV=2	SNF4Agamma	1.01	1.04	1.2	1.08	1.03	0.92	0.93	0.93	0.91	0.95	37	21	18500	0.00316352	1.072	0.928	0.865672
601.4	sp|P48461|PP11_DROME	Serine/threonine-protein phosphatase alpha-1 isoform OS=Drosophila melanogaster GN=Pp1alpha-96A PE=1 SV=1	Pp1alpha-96A	0.84	0.89	1.05	0.88	0.91	1.05	1.16	1.06	1.08	1.07	24	7	12000	0.00317616	0.914	1.084	1.186
1444.1	tr|Q9VMK9|Q9VMK9_DROME	CG9044 OS=Drosophila melanogaster GN=CG9044 PE=2 SV=2	CG9044	0.82	0.91	1.05	0.94	0.86	1.07	1.08	1.08	1.07	1.13	23	14	11500	0.00317616	0.916	1.086	1.18559
1666.1	sp|Q09024-3|IMPL2_DROME	Isoform B of Neural/ectodermal development factor IMP-L2 OS=Drosophila melanogaster GN=ImpL2	ImpL2	1	1.11	1.34	1.21	1.02	0.88	0.83	0.88	0.83	0.91	20	8	10000	0.00320717	1.136	0.866	0.762324
3088.1	tr|Q9VK39|Q9VK39_DROME	CG9928 OS=Drosophila melanogaster GN=CG9928-RA PE=2 SV=1	CG9928-RA	0.81	0.85	1.02	0.91	0.94	1.13	1.09	1	1.16	1.09	8	4	4000	0.00320809	0.906	1.094	1.20751
2714.1	tr|Q9VPU1|Q9VPU1_DROME	Dreadlocks, isoform B OS=Drosophila melanogaster GN=dock PE=2 SV=1	dock	1.02	1.01	1.07	1.08	1.05	0.94	0.99	1	0.91	0.94	10	6	5000	0.00324184	1.046	0.956	0.913958
3859.1	tr|Q9VNW1|Q9VNW1_DROME	CG7133 OS=Drosophila melanogaster GN=CG7133 PE=2 SV=2	CG7133	1.12	1.12	1.25	1.07	0.97	0.83	0.95	0.85	0.95	0.88	5	3	2500	0.00324666	1.106	0.892	0.80651
4489.1	tr|Q9XZ11|Q9XZ11_DROME	CG7139, isoform A OS=Drosophila melanogaster GN=CG7139 PE=2 SV=1	CG7139	0.8	0.93	1.04	0.87	0.79	1.15	1.07	1.1	1.21	1.04	3	3	1500	0.0032504	0.886	1.114	1.25734
149.1	sp|P91938|TRXR1_DROME	Thioredoxin reductase 1, mitochondrial OS=Drosophila melanogaster GN=Trxr-1 PE=1 SV=2	Trxr-1	0.86	0.92	1.04	0.93	0.79	1.13	1.07	1.08	1.05	1.13	184	17	92000	0.00326602	0.908	1.092	1.20264
1749.1	sp|Q9I7K0|JUPIT_DROME	Microtubule-associated protein Jupiter OS=Drosophila melanogaster GN=Jupiter PE=1 SV=2	Jupiter	0.88	0.93	1	0.98	0.9	1.11	0.99	1.08	1.06	1.08	19	9	9500	0.00329073	0.938	1.064	1.13433
2694.1	tr|Q9VID7|Q9VID7_DROME	Lethal (2) k14505 OS=Drosophila melanogaster GN=l(2)k14505 PE=1 SV=1	l(2)k14505	0.85	0.86	1.05	0.93	0.91	1.11	1.09	1.04	1.05	1.11	10	6	5000	0.00329309	0.92	1.08	1.17391
3897.1	sp|Q9VDD7|S35B1_DROME	Solute carrier family 35 member B1 homolog OS=Drosophila melanogaster GN=CG5802 PE=1 SV=1	CG5802	0.79	0.91	1.03	0.96	0.84	1.15	1.06	1.07	1.11	1.08	5	2	2500	0.0032979	0.906	1.094	1.20751
2423.1	sp|O01939|MST_DROME	Protein misato OS=Drosophila melanogaster GN=mst PE=2 SV=1	mst	0.85	0.92	1.05	0.93	0.89	1.1	1.06	1.05	1.06	1.09	12	8	6000	0.00331626	0.928	1.072	1.15517
5395.1	tr|E1JGL6|E1JGL6_DROME	CG42510 OS=Drosophila melanogaster GN=CG42510 PE=4 SV=1	CG42510	1.18	1.27	1.28	1.15	0.91	0.84	0.87	0.94	0.71	0.85	1	1	500	0.00332046	1.158	0.842	0.727116
1916.1	tr|Q9VED8|Q9VED8_DROME	Deoxyribonuclease II OS=Drosophila melanogaster GN=DNaseII PE=1 SV=1	DNaseII	0.83	0.92	1	0.91	0.9	1.03	1.12	1.19	1.08	1.01	17	7	8500	0.00332493	0.912	1.086	1.19079
3381.1	tr|Q9VKT9|Q9VKT9_DROME	Lipase 4 OS=Drosophila melanogaster GN=Lip4 PE=2 SV=1	Lip4	0.78	0.88	0.98	1.01	0.84	1.16	1.06	1.12	1.03	1.14	6	6	3000	0.00332992	0.898	1.102	1.22717
3506.1	tr|Q86BR6|Q86BR6_DROME	CG31033, isoform C OS=Drosophila melanogaster GN=CG31033 PE=2 SV=1	CG31033	0.86	0.9	1.05	0.88	0.9	1.06	1.07	1.03	1.15	1.09	6	5	3000	0.00333136	0.918	1.08	1.17647
1649.1	tr|Q9VTL0|Q9VTL0_DROME	CG6083 OS=Drosophila melanogaster GN=CG6083 PE=2 SV=2	CG6083	0.89	0.94	1.01	0.99	0.94	1.05	1.04	1.07	1.02	1.06	20	10	10000	0.00333421	0.954	1.048	1.09853
3343.1	tr|Q9W4C2|Q9W4C2_DROME	CG16756 OS=Drosophila melanogaster GN=CG16756 PE=2 SV=2	CG16756	0.85	0.85	0.98	0.94	1	1.03	1.07	1.09	1.14	1.05	7	3	3500	0.00335042	0.924	1.076	1.1645
779.1	sp|Q9VI25|NCDN_DROME	Neurochondrin homolog OS=Drosophila melanogaster GN=Neurochondrin PE=2 SV=1	Neurochondrin	0.85	0.89	1.02	1	0.87	1.05	1.07	1.07	1.08	1.1	41	17	20500	0.00335588	0.926	1.074	1.15983
2379.1	tr|Q9VT48|Q9VT48_DROME	CG8177, isoform A OS=Drosophila melanogaster GN=CG8177 PE=2 SV=2	CG8177	0.91	0.97	1.01	0.97	0.89	1.03	1.05	1.04	1.04	1.09	12	11	6000	0.00335836	0.95	1.05	1.10526
1226.1	tr|A4V4A5|A4V4A5_DROME	Ran, isoform B OS=Drosophila melanogaster GN=ran PE=4 SV=1	ran	1	1.03	1.19	1.1	1.03	0.94	0.92	0.9	0.93	0.94	28	7	14000	0.00337846	1.07	0.926	0.865421
176.1	tr|Q7KN94|Q7KN94_DROME	Walrus, isoform A OS=Drosophila melanogaster GN=wal PE=2 SV=1	wal	0.85	0.96	0.97	0.97	0.88	1.12	1.01	1.09	1.02	1.14	152	17	76000	0.00339075	0.926	1.076	1.16199
2378.1	tr|Q9VU82|Q9VU82_DROME	Starvin, isoform C OS=Drosophila melanogaster GN=stv PE=2 SV=1	stv	0.78	0.94	1.03	0.92	0.9	1.1	1.06	1.09	1.06	1.12	12	11	6000	0.0033942	0.914	1.086	1.18818
820.1	sp|Q9VNE2|EXBA_DROME	Protein extra bases OS=Drosophila melanogaster GN=exba PE=1 SV=1	exba	0.92	0.94	1.03	0.95	0.86	1.03	1.08	1.07	1.04	1.09	39	17	19500	0.00342211	0.94	1.062	1.12979
1347.1	tr|Q9W541|Q9W541_DROME	EIF2B-epsilon protein OS=Drosophila melanogaster GN=eIF2B-epsilon PE=2 SV=1	eIF2B-epsilon	0.87	0.96	1	0.98	0.86	1.07	1.06	1.11	1.02	1.07	25	14	12500	0.00348937	0.934	1.066	1.14133
1889.1	tr|Q9VKW1|Q9VKW1_DROME	CG5168 OS=Drosophila melanogaster GN=CG5168 PE=2 SV=1	CG5168	0.81	0.84	1.08	0.92	0.82	1.15	1.06	1.11	1.11	1.11	17	9	8500	0.00349399	0.894	1.108	1.23937
2016.1	sp|Q9VCA9|SPCS3_DROME	Signal peptidase complex subunit 3 OS=Drosophila melanogaster GN=Spase22-23 PE=2 SV=1	Spase22-23	0.81	0.85	1.06	0.96	0.81	1.1	1.13	1.06	1.12	1.11	16	5	8000	0.003498	0.898	1.104	1.2294
4320.1	tr|Q9W073|Q9W073_DROME	CG12025 OS=Drosophila melanogaster GN=CG12025 PE=2 SV=1	CG12025	1.02	1.04	1.22	1.13	1.02	0.9	0.94	0.89	0.88	0.96	3	3	1500	0.00350501	1.086	0.914	0.841621
4434.1	sp|P81829|LCK_DROME	Leucokinin OS=Drosophila melanogaster GN=Lk PE=1 SV=3	Lk	0.82	0.94	0.99	0.96	0.92	1.1	1.05	1.12	1	1.1	3	3	1500	0.00350509	0.926	1.074	1.15983
3860.1	tr|Q4QPR8|Q4QPR8_DROME	CG14483 OS=Drosophila melanogaster GN=CG14483 PE=2 SV=1	CG14483	1.27	0.9	1.34	1.18	1.21	0.79	0.96	0.88	0.78	0.69	5	3	2500	0.00352714	1.18	0.82	0.694915
5542.1	tr|Q9W372|Q9W372_DROME	Odorant binding protein 8a OS=Drosophila melanogaster GN=Obp8a PE=2 SV=2	Obp8a	0.8	0.84	0.97	0.88	0.85	1.04	1.11	1.07	1.36	1.08	1	1	500	0.00353688	0.868	1.132	1.30415
5672.1	tr|A1Z7P3|A1Z7P3_DROME	Phosphorylated adaptor for RNA export, isoform A OS=Drosophila melanogaster GN=Phax PE=4 SV=1	Phax	1.11	1.16	1.12	0.97	1.08	0.86	1.02	0.87	0.89	0.92	1	1	500	0.00357274	1.088	0.912	0.838235
435.1	tr|O18332|O18332_DROME	FI01544p OS=Drosophila melanogaster GN=Rab1 PE=2 SV=1	Rab1	0.82	0.93	1.03	0.91	0.84	1.12	1.01	1.17	1.06	1.11	68	7	34000	0.00357553	0.906	1.094	1.20751
481.1	tr|Q9VWV4|Q9VWV4_DROME	CG32549, isoform E OS=Drosophila melanogaster GN=CG32549-RE PE=2 SV=2	CG32549-RE	0.83	0.93	1.04	0.96	0.84	1.06	1.09	1.1	1.07	1.09	62	19	31000	0.00358142	0.92	1.082	1.17609
1149.1	sp|Q9V558|CP4P1_DROME	Cytochrome P450 4p1 OS=Drosophila melanogaster GN=Cyp4p1 PE=1 SV=1	Cyp4p1	0.83	0.95	1.03	0.93	0.81	1.08	1.05	1.06	1.14	1.11	29	16	14500	0.00359019	0.91	1.088	1.1956
5667.1	tr|Q9VM96|Q9VM96_DROME	GH19447p OS=Drosophila melanogaster GN=GRHR PE=2 SV=2	GRHR	1.15	1.27	1.95	1.43	0.95	0.75	0.63	0.58	0.58	0.7	1	1	500	0.00359161	1.35	0.648	0.48
2426.1	tr|Q9W2X0|Q9W2X0_DROME	Hyperkinetic, isoform A OS=Drosophila melanogaster GN=Hk PE=2 SV=3	Hk	1.06	1.05	1.29	1.06	1.03	0.89	0.92	0.88	0.88	0.92	12	8	6000	0.00359706	1.098	0.898	0.817851
731.1	sp|P39018|RS19A_DROME	40S ribosomal protein S19a OS=Drosophila melanogaster GN=RpS19a PE=2 SV=3	RpS19a	1.08	1.01	1.18	1.06	1.07	0.83	0.97	0.91	0.99	0.88	44	9	22000	0.00359791	1.08	0.916	0.848148
691.1	tr|Q9V3I2|Q9V3I2_DROME	Drab5 OS=Drosophila melanogaster GN=Rab5 PE=2 SV=1	Rab5	0.89	0.95	1.03	0.95	0.86	1.04	1.04	1.08	1.06	1.09	46	8	23000	0.00360018	0.936	1.062	1.13462
5708.1	tr|Q9VUG1|Q9VUG1_DROME	Dally-like, isoform A OS=Drosophila melanogaster GN=dlp PE=2 SV=2	dlp	1.13	1.28	1.15	1.1	0.93	0.85	0.89	0.86	0.9	0.92	1	1	500	0.00362775	1.118	0.884	0.790698
1517.1	tr|Q9V9Q4|Q9V9Q4_DROME	CG1416, isoform A OS=Drosophila melanogaster GN=CG1416 PE=2 SV=2	CG1416	0.86	0.95	1.01	0.96	0.82	1.09	1.06	1.1	1.02	1.12	22	10	11000	0.00363023	0.92	1.078	1.17174
2792.1	tr|Q9VQ52|Q9VQ52_DROME	CG31663 OS=Drosophila melanogaster GN=CG31663 PE=2 SV=2	CG31663	1.09	1.06	1.18	1.1	0.96	0.92	0.93	0.97	0.89	0.91	9	7	4500	0.00364224	1.078	0.924	0.857143
20.1	tr|Q9VIE8|Q9VIE8_DROME	Aconitase, isoform B OS=Drosophila melanogaster GN=Acon PE=2 SV=2	Acon	1	1.05	1.1	1.12	1.03	0.98	0.89	0.93	0.9	0.99	1092	38	546000	0.00364525	1.06	0.938	0.884906
5562.1	tr|Q9V449|Q9V449_DROME	MET75Ca protein OS=Drosophila melanogaster GN=Met75Ca PE=2 SV=1	Met75Ca	0.69	0.74	1.08	0.6	0.56	1.23	1.14	1.28	1.61	1.07	1	1	500	0.00365251	0.734	1.266	1.7248
1739.1	sp|P55935|RS9_DROME	40S ribosomal protein S9 OS=Drosophila melanogaster GN=RpS9 PE=1 SV=2	RpS9	0.95	1.08	1.25	1.12	1.11	0.93	0.85	0.88	0.94	0.88	19	10	9500	0.00365558	1.102	0.896	0.813067
2030.1	sp|Q9VMQ7|ELP4_DROME	Putative elongator complex protein 4 OS=Drosophila melanogaster GN=CG6907 PE=1 SV=1	CG6907	1.01	1.09	1.22	1.04	1.04	0.94	0.93	0.88	0.9	0.95	15	12	7500	0.00367932	1.08	0.92	0.851852
1926.1	tr|Q7JVI6|Q7JVI6_DROME	CG11784 OS=Drosophila melanogaster GN=CG11784 PE=2 SV=1	CG11784	0.94	1.13	1.21	1.25	1.08	0.93	0.85	0.87	0.8	0.94	17	6	8500	0.00367939	1.122	0.878	0.782531
3792.1	sp|P54361|OAZ_DROME	Ornithine decarboxylase antizyme OS=Drosophila melanogaster GN=Oda PE=1 SV=2	Oda	0.89	0.86	1	0.95	0.89	1.04	1.08	1.16	1.15	0.99	5	4	2500	0.00368429	0.918	1.084	1.18083
4351.1	tr|Q8SY00|Q8SY00_DROME	CG31102 OS=Drosophila melanogaster GN=CG10634 PE=2 SV=1	CG10634	0.84	0.8	1.05	0.89	0.89	1	1.15	1.08	1.18	1.13	3	3	1500	0.00371391	0.894	1.108	1.23937
5630.1	tr|Q4LDP6|Q4LDP6_DROME	Mutagen-sensitive 201, isoform A OS=Drosophila melanogaster GN=mus201 PE=2 SV=1	mus201	0.76	0.9	1.04	0.77	0.64	1.12	1.27	1.32	1.02	1.14	1	1	500	0.00372	0.822	1.174	1.42822
4280.1	sp|Q8MSY4|FFR_DROME	Protein fat-free homolog OS=Drosophila melanogaster GN=CG15087 PE=1 SV=1	CG15087	0.85	0.92	1.06	0.88	0.92	1.05	1.07	1.08	1.09	1.08	3	3	1500	0.00373555	0.926	1.074	1.15983
15.1	tr|Q4ABH1|Q4ABH1_DROME	Muscle-specific protein 300, isoform D OS=Drosophila melanogaster GN=Msp-300 PE=1 SV=2	Msp-300	1.01	1.07	1.14	1.05	0.99	0.95	0.95	0.94	0.94	0.95	1304	445	652000	0.00375997	1.052	0.946	0.89924
1099.1	tr|Q9W332|Q9W332_DROME	CG32702 OS=Drosophila melanogaster GN=CG32702 PE=2 SV=3	CG32702	0.84	0.85	1.07	0.89	0.91	1.05	1.11	1.08	1.09	1.09	30	25	15000	0.00377889	0.912	1.084	1.1886
1243.1	tr|Q9VRV1|Q9VRV1_DROME	CG10289 OS=Drosophila melanogaster GN=CG10289 PE=2 SV=2	CG10289	0.87	0.95	1	0.98	0.87	1.07	1.02	1.11	1.03	1.1	27	16	13500	0.00377968	0.934	1.066	1.14133
312.1	tr|Q9VIX3|Q9VIX3_DROME	Paxillin, isoform B OS=Drosophila melanogaster GN=Pax PE=2 SV=2	Pax	1.01	1.05	1.16	1.03	1.04	0.97	0.94	0.91	0.94	0.96	92	13	46000	0.00378538	1.058	0.944	0.89225
312.2	tr|Q9VIX2|Q9VIX2_DROME	LD06038p OS=Drosophila melanogaster GN=Pax PE=2 SV=3	Pax	1.01	1.05	1.16	1.03	1.04	0.97	0.94	0.91	0.94	0.96	92	13	46000	0.00378538	1.058	0.944	0.89225
495.1	tr|Q9W1R3|Q9W1R3_DROME	CG3493 OS=Drosophila melanogaster GN=CG3493 PE=1 SV=2	CG3493	0.88	0.96	1.04	0.91	0.92	1.05	1.05	1.04	1.07	1.07	60	40	30000	0.00378538	0.942	1.056	1.12102
3397.1	tr|Q9VYD5|Q9VYD5_DROME	Branched-chain-amino-acid aminotransferase OS=Drosophila melanogaster GN=CG1673 PE=2 SV=2	CG1673	0.86	0.85	1.04	0.94	0.88	1.09	1.07	1.16	1.1	1.01	6	6	3000	0.00379054	0.914	1.086	1.18818
3537.1	tr|Q9XZ68|Q9XZ68_DROME	Beta subunit of type II geranylgeranyl transferase OS=Drosophila melanogaster GN=betaggt-II PE=2 SV=1	betaggt-II	0.78	0.76	0.97	0.92	1	1.08	1.14	1.09	1.21	1.05	6	4	3000	0.00379201	0.886	1.114	1.25734
931.1	tr|Q7K127|Q7K127_DROME	CG7997, isoform A OS=Drosophila melanogaster GN=CG7997 PE=2 SV=1	CG7997	0.76	0.9	1.02	0.95	0.91	1.08	1.04	1.11	1.13	1.09	35	10	17500	0.00381131	0.908	1.09	1.20044
1903.1	tr|Q9VS44|Q9VS44_DROME	CG8607 OS=Drosophila melanogaster GN=CG8607 PE=2 SV=2	CG8607	0.87	0.9	0.99	0.95	0.92	1.12	1.09	1.07	0.96	1.13	17	8	8500	0.00381414	0.926	1.074	1.15983
1848.1	sp|Q9W1X9|OCAD1_DROME	OCIA domain-containing protein 1 OS=Drosophila melanogaster GN=asrij PE=1 SV=1	asrij	0.9	0.96	1.03	0.93	0.9	1.05	1.02	1.09	1.04	1.06	18	5	9000	0.00381492	0.944	1.052	1.11441
5308.1	sp|Q9VWH8|KISH_DROME	Protein kish OS=Drosophila melanogaster GN=kish PE=3 SV=1	kish	0.85	1.04	0.91	0.92	0.76	1.08	1.06	1.08	1.1	1.19	1	1	500	0.00385786	0.896	1.102	1.22991
749.1	tr|Q9W1N3|Q9W1N3_DROME	Levy OS=Drosophila melanogaster GN=levy PE=3 SV=1	levy	1.02	1.07	1.11	1.16	1.04	0.97	0.86	0.91	0.85	1.01	43	5	21500	0.00388119	1.08	0.92	0.851852
1085.1	tr|Q9VM11|Q9VM11_DROME	CG5973, isoform A OS=Drosophila melanogaster GN=CG5973 PE=2 SV=2	CG5973	1.08	1.14	1.29	1.16	0.94	0.84	0.95	0.89	0.83	0.88	31	9	15500	0.00388194	1.122	0.878	0.782531
4174.1	sp|Q9VFS5-2|PP4R3_DROME	Isoform D of Serine/threonine-protein phosphatase 4 regulatory subunit 3 OS=Drosophila melanogaster GN=flfl	flfl	1.03	1.03	1.13	1.1	0.98	0.93	0.96	0.94	0.94	0.95	4	3	2000	0.00388807	1.054	0.944	0.895636
3529.1	tr|Q7K566|Q7K566_DROME	Bmcp, isoform A OS=Drosophila melanogaster GN=Bmcp PE=2 SV=1	Bmcp	0.78	0.88	1.04	0.95	0.87	1.07	1.12	1.14	1.09	1.04	6	4	3000	0.00390499	0.904	1.092	1.20796
3062.1	tr|Q7KS06|Q7KS06_DROME	Nicotinamide mononucleotide adenylytransferase, isoform B OS=Drosophila melanogaster GN=Nmnat PE=2 SV=1	Nmnat	0.84	0.87	1.06	0.94	0.9	1.08	1.11	1.09	1.06	1.06	8	5	4000	0.00390574	0.922	1.08	1.17137
3157.1	tr|Q9VHX2|Q9VHX2_DROME	CG3223 OS=Drosophila melanogaster GN=CG3223 PE=2 SV=1	CG3223	1.02	1.08	1.12	1.06	1.01	1.01	0.9	0.91	0.92	0.97	7	6	3500	0.00391055	1.058	0.942	0.890359
36.3	sp|P08841|TBB3_DROME	Tubulin beta-3 chain OS=Drosophila melanogaster GN=betaTub60D PE=1 SV=2	betaTub60D	0.77	0.89	0.97	1	0.89	1.17	1.03	1.13	1.05	1.09	343	16	171500	0.00392903	0.904	1.094	1.21018
790.1	tr|Q9VH10|Q9VH10_DROME	CG3996 OS=Drosophila melanogaster GN=CG3996 PE=2 SV=2	CG3996	1.06	0.98	1.15	1.02	1.09	0.94	0.96	0.95	0.93	0.92	40	33	20000	0.00394977	1.06	0.94	0.886792
2840.1	tr|Q9VS54|Q9VS54_DROME	Quemao, isoform A OS=Drosophila melanogaster GN=qm PE=2 SV=1	qm	0.88	1	0.97	0.96	0.82	1.08	1.01	1.1	1.1	1.08	9	6	4500	0.00397397	0.926	1.074	1.15983
336.1	sp|Q00637|SODM_DROME	Superoxide dismutase [Mn], mitochondrial OS=Drosophila melanogaster GN=Sod2 PE=2 SV=3	Sod2	0.86	0.93	0.92	0.96	0.95	1.14	0.97	1.07	1.15	1.04	86	10	43000	0.00399499	0.924	1.074	1.16234
651.1	sp|P13469|MODU_DROME	DNA-binding protein modulo OS=Drosophila melanogaster GN=mod PE=1 SV=2	mod	0.87	0.9	1.05	0.92	0.94	1.05	1.08	1.04	1.1	1.06	48	12	24000	0.00401004	0.936	1.066	1.13889
2527.1	sp|Q9VKQ3|WDR12_DROME	Ribosome biogenesis protein WDR12 homolog OS=Drosophila melanogaster GN=CG6724 PE=1 SV=1	CG6724	0.91	0.95	1.04	0.92	0.92	1.04	1.06	1.03	1.08	1.04	11	8	5500	0.00401363	0.948	1.05	1.10759
189.1	tr|Q7JZK1|Q7JZK1_DROME	CG7712 OS=Drosophila melanogaster GN=CG7712 PE=2 SV=1	CG7712	1.05	1.08	1.09	1.05	0.98	0.96	0.92	0.96	0.91	1	145	5	72500	0.0040385	1.05	0.95	0.904762
2185.1	tr|Q9W3M8|Q9W3M8_DROME	LD34211p OS=Drosophila melanogaster GN=Ykt6 PE=2 SV=1	Ykt6	0.92	0.91	1.02	0.91	0.86	0.98	1.1	1.07	1.14	1.07	14	8	7000	0.00403889	0.924	1.072	1.16017
3095.1	tr|E2QCL8|E2QCL8_DROME	Peptidylglycine-alpha-hydroxylating monooxygenase, isoform B OS=Drosophila melanogaster GN=Phm PE=4 SV=1	Phm	0.84	0.95	1	0.97	0.87	1.11	1	1.06	1.12	1.08	8	4	4000	0.00405521	0.926	1.074	1.15983
3021.1	tr|Q9VZ19|Q9VZ19_DROME	Antdh OS=Drosophila melanogaster GN=antdh PE=2 SV=1	antdh	1.07	1.03	1.31	1.11	1.07	0.9	0.85	0.81	1	0.84	8	5	4000	0.00405563	1.118	0.88	0.78712
4628.1	tr|Q9VP86|Q9VP86_DROME	CG10584 OS=Drosophila melanogaster GN=CG10584 PE=2 SV=1	CG10584	1.03	1.11	1.33	1.24	1	0.9	0.8	0.83	0.8	0.97	3	2	1500	0.00406997	1.142	0.86	0.753065
1318.1	tr|Q7K0F7|Q7K0F7_DROME	CG11200, isoform A OS=Drosophila melanogaster GN=CG11200 PE=2 SV=1	CG11200	1.04	1.04	1.24	1.16	0.99	0.88	0.92	0.94	0.91	0.87	26	9	13000	0.00407668	1.094	0.904	0.826325
2208.1	sp|Q9VCA2|ORCT_DROME	Organic cation transporter protein OS=Drosophila melanogaster GN=Orct PE=1 SV=1	Orct	1.09	1.12	1.33	1.15	0.94	0.87	0.92	0.86	0.84	0.87	14	7	7000	0.00408149	1.126	0.872	0.774423
893.1	tr|Q7KT16|Q7KT16_DROME	Varicose, isoform B OS=Drosophila melanogaster GN=vari PE=2 SV=2	vari	0.88	0.92	1.04	0.94	0.89	1.07	1.03	1.03	1.12	1.08	36	16	18000	0.00408256	0.934	1.066	1.14133
4176.1	tr|E1JI84|E1JI84_DROME	CG5021, isoform C OS=Drosophila melanogaster GN=CG5021 PE=4 SV=1	CG5021	0.85	0.92	1.03	0.96	0.94	1.06	1.05	1.04	1.07	1.07	4	3	2000	0.00412603	0.94	1.058	1.12553
1388.1	tr|Q8IRR0|Q8IRR0_DROME	CG3566, isoform B OS=Drosophila melanogaster GN=CG3566 PE=1 SV=3	CG3566	0.81	0.91	1.03	0.96	0.82	1.1	1.12	1.1	1.01	1.13	25	6	12500	0.00414478	0.906	1.092	1.2053
1195.1	sp|P07668|CLAT_DROME	Choline O-acetyltransferase OS=Drosophila melanogaster GN=Cha PE=1 SV=3	Cha	0.94	0.89	1	0.98	0.88	1.11	1.03	1.09	1	1.08	28	19	14000	0.00414739	0.938	1.062	1.1322
3492.1	tr|Q9VF66|Q9VF66_DROME	CG31302, isoform E OS=Drosophila melanogaster GN=CG31302 PE=4 SV=4	CG31302	1.01	1.06	1.13	1.06	1	0.96	0.97	0.95	0.9	0.96	6	5	3000	0.00414809	1.052	0.948	0.901141
526.1	tr|A1Z7S0|A1Z7S0_DROME	Receptor mediated endocytosis 8 OS=Drosophila melanogaster GN=Rme-8 PE=4 SV=1	Rme-8	0.85	0.89	1.07	0.92	0.88	1.06	1.07	1.1	1.07	1.09	57	38	28500	0.00414809	0.922	1.078	1.1692
109.1	sp|P21914|DHSB_DROME	Succinate dehydrogenase [ubiquinone] iron-sulfur subunit, mitochondrial OS=Drosophila melanogaster GN=SdhB PE=2 SV=2	SdhB	0.86	0.95	0.97	0.98	0.9	1.11	1	1.11	1.01	1.11	259	15	129500	0.00416259	0.932	1.068	1.14592
1301.1	tr|Q9VBT1|Q9VBT1_DROME	CG31098 OS=Drosophila melanogaster GN=CG31098 PE=2 SV=2	CG31098	0.82	0.92	1.07	0.9	0.86	1.07	1.09	1.1	1.12	1.06	26	13	13000	0.00417301	0.914	1.088	1.19037
2365.1	tr|Q7K9H6|Q7K9H6_DROME	FI05490p OS=Drosophila melanogaster GN=Sara PE=2 SV=1	Sara	0.81	0.89	1.06	0.89	0.82	1.15	1.05	1.2	1.04	1.1	12	12	6000	0.00417558	0.894	1.108	1.23937
5513.1	tr|Q9VIU3|Q9VIU3_DROME	CG13082 OS=Drosophila melanogaster GN=CG13082 PE=2 SV=1	CG13082	0.69	0.55	0.73	0.6	0.94	1.12	1.36	1.08	1.8	1.13	1	1	500	0.004211	0.702	1.298	1.849
949.1	tr|Q7JZR5|Q7JZR5_DROME	CG6796 OS=Drosophila melanogaster GN=CG6796 PE=2 SV=1	CG6796	0.84	0.9	1.04	0.96	0.89	1.09	1.08	1.07	1.02	1.11	34	17	17000	0.00422034	0.926	1.074	1.15983
5124.1	sp|P11929|BSG2_DROME	Blastoderm-specific protein 25D OS=Drosophila melanogaster GN=Bsg25D PE=1 SV=2	Bsg25D	0.84	0.93	1	0.99	0.88	1.12	1.07	1.02	1.04	1.11	2	2	1000	0.00422703	0.928	1.072	1.15517
2013.1	tr|Q9VPQ2|Q9VPQ2_DROME	CG4164 OS=Drosophila melanogaster GN=CG4164 PE=2 SV=1	CG4164	0.87	0.84	1.07	0.89	0.91	1.09	1.09	1.11	1.1	1.03	16	5	8000	0.00425589	0.916	1.084	1.18341
1213.1	tr|Q8IR21|Q8IR21_DROME	CG42354, isoform A OS=Drosophila melanogaster GN=CG42354 PE=2 SV=1	CG42354	1.07	1.02	1.17	1.02	1.02	0.94	0.94	0.95	0.96	0.92	28	11	14000	0.00425681	1.06	0.942	0.888679
838.1	sp|P41073-3|PEP_DROME	Isoform C of Zinc finger protein on ecdysone puffs OS=Drosophila melanogaster GN=Pep	Pep	1.03	1.01	1.2	1.07	1.04	0.94	0.96	0.93	0.92	0.91	38	18	19000	0.00426903	1.07	0.932	0.871028
786.1	sp|Q9W5R8|RL5_DROME	60S ribosomal protein L5 OS=Drosophila melanogaster GN=RpL5 PE=1 SV=2	RpL5	1.08	1.02	1.18	1.03	1.04	0.88	0.99	0.92	0.96	0.9	41	11	20500	0.00427152	1.07	0.93	0.869159
2458.1	sp|Q95NH6|ATTC_DROME	Attacin-C OS=Drosophila melanogaster GN=AttC PE=1 SV=1	AttC	0.29	0.29	0.28	0.27	0.31	2.13	0.9	0.79	2.19	2.55	12	5	6000	0.00431071	0.288	1.712	5.94444
2357.1	tr|A1Z7B8|A1Z7B8_DROME	CG30373 OS=Drosophila melanogaster GN=CG30373 PE=4 SV=1	CG30373	1.02	1.04	1.26	1.15	1.05	0.9	0.91	0.99	0.84	0.84	13	4	6500	0.00431732	1.104	0.896	0.811594
4390.1	sp|Q9W223|CP6D2_DROME	Probable cytochrome P450 6d2 OS=Drosophila melanogaster GN=Cyp6d2 PE=2 SV=1	Cyp6d2	0.81	0.89	1.08	0.82	0.8	1.12	1.15	1.02	1.21	1.1	3	3	1500	0.00432645	0.88	1.12	1.27273
2742.1	tr|Q9W1H6|Q9W1H6_DROME	CG5597 OS=Drosophila melanogaster GN=CG5597 PE=2 SV=1	CG5597	0.87	0.97	0.98	0.9	0.83	1.03	1.02	1.21	1.13	1.06	10	4	5000	0.00436943	0.91	1.09	1.1978
3094.1	tr|A8JQU1|A8JQU1_DROME	CG1208, isoform C OS=Drosophila melanogaster GN=CG1208 PE=3 SV=1	CG1208	0.99	1.06	1.3	1.09	1.2	0.76	0.85	0.86	0.97	0.92	8	4	4000	0.00437027	1.128	0.872	0.77305
223.1	sp|Q23997|CH47_DROME	Chitinase-like protein DS47 OS=Drosophila melanogaster GN=Chit PE=1 SV=2	Chit	0.81	0.88	1	0.96	0.98	1.08	1.04	1.11	1.09	1.05	125	17	62500	0.00438897	0.926	1.074	1.15983
1701.1	sp|O44386|ITA3_DROME	Integrin alpha-PS3 OS=Drosophila melanogaster GN=scb PE=1 SV=2	scb	0.84	0.99	1.03	0.88	0.86	1.1	1.08	1.03	1.13	1.07	19	14	9500	0.00439074	0.92	1.082	1.17609
551.1	tr|Q9VTC3|Q9VTC3_DROME	CG6409 OS=Drosophila melanogaster GN=CG6409 PE=2 SV=2	CG6409	0.83	0.8	0.95	0.84	0.95	1.14	1.31	1.17	1.03	0.99	55	16	27500	0.00439373	0.874	1.128	1.29062
3999.1	tr|Q9VM50|Q9VM50_DROME	RE14786p OS=Drosophila melanogaster GN=Rab30 PE=2 SV=1	Rab30	0.89	0.91	1.01	0.97	0.84	1.01	1.1	1.06	1.15	1.05	4	4	2000	0.00439983	0.924	1.074	1.16234
4720.1	tr|Q7K508|Q7K508_DROME	CG7722, isoform A OS=Drosophila melanogaster GN=Spn47C PE=2 SV=1	Spn47C	0.78	0.97	0.97	0.94	0.84	1.17	1	1.04	1.14	1.14	2	2	1000	0.0044314	0.9	1.098	1.22
1801.1	tr|Q9VPI6|Q9VPI6_DROME	Galectin OS=Drosophila melanogaster GN=galectin PE=2 SV=1	galectin	0.89	0.91	1.04	0.97	0.86	1.05	1.05	1.09	1.05	1.08	18	12	9000	0.00444279	0.934	1.064	1.13919
3757.1	tr|Q9VQK7|Q9VQK7_DROME	CG3605 OS=Drosophila melanogaster GN=CG3605 PE=2 SV=2	CG3605	1.09	0.97	1.14	1.06	1.09	0.86	1	0.93	0.93	0.93	5	4	2500	0.00446141	1.07	0.93	0.869159
1110.1	sp|Q9V8M2|C12B2_DROME	Probable cytochrome P450 12b2, mitochondrial OS=Drosophila melanogaster GN=Cyp12b2 PE=2 SV=2	Cyp12b2	1	1.1	1.26	1.18	0.98	0.89	0.9	0.92	0.87	0.89	30	15	15000	0.00446995	1.104	0.894	0.809783
1128.1	tr|Q9VZG2|Q9VZG2_DROME	Cuticular protein 64Aa OS=Drosophila melanogaster GN=Cpr64Aa PE=2 SV=1	Cpr64Aa	1.01	1.48	1.18	1.27	1.01	0.92	0.72	0.79	0.73	0.89	30	7	15000	0.00447419	1.19	0.81	0.680672
1930.1	tr|Q7JVN6|Q7JVN6_DROME	CG1213, isoform A OS=Drosophila melanogaster GN=CG1213 PE=2 SV=1	CG1213	0.84	0.9	1.06	0.92	0.91	1.06	1.06	1.06	1.08	1.09	17	5	8500	0.00447787	0.926	1.07	1.15551
3908.1	tr|Q8SYQ4|Q8SYQ4_DROME	CG31997 OS=Drosophila melanogaster GN=CG31997 PE=2 SV=1	CG31997	0.83	0.96	0.98	0.9	0.9	1.16	1.02	0.99	1.17	1.11	5	2	2500	0.00448013	0.914	1.09	1.19256
2117.1	tr|A1Z7T1|A1Z7T1_DROME	Protein kinase related to protein kinase N, isoform C OS=Drosophila melanogaster GN=Pkn PE=4 SV=1	Pkn	0.88	0.93	1.05	0.93	0.91	1.03	1.1	1.05	1.07	1.06	14	13	7000	0.00448653	0.94	1.062	1.12979
4147.1	tr|Q7K1Q7|Q7K1Q7_DROME	CG1381 OS=Drosophila melanogaster GN=RpLP0-like PE=2 SV=1	RpLP0-like	0.9	0.8	1	0.86	0.94	1.03	1.19	1.02	1.2	1.07	4	3	2000	0.00450418	0.9	1.102	1.22444
4414.1	sp|Q7JUX9|MRRP1_DROME	Mitochondrial ribonuclease P protein 1 homolog OS=Drosophila melanogaster GN=CG5190 PE=1 SV=1	CG5190	1.1	1.01	1.12	0.98	1.12	0.89	0.95	0.9	0.97	0.96	3	3	1500	0.00450588	1.066	0.934	0.876173
5498.1	tr|Q95SM8|Q95SM8_DROME	CG30281 OS=Drosophila melanogaster GN=CG6676 PE=2 SV=1	CG6676	0.97	1.17	1.28	1.19	0.99	0.88	0.88	0.84	0.88	0.92	1	1	500	0.00452164	1.12	0.88	0.785714
1041.1	tr|Q9VG88|Q9VG88_DROME	CG33098, isoform B OS=Drosophila melanogaster GN=CG33098-RB PE=2 SV=2	CG33098-RB	0.97	1.09	1.18	1.11	1.04	0.96	0.93	0.9	0.86	0.96	32	9	16000	0.00452905	1.078	0.922	0.855288
3027.1	sp|Q9VSH4|CPSF6_DROME	Cleavage and polyadenylation specificity factor subunit CG7185 OS=Drosophila melanogaster GN=CG7185 PE=1 SV=2	CG7185	0.99	1.07	1.14	1.08	1	0.96	0.97	0.93	0.91	0.93	8	5	4000	0.0045633	1.056	0.94	0.890152
1495.1	tr|Q9VKB2|Q9VKB2_DROME	Ced-12 OS=Drosophila melanogaster GN=Ced-12 PE=2 SV=1	Ced-12	0.84	0.94	1.03	0.94	0.85	1.11	1.05	1.1	1.01	1.12	22	14	11000	0.00456532	0.92	1.078	1.17174
983.1	sp|Q24179|SLY1_DROME	Protein sly1 homolog OS=Drosophila melanogaster GN=Slh PE=2 SV=3	Slh	0.84	0.94	1.04	0.96	0.84	1.07	1.06	1.08	1.07	1.09	33	17	16500	0.00456758	0.924	1.074	1.16234
1280.1	tr|O97428|O97428_DROME	Ciboulot, isoform A OS=Drosophila melanogaster GN=cib PE=1 SV=1	cib	0.89	0.89	0.92	0.79	0.9	1.05	1.13	1.03	1.35	1.06	27	6	13500	0.00458022	0.878	1.124	1.28018
4037.1	tr|Q7KU53|Q7KU53_DROME	CG15445, isoform C OS=Drosophila melanogaster GN=CG15445 PE=2 SV=1	CG15445	0.78	0.91	1.01	0.97	0.85	1.18	1.04	1.06	1.06	1.14	4	4	2000	0.00458772	0.904	1.096	1.21239
5368.1	tr|Q9VLN8|Q9VLN8_DROME	CG7778 OS=Drosophila melanogaster GN=CG7778 PE=2 SV=1	CG7778	1.02	0.84	0.99	0.86	0.73	1.03	1.14	1.13	1.11	1.13	1	1	500	0.00460726	0.888	1.108	1.24775
1959.1	tr|Q9V4D6|Q9V4D6_DROME	Asator, isoform D OS=Drosophila melanogaster GN=Asator PE=4 SV=3	Asator	1.05	1	1.21	1.07	1.03	0.93	0.95	0.9	0.94	0.91	16	12	8000	0.00462126	1.072	0.926	0.863806
1273.1	tr|A1Z8D2|A1Z8D2_DROME	CG18003, isoform A OS=Drosophila melanogaster GN=CG18003 PE=4 SV=1	CG18003	1	1.05	1.28	1.13	1.06	0.86	0.87	0.95	0.95	0.85	27	9	13500	0.00462213	1.104	0.896	0.811594
1542.1	tr|Q9XZ14|Q9XZ14_DROME	CG9634 OS=Drosophila melanogaster GN=CG9634 PE=2 SV=1	CG9634	1.07	1.1	1.28	1.12	0.95	0.91	0.91	0.9	0.87	0.89	21	17	10500	0.00462213	1.104	0.896	0.811594
4313.1	tr|Q9W0N7|Q9W0N7_DROME	RE70650p OS=Drosophila melanogaster GN=RabX6 PE=2 SV=1	RabX6	0.87	0.91	1.02	0.95	0.96	1.02	1.09	1.07	1.08	1.02	3	3	1500	0.00462639	0.942	1.056	1.12102
1227.1	sp|Q95083|PSA5_DROME	Proteasome subunit alpha type-5 OS=Drosophila melanogaster GN=Prosalpha5 PE=1 SV=2	Prosalpha5	0.84	0.92	1.04	0.97	0.89	1.06	1.06	1.07	1.06	1.08	28	6	14000	0.00464539	0.932	1.066	1.14378
686.1	tr|Q9W2J4|Q9W2J4_DROME	CG4302 OS=Drosophila melanogaster GN=BEST:GH09393 PE=2 SV=2	BEST:GH09393	0.86	0.94	1.06	0.87	0.85	1.04	1.09	1.1	1.14	1.05	46	13	23000	0.00465566	0.916	1.084	1.18341
5160.1	tr|Q9W424|Q9W424_DROME	RE50839p OS=Drosophila melanogaster GN=Spx PE=2 SV=1	Spx	0.97	1.09	1.12	1.02	1.08	0.93	0.95	0.94	0.98	0.92	2	1	1000	0.00465566	1.056	0.944	0.893939
375.1	tr|Q8IPU0|Q8IPU0_DROME	CG10512, isoform B OS=Drosophila melanogaster GN=CG10512 PE=2 SV=1	CG10512	0.83	0.93	1.04	0.96	0.9	1.09	1.05	1.08	1.05	1.08	79	11	39500	0.00466454	0.932	1.07	1.14807
5182.1	tr|Q9VLP0|Q9VLP0_DROME	CG14274 OS=Drosophila melanogaster GN=CG14274 PE=2 SV=2	CG14274	1.18	1.04	1.26	1.11	0.98	0.88	0.86	0.92	0.79	0.98	2	1	1000	0.00467079	1.114	0.886	0.795332
5424.1	tr|Q9VET1|Q9VET1_DROME	CG10345 OS=Drosophila melanogaster GN=CG10345 PE=2 SV=1	CG10345	1.1	1.28	1.18	1.3	0.9	0.87	0.79	0.93	0.77	0.88	1	1	500	0.00469401	1.152	0.848	0.736111
382.1	tr|Q9VMF0|Q9VMF0_DROME	CG9498 OS=Drosophila melanogaster GN=CG9498-RA PE=2 SV=1	CG9498-RA	0.83	0.89	1.07	0.92	0.86	1.07	1.12	1.09	1.08	1.05	78	17	39000	0.0047104	0.914	1.082	1.18381
408.3	sp|P53777|MLP1_DROME	Muscle LIM protein 1 OS=Drosophila melanogaster GN=Mlp60A PE=2 SV=1	Mlp60A	1.11	1.05	1.31	0.98	1.11	0.88	0.94	0.84	0.89	0.9	3	3	1500	0.00471509	1.112	0.89	0.80036
2805.1	tr|A1ZB95|A1ZB95_DROME	Transporter OS=Drosophila melanogaster GN=CG5226-RA PE=2 SV=1	CG5226-RA	1	1.12	1.13	1.12	0.98	0.88	0.9	0.96	0.94	0.96	9	7	4500	0.00471882	1.07	0.928	0.86729
677.1	tr|Q9VQE0|Q9VQE0_DROME	Dynamin related protein 1 OS=Drosophila melanogaster GN=Drp1 PE=2 SV=1	Drp1	1.01	1.06	1.16	1.11	0.98	0.94	0.93	0.93	0.91	0.96	46	23	23000	0.00478279	1.064	0.934	0.87782
4731.1	tr|O76861|O76861_DROME	CG2685 OS=Drosophila melanogaster GN=CG2685-RA PE=2 SV=1	CG2685-RA	1	1.04	1.29	1.09	1.08	0.92	0.9	0.87	0.86	0.94	2	2	1000	0.00478689	1.1	0.898	0.816364
543.1	tr|Q9VDE2|Q9VDE2_DROME	CG5793 OS=Drosophila melanogaster GN=CG5793 PE=1 SV=2	CG5793	0.86	0.97	1.01	0.97	0.92	1.06	1.02	1.08	1.04	1.07	56	9	28000	0.00479484	0.946	1.054	1.11416
3142.1	sp|Q9VD51|DDX18_DROME	Probable ATP-dependent RNA helicase pitchoune OS=Drosophila melanogaster GN=pit PE=2 SV=2	pit	0.85	0.91	1.07	0.92	0.83	1.1	1.08	1.09	1.05	1.09	7	7	3500	0.00481286	0.916	1.082	1.18122
3729.1	tr|Q9VCU3|Q9VCU3_DROME	CG4725 OS=Drosophila melanogaster GN=CG4725 PE=2 SV=1	CG4725	0.75	0.99	0.92	0.96	0.82	1.17	1.05	1.09	1.03	1.23	5	4	2500	0.00481655	0.888	1.114	1.2545
2092.1	tr|Q9VN39|Q9VN39_DROME	CG9775, isoform A OS=Drosophila melanogaster GN=CG9775 PE=2 SV=1	CG9775	1.1	1.15	1.22	1.16	0.91	0.91	0.87	0.88	0.86	0.95	15	7	7500	0.00483616	1.108	0.894	0.806859
1733.1	tr|O61444|O61444_DROME	MAP kinase kinase 4, isoform A OS=Drosophila melanogaster GN=Mkk4 PE=2 SV=1	Mkk4	0.88	0.97	0.99	0.97	0.87	1.07	1.02	1.12	1.01	1.1	19	10	9500	0.00483733	0.936	1.064	1.13675
4791.1	tr|Q9VGH2|Q9VGH2_DROME	CG6959, isoform A OS=Drosophila melanogaster GN=CG6959 PE=2 SV=1	CG6959	0.66	0.82	1	1.02	0.77	1.15	1.14	1.14	1.05	1.25	2	2	1000	0.00485365	0.854	1.146	1.34192
3958.1	tr|A1ZB29|A1ZB29_DROME	CG5757 OS=Drosophila melanogaster GN=CG5757 PE=3 SV=1	CG5757	0.98	1.25	1.23	1.18	0.98	0.92	0.8	0.84	0.91	0.91	4	4	2000	0.00488598	1.124	0.876	0.779359
3291.1	tr|Q9VIX1|Q9VIX1_DROME	Galactose-specific C-type lectin OS=Drosophila melanogaster GN=Lectin-galC1 PE=2 SV=1	Lectin-galC1	0.91	1.14	1.36	1.2	1.17	0.72	0.85	0.86	0.95	0.84	7	4	3500	0.00488703	1.156	0.844	0.730104
4059.1	tr|A1Z7H8|A1Z7H8_DROME	CG8738 OS=Drosophila melanogaster GN=CG8738 PE=3 SV=1	CG8738	0.69	0.78	1.07	0.95	0.79	1.2	1.23	1.13	1.06	1.1	4	3	2000	0.00489225	0.856	1.144	1.33645
1853.1	tr|Q9VTP0|Q9VTP0_DROME	CG42255 OS=Drosophila melanogaster GN=CG42255 PE=2 SV=3	CG42255	0.81	0.87	1.06	0.94	0.87	1.02	1.12	1.12	1.08	1.11	17	15	8500	0.00490273	0.91	1.09	1.1978
3486.1	tr|E1JIE5|E1JIE5_DROME	CG8600, isoform B OS=Drosophila melanogaster GN=CG8600 PE=4 SV=1	CG8600	0.86	0.92	0.96	0.98	0.9	1.05	1.05	1.17	0.98	1.12	6	5	3000	0.00491299	0.924	1.074	1.16234
2209.1	tr|O18338|O18338_DROME	LD44762p OS=Drosophila melanogaster GN=Rab8 PE=2 SV=1	Rab8	0.87	0.95	1.03	0.96	0.94	1.04	1.04	1.07	1.04	1.07	14	7	7000	0.00491732	0.95	1.052	1.10737
76.1	sp|Q04499-5|PROD_DROME	Isoform E of Proline dehydrogenase 1, mitochondrial OS=Drosophila melanogaster GN=slgA	slgA	0.88	0.93	1.03	0.98	0.89	1.05	1.04	1.06	1.04	1.09	396	35	198000	0.00492661	0.942	1.056	1.12102
2623.1	tr|Q9VG84|Q9VG84_DROME	DNA ligase OS=Drosophila melanogaster GN=lig3 PE=2 SV=3	lig3	0.91	0.9	1.01	0.94	0.95	0.99	1.09	1.12	1.02	1.08	10	9	5000	0.00494317	0.942	1.06	1.12527
4821.1	tr|Q7K579|Q7K579_DROME	Diacyl glycerol kinase epsilon OS=Drosophila melanogaster GN=Dgkepsilon PE=2 SV=1	Dgkepsilon	0.87	0.94	1.02	0.96	0.81	1.04	1.1	1.04	1.07	1.14	2	2	1000	0.00495532	0.92	1.078	1.17174
15.2	tr|Q4ABH0|Q4ABH0_DROME	Muscle-specific protein 300, isoform B OS=Drosophila melanogaster GN=Msp-300 PE=1 SV=2	Msp-300	1.01	1.06	1.13	1.04	0.99	0.96	0.96	0.95	0.94	0.95	1159	358	579500	0.00496453	1.046	0.952	0.910134
3219.1	sp|Q9V498|CSTN1_DROME	Calsyntenin-1 OS=Drosophila melanogaster GN=cals PE=1 SV=2	cals	0.87	0.92	1.05	0.95	0.85	1.11	1.04	1.04	1.09	1.09	7	5	3500	0.00498845	0.928	1.074	1.15733
3544.1	tr|Q9VKW8|Q9VKW8_DROME	CG17768 OS=Drosophila melanogaster GN=LSm-4-RB PE=2 SV=3	LSm-4-RB	1.01	1	1.2	1.16	1.05	0.93	0.93	0.94	0.93	0.85	6	4	3000	0.00500324	1.084	0.916	0.845018
328.1	sp|P00967|PUR2_DROME	Trifunctional purine biosynthetic protein adenosine-3 OS=Drosophila melanogaster GN=ade3 PE=1 SV=2	ade3	0.77	0.84	1.02	0.9	0.91	1.03	1.25	1.13	1.14	1.02	87	36	43500	0.00501038	0.888	1.114	1.2545
2850.1	tr|Q6NNB2|Q6NNB2_DROME	CG8777 OS=Drosophila melanogaster GN=CG8777 PE=2 SV=1	CG8777	0.9	0.93	1.04	0.94	0.87	1.03	1.07	1.11	1.02	1.1	9	6	4500	0.00501676	0.936	1.066	1.13889
1293.1	tr|A1Z6Q1|A1Z6Q1_DROME	Klaroid OS=Drosophila melanogaster GN=koi PE=4 SV=1	koi	1.06	1.18	1.33	1.22	0.92	0.84	0.89	0.81	0.83	0.93	26	16	13000	0.0050248	1.142	0.86	0.753065
1570.2	tr|Q9VBT2|Q9VBT2_DROME	CG11893 OS=Drosophila melanogaster GN=CG11893 PE=2 SV=1	CG11893	0.78	0.9	1.07	0.87	0.83	1.05	1.14	1.1	1.2	1.05	15	11	7500	0.00503571	0.89	1.108	1.24494
2213.1	tr|Q9VHA1|Q9VHA1_DROME	Spermidine synthase, isoform A OS=Drosophila melanogaster GN=SpdS PE=1 SV=1	SpdS	1.07	1.04	1.28	1.03	1.08	0.87	0.96	0.84	0.96	0.87	14	6	7000	0.00508391	1.1	0.9	0.818182
4988.1	tr|Q9VNE3|Q9VNE3_DROME	CG1427 OS=Drosophila melanogaster GN=CG1427-RC PE=2 SV=4	CG1427-RC	0.89	0.94	1.01	0.99	0.89	1.07	1.04	1.09	1.01	1.05	2	2	1000	0.00510148	0.944	1.052	1.11441
2266.1	sp|Q9VUC6|Y2138_DROME	Formin-like protein CG32138 OS=Drosophila melanogaster GN=CG32138 PE=1 SV=3	CG32138	0.83	0.92	1.04	0.97	0.81	1.08	1.07	1.07	1.07	1.14	13	10	6500	0.00512143	0.914	1.086	1.18818
1354.1	sp|Q9VQC4|GLCTK_DROME	Glycerate kinase OS=Drosophila melanogaster GN=Glyctk PE=2 SV=1	Glyctk	0.82	0.87	1.05	0.93	0.92	1.04	1.12	1.11	1.11	1.03	25	13	12500	0.00512615	0.918	1.082	1.17865
844.1	tr|A4V3W1|A4V3W1_DROME	Shaggy, isoform J OS=Drosophila melanogaster GN=sgg PE=4 SV=1	sgg	1.04	1.07	1.09	1.1	0.98	0.95	0.92	1.01	0.89	0.95	38	13	19000	0.00512797	1.056	0.944	0.893939
4735.1	tr|Q960Q8|Q960Q8_DROME	CG3511 OS=Drosophila melanogaster GN=CG3511 PE=2 SV=1	CG3511	1.03	1.08	1.12	1.07	0.98	0.96	0.98	0.96	0.88	0.94	2	2	1000	0.00512797	1.056	0.944	0.893939
1884.1	tr|Q95U30|Q95U30_DROME	Alpha-Esterase-5 OS=Drosophila melanogaster GN=alpha-Est5 PE=2 SV=1	alpha-Est5	0.85	0.95	1.05	0.89	0.87	1.05	1.12	1.05	1.12	1.04	17	10	8500	0.00513037	0.922	1.076	1.16703
530.1	tr|Q9VPF3|Q9VPF3_DROME	CG11796, isoform A OS=Drosophila melanogaster GN=CG11796 PE=2 SV=1	CG11796	0.84	0.92	1.05	0.94	0.92	1.06	1.07	1.08	1.05	1.06	57	15	28500	0.00513593	0.934	1.064	1.13919
2097.1	tr|Q9VZG0|Q9VZG0_DROME	Cuticular protein 64Ac OS=Drosophila melanogaster GN=Cpr64Ac PE=1 SV=1	Cpr64Ac	0.95	1.28	1.16	1.34	1.03	0.92	0.74	0.86	0.85	0.88	15	6	7500	0.00514271	1.152	0.85	0.737847
267.1	tr|A8DYI6|A8DYI6_DROME	Lethal (2) 03709, isoform E OS=Drosophila melanogaster GN=l(2)03709 PE=4 SV=1	l(2)03709	0.96	1.06	1.15	1.13	1.06	0.98	0.89	0.91	0.9	0.96	105	19	52500	0.0051579	1.072	0.928	0.865672
5622.1	tr|Q9VG80|Q9VG80_DROME	CG5196, isoform A OS=Drosophila melanogaster GN=CG5196-RA PE=2 SV=1	CG5196-RA	0.83	1.01	0.92	0.91	0.74	1.06	1.06	1.22	1.03	1.22	1	1	500	0.00516685	0.882	1.118	1.26757
2331.1	sp|Q9VND8|RHEB_DROME	GTP-binding protein Rheb homolog OS=Drosophila melanogaster GN=Rheb PE=2 SV=1	Rheb	0.82	0.83	1.08	0.88	0.81	1.12	1.16	1.21	1.08	1.01	13	6	6500	0.00517819	0.884	1.116	1.26244
266.1	tr|Q9VZT8|Q9VZT8_DROME	CG14964 OS=Drosophila melanogaster GN=CG14964 PE=2 SV=2	CG14964	1.02	1.1	1.2	1.08	0.98	0.9	0.92	0.92	0.92	0.97	106	44	53000	0.00518068	1.076	0.926	0.860595
1524.1	sp|P40301|PSA2_DROME	Proteasome subunit alpha type-2 OS=Drosophila melanogaster GN=Pros25 PE=2 SV=1	Pros25	0.86	0.94	1.03	0.95	0.9	1.06	1	1.07	1.11	1.08	22	8	11000	0.00520391	0.936	1.064	1.13675
1369.1	tr|Q8SXX1|Q8SXX1_DROME	CG17471, isoform A OS=Drosophila melanogaster GN=CG17471 PE=2 SV=1	CG17471	0.92	0.89	1.04	0.97	0.94	1.05	1.05	1.04	1.05	1.06	25	10	12500	0.00521331	0.952	1.05	1.10294
5549.1	tr|Q8INY3|Q8INY3_DROME	FI02050p OS=Drosophila melanogaster GN=ninaD PE=2 SV=1	ninaD	1.74	1.7	1.12	0.78	1.41	0.59	0.63	0.68	0.77	0.57	1	1	500	0.00521853	1.35	0.648	0.48
1680.1	tr|Q9W1B9|Q9W1B9_DROME	RE28824p OS=Drosophila melanogaster GN=RpL12 PE=2 SV=1	RpL12	1.07	1	1.28	1.05	1.08	0.9	0.93	0.86	0.94	0.9	20	4	10000	0.00524801	1.096	0.906	0.826642
1196.1	tr|Q9VW13|Q9VW13_DROME	CG9330 OS=Drosophila melanogaster GN=CG9330-RA PE=2 SV=1	CG9330-RA	0.88	0.92	1.04	0.98	0.9	1.05	1.05	1.07	1.05	1.06	28	18	14000	0.00529068	0.944	1.056	1.11864
190.1	tr|B7YZD8|B7YZD8_DROME	CAP, isoform Q OS=Drosophila melanogaster GN=CAP PE=4 SV=2	CAP	1	1.01	1.11	1.02	1.05	0.96	0.97	0.94	0.96	0.97	144	60	72000	0.00532689	1.038	0.96	0.924855
3984.1	tr|Q9VVA1|Q9VVA1_DROME	CG9706, isoform A OS=Drosophila melanogaster GN=CG9706 PE=2 SV=1	CG9706	0.77	0.92	1.02	0.96	0.83	1.02	1.2	1.09	1.11	1.09	4	4	2000	0.00532855	0.9	1.102	1.22444
1095.1	sp|P05389|RLA2_DROME	60S acidic ribosomal protein P2 OS=Drosophila melanogaster GN=RpLP2 PE=1 SV=1	RpLP2	1.02	1.08	1.16	1.06	1	0.91	0.96	0.9	1	0.91	31	5	15500	0.00532919	1.064	0.936	0.879699
1415.1	tr|Q8IMM1|Q8IMM1_DROME	CG9990, isoform B OS=Drosophila melanogaster GN=CG9990 PE=2 SV=1	CG9990	1.08	1.18	1.32	1.19	0.9	0.84	0.88	0.89	0.82	0.89	24	12	12000	0.00533121	1.134	0.864	0.761905
499.1	tr|E1JHE4|E1JHE4_DROME	Fatty acid (Long chain) transport protein, isoform C OS=Drosophila melanogaster GN=Fatp PE=4 SV=1	Fatp	1.09	1.09	1.2	1.05	0.96	0.88	0.93	0.94	0.96	0.9	60	25	30000	0.00534387	1.078	0.922	0.855288
3063.1	sp|Q9VVE2-2|ROGDI_DROME	Isoform 2 of Protein rogdi OS=Drosophila melanogaster GN=rogdi	rogdi	0.8	0.97	0.96	1.02	0.8	1.09	1.04	1.11	1.1	1.12	8	5	4000	0.00536157	0.91	1.092	1.2
3863.1	tr|O76899|O76899_DROME	EG:80H7.2 protein OS=Drosophila melanogaster GN=pck PE=2 SV=1	pck	0.78	0.88	1.05	0.97	0.78	1.11	1.07	1.18	1.09	1.08	5	3	2500	0.00536497	0.892	1.106	1.23991
1182.1	sp|Q8SY96|NFU1_DROME	NFU1 iron-sulfur cluster scaffold homolog, mitochondrial OS=Drosophila melanogaster GN=CG32500 PE=2 SV=1	CG32500	0.84	0.96	1.02	0.95	0.93	1.08	1.03	1.07	1.03	1.09	29	6	14500	0.00541977	0.94	1.06	1.12766
1514.1	tr|Q9VAK1|Q9VAK1_DROME	Alphabet, isoform A OS=Drosophila melanogaster GN=alph PE=2 SV=1	alph	0.89	0.95	1.04	0.94	0.87	1.08	1.04	1.07	1.02	1.09	22	11	11000	0.00542051	0.938	1.06	1.13006
253.1	sp|Q9VHR8|DPP3_DROME	Dipeptidyl peptidase 3 OS=Drosophila melanogaster GN=DppIII PE=2 SV=2	DppIII	0.99	1.07	1.18	1.1	1	0.93	0.94	0.91	0.94	0.95	112	32	56000	0.00542658	1.068	0.934	0.874532
3636.1	tr|Q7K4I4|Q7K4I4_DROME	CG5002 OS=Drosophila melanogaster GN=CG5002 PE=2 SV=1	CG5002	0.88	0.95	1.06	0.86	0.81	1.11	1.08	1.07	1.04	1.15	5	5	2500	0.00543108	0.912	1.09	1.19518
1660.1	tr|Q9VTU9|Q9VTU9_DROME	CG6910 OS=Drosophila melanogaster GN=CG6910 PE=2 SV=3	CG6910	0.72	0.87	1.1	0.9	0.77	1.1	1.13	1.18	1.12	1.1	20	8	10000	0.00543567	0.872	1.126	1.29128
4834.1	tr|Q9VBC4|Q9VBC4_DROME	AT02583p OS=Drosophila melanogaster GN=CG6420 PE=2 SV=2	CG6420	0.97	0.98	1	0.93	0.96	1.05	1.02	1.07	1.02	1	2	2	1000	0.005456	0.968	1.032	1.06612
2681.1	tr|Q8SZU6|Q8SZU6_DROME	CG12024, isoform A OS=Drosophila melanogaster GN=CG12024 PE=2 SV=1	CG12024	0.84	0.95	1.02	0.92	0.87	1.15	1	1.14	1.06	1.05	10	7	5000	0.005456	0.92	1.08	1.17391
5283.1	tr|Q9VV16|Q9VV16_DROME	CG13049, isoform B OS=Drosophila melanogaster GN=CG13049 PE=2 SV=1	CG13049	0.18	0.3	0.69	1	0.31	2.3	1.38	1.49	0.94	1.42	2	1	1000	0.0055004	0.496	1.506	3.03629
1154.1	sp|Q9VFJ0|CP131_DROME	Probable cytochrome P450 313a1 OS=Drosophila melanogaster GN=Cyp313a1 PE=3 SV=2	Cyp313a1	1.14	1.17	1.38	1.35	0.86	0.79	0.88	0.86	0.79	0.79	29	13	14500	0.00550908	1.18	0.822	0.69661
574.1	tr|Q9VW54|Q9VW54_DROME	26S proteasome regulatory complex subunit p97 OS=Drosophila melanogaster GN=Rpn1 PE=2 SV=2	Rpn1	0.86	0.92	1.05	0.97	0.86	1.07	1.05	1.09	1.06	1.08	53	25	26500	0.00551067	0.932	1.07	1.14807
2976.1	sp|Q9VYY3|UBA5_DROME	Ubiquitin-like modifier-activating enzyme 5 OS=Drosophila melanogaster GN=CG1749 PE=1 SV=1	CG1749	0.74	0.94	1.01	0.97	0.86	1.15	1.09	1.05	1.07	1.12	8	6	4000	0.00551285	0.904	1.096	1.21239
1092.1	tr|Q9VGY8|Q9VGY8_DROME	CG14688 OS=Drosophila melanogaster GN=CG14688 PE=1 SV=3	CG14688	0.99	0.96	0.92	0.82	0.99	1.07	1.05	1.12	1.03	1.07	31	7	15500	0.00551464	0.936	1.068	1.14103
3712.1	tr|Q9VXR8|Q9VXR8_DROME	CG9240 OS=Drosophila melanogaster GN=CG9240 PE=1 SV=1	CG9240	0.99	1.08	1.2	1.13	1	0.96	0.89	0.93	0.89	0.94	5	4	2500	0.00552925	1.08	0.922	0.853704
1610.1	tr|Q7KSB5|Q7KSB5_DROME	CG4390, isoform B OS=Drosophila melanogaster GN=CG4390 PE=2 SV=1	CG4390	0.87	0.92	1.05	0.92	0.94	1.03	1.05	1.05	1.08	1.08	21	3	10500	0.00553085	0.94	1.058	1.12553
1122.1	tr|Q9VRP2|Q9VRP2_DROME	CG10576, isoform A OS=Drosophila melanogaster GN=CG10576 PE=1 SV=1	CG10576	1	1.03	1.13	1.04	1.02	0.93	0.97	0.94	0.98	0.94	30	11	15000	0.00557707	1.044	0.952	0.911877
854.1	sp|Q9U616|GCSH_DROME	Glycine cleavage system H protein, mitochondrial OS=Drosophila melanogaster GN=ppl PE=2 SV=1	ppl	0.82	0.87	1.05	0.86	0.96	1.06	1.12	1.05	1.16	1.05	38	3	19000	0.00566035	0.912	1.088	1.19298
3843.1	tr|Q9W2K2|Q9W2K2_DROME	IP04848p OS=Drosophila melanogaster GN=LSm1 PE=2 SV=1	LSm1	1.09	1.05	1.11	1.01	0.98	0.95	0.98	0.95	0.95	0.94	5	3	2500	0.00566424	1.048	0.954	0.910305
5097.1	tr|Q8MLP3|Q8MLP3_DROME	CG3376, isoform B OS=Drosophila melanogaster GN=CG3376 PE=1 SV=1	CG3376	0.89	0.7	1.06	0.92	0.86	1.14	1.09	1.17	1.05	1.13	2	2	1000	0.00566533	0.886	1.116	1.25959
462.1	tr|A1Z843|A1Z843_DROME	CG1371 OS=Drosophila melanogaster GN=CG1371 PE=4 SV=1	CG1371	1.04	1.15	1.23	1.08	0.95	0.89	0.92	0.88	0.93	0.92	63	30	31500	0.00567894	1.09	0.908	0.833028
873.1	tr|Q8T0N5|Q8T0N5_DROME	CG8768 OS=Drosophila melanogaster GN=CG8768 PE=2 SV=1	CG8768	0.89	0.96	0.99	0.92	0.89	1.14	0.99	1.09	1	1.13	37	12	18500	0.00569183	0.93	1.07	1.15054
159.1	tr|Q9VSM0|Q9VSM0_DROME	CG32352, isoform B OS=Drosophila melanogaster GN=CG32352 PE=1 SV=2	CG32352	1.02	1.06	1.16	1.07	0.99	0.95	0.92	0.93	0.9	0.99	172	55	86000	0.00570414	1.06	0.938	0.884906
1119.1	sp|P26270|PSD7_DROME	26S proteasome non-ATPase regulatory subunit 7 OS=Drosophila melanogaster GN=Mov34 PE=1 SV=6	Mov34	0.89	0.95	1.01	0.98	0.91	1.05	1.04	1.06	1	1.1	30	11	15000	0.00570944	0.948	1.05	1.10759
5552.1	sp|Q9VPT5|PEX12_DROME	Putative peroxisome assembly protein 12 OS=Drosophila melanogaster GN=CG3639 PE=2 SV=1	CG3639	1.13	1.07	1.28	1.11	0.95	0.84	0.93	0.84	0.95	0.9	1	1	500	0.00571671	1.108	0.892	0.805054
3741.1	tr|Q0KIB3|Q0KIB3_DROME	CG2051 OS=Drosophila melanogaster GN=CG2051 PE=2 SV=1	CG2051	0.82	0.91	1.01	0.94	0.82	1.18	1.15	1.15	0.96	1.07	5	4	2500	0.00574129	0.9	1.102	1.22444
5540.1	sp|Q9W568|HFW1_DROME	Protein halfway OS=Drosophila melanogaster GN=hfw PE=1 SV=3	hfw	0.89	0.89	1.07	0.93	0.8	1.06	1.12	1.06	1.08	1.12	1	1	500	0.00574144	0.916	1.088	1.18777
1496.1	tr|Q9W0H8|Q9W0H8_DROME	IP16409p OS=Drosophila melanogaster GN=scf PE=2 SV=2	scf	0.91	0.97	0.99	0.95	0.96	1.07	0.98	1.03	1.04	1.09	22	14	11000	0.00574144	0.956	1.042	1.08996
1405.1	sp|Q24276|CDC37_DROME	Hsp90 co-chaperone Cdc37 OS=Drosophila melanogaster GN=Cdc37 PE=1 SV=1	Cdc37	0.94	0.91	1.05	0.89	0.88	1.03	1.08	1.05	1.12	1.04	24	14	12000	0.00575338	0.934	1.064	1.13919
1325.1	tr|O44226|O44226_DROME	Elongin B OS=Drosophila melanogaster GN=Elongin-B PE=2 SV=1	Elongin-B	1.03	1.08	1.18	1.07	0.97	0.94	0.92	0.91	0.95	0.95	26	5	13000	0.00578326	1.066	0.934	0.876173
2504.1	tr|Q9W0L7|Q9W0L7_DROME	CG32479 OS=Drosophila melanogaster GN=CG13903 PE=2 SV=2	CG13903	0.87	0.91	1.07	0.91	0.86	1.04	1.12	1.07	1.1	1.05	11	9	5500	0.00580065	0.924	1.076	1.1645
3335.1	tr|O77425|O77425_DROME	CG13369 OS=Drosophila melanogaster GN=Dredd PE=2 SV=1	Dredd	0.74	0.99	0.91	0.96	0.81	1.2	1.03	1.18	1	1.17	7	3	3500	0.00580496	0.882	1.116	1.26531
1203.1	tr|Q7KJA9|Q7KJA9_DROME	O-glycosyltransferase OS=Drosophila melanogaster GN=sxc PE=2 SV=1	sxc	0.86	0.92	1.04	0.94	0.86	1.09	1.02	1.11	1.02	1.13	28	14	14000	0.00583375	0.924	1.074	1.16234
488.1	tr|Q9VKY2|Q9VKY2_DROME	CG5366 OS=Drosophila melanogaster GN=CG5366 PE=2 SV=1	CG5366	0.86	0.91	1.03	0.96	0.85	1.01	1.11	1.16	1.04	1.08	61	31	30500	0.0058717	0.922	1.08	1.17137
3519.1	tr|Q9W5W6|Q9W5W6_DROME	CG9578 OS=Drosophila melanogaster GN=CG9578 PE=2 SV=2	CG9578	1.05	1.04	1.26	1.22	1.04	0.91	0.94	0.94	0.71	0.9	6	4	3000	0.00587884	1.122	0.88	0.784314
1230.1	tr|Q8SY19|Q8SY19_DROME	Microsomal glutathione S-transferase-like, isoform A OS=Drosophila melanogaster GN=Mgstl PE=2 SV=1	Mgstl	1.09	1.04	1.26	1.02	1.05	0.84	0.95	0.9	0.97	0.88	28	3	14000	0.00588085	1.092	0.908	0.831502
4230.1	tr|Q29QY7|Q29QY7_DROME	CG33170, isoform B OS=Drosophila melanogaster GN=CG33170 PE=4 SV=1	CG33170	0.95	1.01	0.93	0.89	0.84	1.02	1.04	1.1	1.18	1.04	4	2	2000	0.00589436	0.924	1.076	1.1645
73.2	tr|Q9VEN1|Q9VEN1_DROME	Cheerio, isoform A OS=Drosophila melanogaster GN=cher PE=2 SV=2	cher	0.99	1.06	1.1	1.04	1	0.96	0.95	0.96	0.97	0.97	413	89	206500	0.00589436	1.038	0.962	0.926782
1839.1	tr|Q9VPD3|Q9VPD3_DROME	CG4825 OS=Drosophila melanogaster GN=CG4825 PE=2 SV=1	CG4825	1.04	1.03	1.23	1.09	1	0.89	0.95	0.94	0.91	0.92	18	7	9000	0.00595565	1.078	0.922	0.855288
601.6	tr|Q5LJN2|Q5LJN2_DROME	Serine/threonine-protein phosphatase OS=Drosophila melanogaster GN=Pp1-Y2 PE=3 SV=2	Pp1-Y2	0.86	0.93	1.04	0.97	0.83	1.06	1.09	1.09	1.03	1.1	12	4	6000	0.00596247	0.926	1.074	1.15983
648.1	tr|Q9VG81|Q9VG81_DROME	CG5167 OS=Drosophila melanogaster GN=CG5167 PE=2 SV=1	CG5167	0.89	0.93	1.06	0.93	0.87	1.03	1.09	1.06	1.07	1.07	48	14	24000	0.00597847	0.936	1.064	1.13675
1777.1	tr|Q7JVZ8|Q7JVZ8_DROME	CG5224 OS=Drosophila melanogaster GN=CG5224 PE=2 SV=1	CG5224	0.88	0.9	1.04	0.93	0.93	1.02	1.07	1.04	1.14	1.05	19	4	9500	0.00597847	0.936	1.064	1.13675
2768.1	sp|Q01603|PERO_DROME	Peroxidase OS=Drosophila melanogaster GN=Pxd PE=2 SV=2	Pxd	1.09	1.42	1.18	1.03	1.02	0.87	0.77	0.79	0.91	0.92	9	9	4500	0.00598746	1.148	0.852	0.74216
4729.1	tr|Q9VTH2|Q9VTH2_DROME	CG18490, isoform B OS=Drosophila melanogaster GN=CG18490 PE=2 SV=2	CG18490	0.97	1.04	1.17	1.11	1.09	0.98	0.9	0.87	0.89	0.98	2	2	1000	0.00598884	1.076	0.924	0.858736
4237.1	sp|P49283-1|MVL_DROME	Isoform C of Protein Malvolio OS=Drosophila melanogaster GN=Mvl	Mvl	0.82	0.85	1.07	0.93	0.91	1.05	1.1	1.06	1.11	1.09	4	2	2000	0.00601981	0.916	1.082	1.18122
1972.1	sp|Q9VLT1-2|MON2_DROME	Isoform B of Protein MON2 homolog OS=Drosophila melanogaster GN=CG8683	CG8683	0.84	0.93	1.03	0.99	0.82	1.06	1.08	1.1	1.08	1.06	16	11	8000	0.00602073	0.922	1.076	1.16703
131.1	tr|A4V1F9|A4V1F9_DROME	Ubiquitin-63E, isoform C OS=Drosophila melanogaster GN=Ubi-p63E PE=4 SV=1	Ubi-p63E	0.91	0.99	0.96	0.95	0.99	1.03	1.01	1.01	1.05	1.09	220	10	110000	0.00602771	0.96	1.038	1.08125
3417.1	tr|Q8MS69|Q8MS69_DROME	CG9596 OS=Drosophila melanogaster GN=CG9596 PE=2 SV=1	CG9596	1.03	1.09	1.2	1	1.03	0.93	0.93	0.88	0.97	0.93	6	5	3000	0.00605462	1.07	0.928	0.86729
3716.1	tr|Q9W0Q2|Q9W0Q2_DROME	Peptidyl-prolyl cis-trans isomerase OS=Drosophila melanogaster GN=Cypl PE=2 SV=1	Cypl	0.83	0.97	0.98	0.94	0.87	1.12	1.04	1.14	0.97	1.13	5	4	2500	0.0061013	0.918	1.08	1.17647
2131.1	sp|Q9VEZ5|IKKB_DROME	Inhibitor of nuclear factor kappa-B kinase subunit beta OS=Drosophila melanogaster GN=ird5 PE=1 SV=2	ird5	0.99	1.08	1.11	1.08	1	0.95	0.93	0.98	0.91	0.98	14	11	7000	0.00612817	1.052	0.95	0.903042
5551.1	tr|Q9V3Q9|Q9V3Q9_DROME	Metabotropic GABA-B receptor subtype 1 OS=Drosophila melanogaster GN=GABA-B-R1 PE=2 SV=2	GABA-B-R1	0.86	0.83	1.07	0.93	0.87	1.05	1.05	1.06	1.14	1.14	1	1	500	0.00615203	0.912	1.088	1.19298
1055.1	tr|Q8MRN5|Q8MRN5_DROME	CG31233 OS=Drosophila melanogaster GN=CG5839 PE=2 SV=1	CG5839	1.34	1.55	1.45	0.82	1.09	0.69	0.8	0.66	0.84	0.75	31	19	15500	0.0061621	1.25	0.748	0.5984
2844.1	tr|Q9V5R2|Q9V5R2_DROME	CG11919, isoform A OS=Drosophila melanogaster GN=CG11919 PE=2 SV=1	CG11919	1.04	1	1.22	1.06	1.04	0.94	0.94	0.92	0.92	0.93	9	6	4500	0.00616441	1.072	0.93	0.867537
226.4	tr|Q9VLI0|Q9VLI0_DROME	CG9466 OS=Drosophila melanogaster GN=CG9466 PE=2 SV=1	CG9466	2.12	2.07	1.27	0.74	1.25	0.44	0.49	0.55	0.58	0.49	49	26	24500	0.00616856	1.49	0.51	0.342282
5570.1	tr|Q9VCH7|Q9VCH7_DROME	CG10208 OS=Drosophila melanogaster GN=CG10208 PE=2 SV=1	CG10208	0.66	0.95	1	0.81	0.69	1.31	1.25	1.09	0.95	1.29	1	1	500	0.00618315	0.822	1.178	1.43309
1397.1	tr|Q7KN74|Q7KN74_DROME	Lethal (2) k14710 OS=Drosophila melanogaster GN=l(2)k14710 PE=2 SV=1	l(2)k14710	0.89	0.89	1.07	0.94	0.86	1.06	1.07	1.08	1.07	1.06	24	17	12000	0.00619279	0.93	1.068	1.14839
4478.1	sp|P40689|TSL_DROME	Torso-like protein OS=Drosophila melanogaster GN=tsl PE=1 SV=2	tsl	0.89	0.92	0.99	0.94	0.92	1	1.19	1.02	1.09	1.05	3	3	1500	0.00619279	0.932	1.07	1.14807
4393.1	tr|Q9VW10|Q9VW10_DROME	CG9300 OS=Drosophila melanogaster GN=CG9300 PE=2 SV=1	CG9300	0.89	0.79	1.07	0.93	0.9	1.07	1.07	1.1	1.08	1.1	3	3	1500	0.00620238	0.916	1.084	1.18341
1452.1	tr|A1ZA22|A1ZA22_DROME	eIF2B-gamma OS=Drosophila melanogaster GN=eIF2B-gamma PE=4 SV=1	eIF2B-gamma	0.91	0.92	1.05	0.92	0.91	1.02	1.1	1.08	1.05	1.03	23	11	11500	0.00622512	0.942	1.056	1.12102
2093.1	sp|P42207|SEPT1_DROME	Septin-1 OS=Drosophila melanogaster GN=Sep1 PE=1 SV=1	2023-09-01	0.84	0.91	1.05	0.92	0.94	1.07	1.04	1.04	1.12	1.07	15	7	7500	0.00624594	0.932	1.068	1.14592
638.1	tr|A8DYC5|A8DYC5_DROME	CG34439, isoform A OS=Drosophila melanogaster GN=CG34439-RA PE=4 SV=1	CG34439-RA	0.99	0.95	1.27	1.31	1.18	0.95	0.83	0.81	0.85	0.85	49	2	24500	0.00625227	1.14	0.858	0.752632
2920.1	sp|Q9VFB7|TPC10_DROME	Trafficking protein particle complex subunit 10 OS=Drosophila melanogaster GN=CG6623 PE=2 SV=1	CG6623	0.9	0.91	1.07	0.91	0.88	1.07	1.04	1.08	1.05	1.08	8	8	4000	0.00627303	0.934	1.064	1.13919
5228.1	tr|Q8T8T9|Q8T8T9_DROME	AT30094p OS=Drosophila melanogaster GN=CG31717 PE=2 SV=1	CG31717	0.89	0.91	0.99	0.88	0.8	0.93	1.16	1.17	1.2	1.07	2	1	1000	0.00628512	0.894	1.106	1.23714
4317.1	tr|Q9VMI0|Q9VMI0_DROME	CG9147, isoform A OS=Drosophila melanogaster GN=CG9147 PE=2 SV=2	CG9147	0.93	1.16	1.24	1.18	1.03	0.9	0.93	0.85	0.84	0.93	3	3	1500	0.00628855	1.108	0.89	0.803249
3959.1	tr|Q9VXZ2|Q9VXZ2_DROME	CG5541, isoform A OS=Drosophila melanogaster GN=be PE=2 SV=1	be	0.85	1	1	0.95	0.88	1.05	1.08	1.02	1.05	1.11	4	4	2000	0.0063277	0.936	1.062	1.13462
4389.1	tr|Q961D3|Q961D3_DROME	CG11897, isoform A OS=Drosophila melanogaster GN=CG11897 PE=2 SV=1	CG11897	0.84	0.84	1.06	0.91	0.89	1.03	1.19	1.05	1.13	1.06	3	3	1500	0.00633847	0.908	1.092	1.20264
4121.1	tr|Q8SXS7|Q8SXS7_DROME	CG3734 OS=Drosophila melanogaster GN=CG3734 PE=2 SV=1	CG3734	1.29	1.4	1.37	0.85	1.11	0.72	0.79	0.71	0.96	0.8	4	3	2000	0.00634042	1.204	0.796	0.66113
813.1	tr|Q9VLN6|Q9VLN6_DROME	CG7627 OS=Drosophila melanogaster GN=CG7627 PE=2 SV=2	CG7627	0.85	0.93	1.04	0.93	0.83	1.02	1.09	1.18	1.05	1.08	39	24	19500	0.00636145	0.916	1.084	1.18341
1494.1	tr|Q95SR0|Q95SR0_DROME	CG31445 OS=Drosophila melanogaster GN=CG11955 PE=2 SV=1	CG11955	0.74	0.77	0.91	0.81	0.75	0.97	1.5	1.09	1.42	1.04	22	14	11000	0.00636754	0.796	1.204	1.51256
536.2	tr|Q9VHB2|Q9VHB2_DROME	CG9396 OS=Drosophila melanogaster GN=CG9396-RA PE=2 SV=1	CG9396-RA	0.75	0.86	0.9	1.01	0.98	1.08	1.13	1.18	1.01	1.09	11	5	5500	0.006386	0.9	1.098	1.22
3186.1	tr|Q9VQG1|Q9VQG1_DROME	CG3077 OS=Drosophila melanogaster GN=CG3077 PE=2 SV=2	CG3077	0.69	0.79	1.15	0.83	0.67	1.28	1.06	1.17	1.13	1.21	7	6	3500	0.00638601	0.826	1.17	1.41646
1877.1	sp|Q9VTE9|ULA1_DROME	NEDD8-activating enzyme E1 regulatory subunit OS=Drosophila melanogaster GN=APP-BP1 PE=1 SV=1	APP-BP1	0.85	0.92	1.06	0.95	0.86	1.07	1.04	1.08	1.07	1.09	17	11	8500	0.00638694	0.928	1.07	1.15302
3362.1	sp|P55828|RS20_DROME	40S ribosomal protein S20 OS=Drosophila melanogaster GN=RpS20 PE=1 SV=1	RpS20	1.06	0.96	1.24	1.07	1.16	0.84	0.96	0.87	0.96	0.88	7	1	3500	0.00640235	1.098	0.902	0.821494
5402.1	tr|Q9VQJ7|Q9VQJ7_DROME	CG3165 OS=Drosophila melanogaster GN=CG3165 PE=2 SV=1	CG3165	0.92	1.03	0.93	0.75	0.79	1.14	0.97	1.12	1.19	1.17	1	1	500	0.0064111	0.884	1.118	1.26471
17.1	tr|A8DYP0|A8DYP0_DROME	Unc-89, isoform C OS=Drosophila melanogaster GN=Unc-89 PE=4 SV=1	Unc-89	0.99	1.04	1.12	1.09	1.03	1	0.91	0.95	0.9	0.97	1159	172	579500	0.00642584	1.054	0.946	0.897533
1634.1	tr|Q9VHC8|Q9VHC8_DROME	CG8149 OS=Drosophila melanogaster GN=CG8149 PE=2 SV=1	CG8149	0.99	1.03	1.12	1.02	1.05	0.98	0.95	0.95	0.97	0.94	20	12	10000	0.00644174	1.042	0.958	0.919386
390.1	tr|D1YSG8|D1YSG8_DROME	Calcium/calmodulin-dependent protein kinase II, isoform J OS=Drosophila melanogaster GN=CaMKII PE=4 SV=1	CaMKII	1.01	1.03	1.09	1.06	0.99	0.97	0.95	0.98	0.93	0.98	76	18	38000	0.00645134	1.036	0.962	0.928571
308.1	sp|Q9VLT5|POE_DROME	Protein purity of essence OS=Drosophila melanogaster GN=poe PE=1 SV=1	poe	1.03	1.04	1.21	1.11	0.98	0.92	0.94	0.93	0.92	0.93	93	67	46500	0.00649437	1.074	0.928	0.86406
419.2	tr|Q7JX87|Q7JX87_DROME	Peroxiredoxin 2540 OS=Drosophila melanogaster GN=Prx2540-2 PE=2 SV=1	Prx2540-2	0.84	0.95	1.03	0.95	0.86	1.06	1.05	1.09	1.14	1.02	66	11	33000	0.00649437	0.926	1.072	1.15767
2952.1	tr|Q9VH96|Q9VH96_DROME	CG8358 OS=Drosophila melanogaster GN=CG8358 PE=2 SV=1	CG8358	0.78	0.85	1.06	0.94	0.92	1.12	1.08	1.03	1.11	1.12	8	7	4000	0.00654739	0.91	1.092	1.2
2329.1	tr|Q8SY58|Q8SY58_DROME	CG4872 OS=Drosophila melanogaster GN=CG4872 PE=2 SV=1	CG4872	0.9	0.92	1.01	0.93	0.89	1.01	1.08	1.03	1.19	1.04	13	6	6500	0.00659729	0.93	1.07	1.15054
1663.1	tr|Q9VJ98|Q9VJ98_DROME	CG5783 OS=Drosophila melanogaster GN=CG5783 PE=2 SV=1	CG5783	0.85	0.94	1.04	0.96	0.87	1.06	1.09	1.09	1.01	1.09	20	8	10000	0.00661426	0.932	1.068	1.14592
2469.1	tr|Q7JWD6|Q7JWD6_DROME	Elongin C, isoform A OS=Drosophila melanogaster GN=Elongin-C PE=2 SV=1	Elongin-C	1.02	1.08	1.25	1.03	1.06	0.96	0.94	0.83	0.9	0.94	12	4	6000	0.0066266	1.088	0.914	0.840074
1984.1	tr|A1Z7X7|A1Z7X7_DROME	CG30005 OS=Drosophila melanogaster GN=CG30005 PE=3 SV=2	CG30005	0.84	0.91	1.06	0.96	0.86	1.05	1.07	1.06	1.12	1.08	16	9	8000	0.00662821	0.926	1.076	1.16199
346.1	sp|Q9V9E3|PREP_DROME	Presequence protease, mitochondrial OS=Drosophila melanogaster GN=CG3107 PE=1 SV=2	CG3107	0.99	1.07	1.14	1.11	0.99	0.94	0.93	0.96	0.9	0.97	83	30	41500	0.00663974	1.06	0.94	0.886792
3251.1	tr|Q8MKK3|Q8MKK3_DROME	LD37882p OS=Drosophila melanogaster GN=Ppcdc PE=2 SV=1	Ppcdc	0.88	1.02	0.97	0.96	0.88	1.04	1	1.08	1.09	1.09	7	5	3500	0.00664025	0.942	1.06	1.12527
3793.1	tr|Q9V3Z2|Q9V3Z2_DROME	Serine protease 7, isoform A OS=Drosophila melanogaster GN=Sp7 PE=2 SV=1	Sp7	1.1	1.01	1.13	1	1.05	0.91	0.91	0.9	0.99	0.99	5	4	2500	0.00664025	1.058	0.94	0.888469
3995.1	tr|Q9VQL2|Q9VQL2_DROME	CG17260 OS=Drosophila melanogaster GN=CG17260 PE=2 SV=1	CG17260	0.9	0.92	1.04	0.94	0.96	1.03	1.02	1.06	1.05	1.08	4	4	2000	0.00664976	0.952	1.048	1.10084
3249.1	tr|Q7JWU9|Q7JWU9_DROME	AT07420p OS=Drosophila melanogaster GN=CG14480 PE=2 SV=1	CG14480	1.05	1.04	1.08	0.98	1.02	0.98	0.95	0.99	0.96	0.96	7	5	3500	0.00665432	1.034	0.968	0.93617
945.1	tr|Q9VWI2|Q9VWI2_DROME	Nat1 OS=Drosophila melanogaster GN=Nat1 PE=2 SV=1	Nat1	1.01	1.07	1.26	1.1	1	0.89	0.92	0.88	0.95	0.92	34	25	17000	0.00666427	1.088	0.912	0.838235
5216.1	tr|O46307|O46307_DROME	CG11417 OS=Drosophila melanogaster GN=fs(1)N PE=2 SV=1	fs(1)N	0.92	0.82	1.07	0.86	0.87	1.16	1.08	1.13	1	1.1	2	1	1000	0.00671516	0.908	1.094	1.20485
2914.2	sp|P48554|RAC2_DROME	Ras-related protein Rac2 OS=Drosophila melanogaster GN=Rac2 PE=1 SV=1	Rac2	0.82	0.85	1.02	0.98	0.9	1.01	1.15	1.07	1.17	1.05	7	2	3500	0.0067241	0.914	1.09	1.19256
554.2	sp|P40945|ARF2_DROME	ADP-ribosylation factor 2 OS=Drosophila melanogaster GN=Arf102F PE=1 SV=2	Arf102F	0.87	0.94	1.03	0.98	0.89	1.02	1.09	1.05	1.07	1.05	50	7	25000	0.00675162	0.942	1.056	1.12102
1348.1	tr|Q9VLQ9|Q9VLQ9_DROME	LD22082p OS=Drosophila melanogaster GN=Snx6 PE=2 SV=2	Snx6	0.87	0.92	1.06	0.93	0.89	1.04	1.07	1.05	1.13	1.05	25	14	12500	0.00677965	0.934	1.068	1.14347
1900.1	tr|Q9W1I8|Q9W1I8_DROME	Synaptosomal-associated protein OS=Drosophila melanogaster GN=usnp PE=2 SV=1	usnp	0.85	0.92	1.04	0.88	0.88	1.16	1.08	1.11	0.96	1.13	17	8	8500	0.00677975	0.914	1.088	1.19037
418.1	tr|A1ZAA5|A1ZAA5_DROME	Glutamate oxaloacetate transaminase 1, isoform B OS=Drosophila melanogaster GN=Got1 PE=4 SV=1	Got1	0.79	0.96	1.03	0.96	0.8	1.1	1.05	1.16	1.07	1.09	70	15	35000	0.0067824	0.908	1.094	1.20485
4013.1	tr|Q7KTS2|Q7KTS2_DROME	CG1347, isoform B OS=Drosophila melanogaster GN=CG1347 PE=2 SV=1	CG1347	0.82	0.93	1.03	0.97	0.85	1.13	1.06	1.02	1.06	1.14	4	4	2000	0.00679428	0.92	1.082	1.17609
3950.1	tr|Q9VPA1|Q9VPA1_DROME	CG32432 OS=Drosophila melanogaster GN=CG3116 PE=2 SV=2	CG3116	1.09	1.01	1.13	1.08	0.98	0.94	0.93	0.99	0.89	0.96	4	4	2000	0.00680288	1.058	0.942	0.890359
1184.1	tr|Q9VD02|Q9VD02_DROME	CG7054 OS=Drosophila melanogaster GN=CG7054 PE=1 SV=1	CG7054	0.89	0.91	1.07	0.92	0.86	1.08	1.07	1.03	1.07	1.08	29	5	14500	0.00684028	0.93	1.066	1.14624
106.1	tr|Q9VM18|Q9VM18_DROME	CG5177 OS=Drosophila melanogaster GN=CG5177 PE=2 SV=1	CG5177	0.91	0.99	1.01	0.96	0.93	1.07	1	1.03	1.06	1.04	272	15	136000	0.00684155	0.96	1.04	1.08333
73.1	tr|Q7KSF4|Q7KSF4_DROME	Cheerio, isoform G OS=Drosophila melanogaster GN=cher PE=2 SV=2	cher	0.99	1.06	1.11	1.04	1	0.96	0.95	0.95	0.97	0.97	427	94	213500	0.00684155	1.04	0.96	0.923077
2454.1	tr|Q7JZF5|Q7JZF5_DROME	RE34924p OS=Drosophila melanogaster GN=Rpb5 PE=2 SV=1	Rpb5	0.87	0.93	1.05	0.89	0.84	1.08	1.1	0.99	1.17	1.08	12	6	6000	0.00685068	0.916	1.084	1.18341
4033.1	tr|Q6NR11|Q6NR11_DROME	CG31291, isoform C OS=Drosophila melanogaster GN=CG31291 PE=2 SV=1	CG31291	1.05	1.05	1.14	1.03	0.98	0.94	0.94	0.94	0.99	0.94	4	4	2000	0.00694438	1.05	0.95	0.904762
296.1	sp|Q9V9S8|HEMH_DROME	Ferrochelatase, mitochondrial OS=Drosophila melanogaster GN=Fech PE=2 SV=1	Fech	0.88	0.97	1.01	0.95	0.89	1.11	1.02	1.06	1	1.11	96	15	48000	0.00696406	0.94	1.06	1.12766
1173.1	tr|Q9VK00|Q9VK00_DROME	CG16826 OS=Drosophila melanogaster GN=CG16826 PE=2 SV=1	CG16826	0.79	0.87	1.01	0.94	0.78	1.1	1.14	1.31	1.04	1.02	29	9	14500	0.00699889	0.878	1.122	1.2779
3904.1	sp|Q9VC49|RPAB5_DROME	DNA-directed RNA polymerases I, II, and III subunit RPABC5 OS=Drosophila melanogaster GN=Rpb10 PE=1 SV=1	Rpb10	0.8	0.87	1	0.98	0.93	1.02	1.13	1.02	1.17	1.09	5	2	2500	0.00699918	0.916	1.086	1.18559
1923.1	sp|Q9VJI9|NUBP1_DROME	Cytosolic Fe-S cluster assembly factor NUBP1 homolog OS=Drosophila melanogaster GN=CG17904 PE=1 SV=1	CG17904	0.81	0.9	1.04	0.96	0.85	1.16	1.01	1.11	1.04	1.12	17	6	8500	0.00711947	0.912	1.088	1.19298
3098.1	tr|C6SV36|C6SV36_DROME	CG3884, isoform C OS=Drosophila melanogaster GN=CG3884-RB PE=2 SV=1	CG3884-RB	0.82	1.01	0.95	0.6	0.76	1.04	1.28	1.01	1.33	1.21	8	4	4000	0.00714655	0.828	1.174	1.41787
4885.1	tr|Q9VDI6|Q9VDI6_DROME	CG17270 OS=Drosophila melanogaster GN=CG17270 PE=2 SV=2	CG17270	0.78	1.03	0.96	0.93	0.83	1.15	1.09	1.14	1.03	1.04	2	2	1000	0.00714853	0.906	1.09	1.20309
1816.1	sp|Q9VCG3|OPA32_DROME	Putative OPA3-like protein CG13603 OS=Drosophila melanogaster GN=CG13601 PE=2 SV=1	CG13601	0.89	0.96	1	0.94	0.82	1.13	0.97	1.12	1.05	1.13	18	10	9000	0.00715163	0.922	1.08	1.17137
1009.1	sp|Q8SY61|OB56D_DROME	General odorant-binding protein 56d OS=Drosophila melanogaster GN=Obp56d PE=1 SV=2	Obp56d	0.66	0.85	1.01	0.86	0.66	1.45	1.04	1.23	0.98	1.26	33	3	16500	0.00716021	0.808	1.192	1.47525
4738.1	tr|Q9VA77|Q9VA77_DROME	CG15534 OS=Drosophila melanogaster GN=CG15534 PE=2 SV=2	CG15534	1.63	1.59	1.22	0.79	1.19	0.57	0.77	0.71	0.77	0.77	2	2	1000	0.00720642	1.284	0.718	0.55919
71.1	tr|Q9V397|Q9V397_DROME	BcDNA.GH12558 OS=Drosophila melanogaster GN=BcDNA.GH12558 PE=2 SV=1	BcDNA.GH12558	0.86	0.95	1.04	0.96	0.92	1.05	1.04	1.06	1.04	1.08	444	33	222000	0.00722774	0.946	1.054	1.11416
188.1	tr|Q9VTB4|Q9VTB4_DROME	CG6463 OS=Drosophila melanogaster GN=CG33493 PE=2 SV=2	CG33493	1.01	1.01	1.14	1.02	1.05	0.96	0.94	0.94	0.95	0.98	145	8	72500	0.00723359	1.046	0.954	0.912046
607.1	sp|Q8IPM8|CPLX_DROME	Complexin OS=Drosophila melanogaster GN=cpx PE=2 SV=1	cpx	1.03	0.99	1.13	1.02	1.04	0.95	0.97	0.94	0.96	0.96	51	8	25500	0.00728353	1.042	0.956	0.917466
4596.1	tr|Q8INX1|Q8INX1_DROME	CG31800 OS=Drosophila melanogaster GN=CG31800 PE=2 SV=1	CG31800	0.6	0.94	0.92	0.94	0.81	1.35	1.06	1.11	1.03	1.24	3	2	1500	0.00730099	0.842	1.158	1.3753
3395.1	sp|A1ZBE8|DOP1_DROME	Protein dopey-1 homolog OS=Drosophila melanogaster GN=CG15099 PE=1 SV=1	CG15099	0.77	0.85	1.06	0.99	0.8	1.17	1.08	1.07	1.11	1.09	6	6	3000	0.0073035	0.894	1.104	1.2349
226.1	tr|Q8IPB7|Q8IPB7_DROME	CG6206, isoform B OS=Drosophila melanogaster GN=CG6206 PE=2 SV=1	CG6206	0.9	0.95	1.05	0.92	0.94	1.04	1.03	1.08	1.06	1.04	123	34	61500	0.00730484	0.952	1.05	1.10294
2227.1	tr|Q9VUB8|Q9VUB8_DROME	Endosulfine, isoform A OS=Drosophila melanogaster GN=endos PE=2 SV=1	endos	0.82	0.97	1	0.96	0.89	1.13	0.99	1.06	1.09	1.08	14	3	7000	0.00731618	0.928	1.07	1.15302
2555.1	tr|Q8MMC6|Q8MMC6_DROME	CG30427, isoform C OS=Drosophila melanogaster GN=CG30427 PE=2 SV=1	CG30427	1.07	1.11	1.45	1.26	0.93	0.83	0.89	0.88	0.77	0.82	11	7	5500	0.00731937	1.164	0.838	0.719931
1760.1	sp|P40423|SQH_DROME	Myosin regulatory light chain sqh OS=Drosophila melanogaster GN=sqh PE=1 SV=1	sqh	0.85	1.02	1.02	0.9	0.86	1.09	1.07	1.03	1.07	1.09	19	7	9500	0.00731996	0.93	1.07	1.15054
2478.1	sp|Q9VZS3|SUI1_DROME	Protein translation factor SUI1 homolog OS=Drosophila melanogaster GN=CG17737 PE=1 SV=1	CG17737	1.03	1.04	1.16	1.04	1.02	0.92	0.93	0.91	1.02	0.93	12	3	6000	0.00733333	1.058	0.942	0.890359
102.3	sp|P06606|TBA4_DROME	Tubulin alpha-4 chain OS=Drosophila melanogaster GN=alphaTub67C PE=1 SV=1	alphaTub67C	0.91	0.9	1.05	0.95	0.9	1.04	1.04	1.02	1.1	1.09	3	2	1500	0.00733333	0.942	1.058	1.12314
5006.1	tr|Q9VS21|Q9VS21_DROME	CG15829 OS=Drosophila melanogaster GN=CG15829 PE=2 SV=1	CG15829	0.55	1.01	0.8	0.63	0.64	1.44	1.2	0.81	1.35	1.56	2	2	1000	0.00736599	0.726	1.272	1.75207
5020.1	tr|Q9VE49|Q9VE49_DROME	CG7702, isoform A OS=Drosophila melanogaster GN=CG7702 PE=2 SV=1	CG7702	0.71	0.92	1.09	0.86	0.83	1.19	1.07	1.07	1.12	1.14	2	2	1000	0.0073717	0.882	1.118	1.26757
2223.1	sp|Q9VN12|NCKXH_DROME	Probable sodium/potassium/calcium exchanger CG1090 OS=Drosophila melanogaster GN=CG1090 PE=2 SV=3	CG1090	0.89	0.86	1.04	0.99	0.9	1.06	1.07	1.09	1.02	1.08	14	5	7000	0.00738935	0.936	1.064	1.13675
3371.1	tr|Q9W3V2|Q9W3V2_DROME	CG4557 OS=Drosophila melanogaster GN=CG4557 PE=2 SV=1	CG4557	0.88	0.91	1.08	0.86	0.92	1.07	1.09	1.06	1.07	1.06	6	6	3000	0.00744397	0.93	1.07	1.15054
4584.1	tr|E1JHN0|E1JHN0_DROME	CG14397 OS=Drosophila melanogaster GN=CG14397 PE=4 SV=1	CG14397	1.08	1.06	1.2	0.97	1.16	0.83	0.96	0.82	0.99	0.93	3	2	1500	0.00749195	1.094	0.906	0.828154
996.1	tr|Q7K1W5|Q7K1W5_DROME	CG8187 OS=Drosophila melanogaster GN=CG8187 PE=2 SV=1	CG8187	0.93	0.96	1.03	0.94	0.95	1.06	1.06	1.02	1	1.05	33	12	16500	0.00749579	0.962	1.038	1.079
3927.1	tr|B7YZP3|B7YZP3_DROME	CG42241 OS=Drosophila melanogaster GN=CG42241 PE=4 SV=1	CG42241	0.95	1.04	1.16	1.09	1.09	0.93	0.89	0.97	0.95	0.93	4	4	2000	0.00750124	1.066	0.934	0.876173
1386.1	sp|P36241|RL19_DROME	60S ribosomal protein L19 OS=Drosophila melanogaster GN=RpL19 PE=1 SV=2	RpL19	1.02	1.05	1.15	1.05	1	0.9	0.94	0.96	1	0.92	25	7	12500	0.00754743	1.054	0.944	0.895636
844.3	sp|P18431|SGG_DROME	Protein kinase shaggy OS=Drosophila melanogaster GN=sgg PE=1 SV=2	sgg	1.03	1.05	1.1	1.09	0.98	0.96	0.93	1	0.9	0.97	32	12	16000	0.00755874	1.05	0.952	0.906667
3575.1	tr|Q9VLU3|Q9VLU3_DROME	CG12560 OS=Drosophila melanogaster GN=CG12560 PE=2 SV=2	CG12560	0.96	1.11	1.09	1.06	1.02	0.93	0.97	0.96	0.95	0.94	6	3	3000	0.00755874	1.048	0.95	0.906489
511.1	tr|Q9VZ01|Q9VZ01_DROME	CG11752 OS=Drosophila melanogaster GN=CG11752 PE=2 SV=1	CG11752	0.98	1.08	1.08	1.03	1.02	0.98	0.92	0.96	0.96	0.98	59	2	29500	0.00755942	1.038	0.96	0.924855
1251.1	tr|Q9VF20|Q9VF20_DROME	Heavy metal tolerance factor 1 OS=Drosophila melanogaster GN=Hmt-1 PE=2 SV=1	Hmt-1	0.87	0.91	1.07	0.91	0.82	1.05	1.08	1.17	1.05	1.07	27	14	13500	0.00761788	0.916	1.084	1.18341
902.1	tr|Q9VGT0|Q9VGT0_DROME	GH11333p OS=Drosophila melanogaster GN=Ugt35b PE=2 SV=1	Ugt35b	1.02	1.06	1.24	1.16	0.97	0.85	0.91	0.95	0.91	0.92	36	11	18000	0.00762554	1.09	0.908	0.833028
4019.1	tr|Q400N2|Q400N2_DROME	Cp309, isoform B OS=Drosophila melanogaster GN=cp309 PE=4 SV=1	cp309	1.13	1.12	1.04	1.02	0.99	1.01	0.93	0.89	0.94	0.93	4	4	2000	0.00763538	1.06	0.94	0.886792
5125.1	tr|Q960W9|Q960W9_DROME	LD31582p OS=Drosophila melanogaster GN=sowah PE=2 SV=1	sowah	0.91	1	1.02	0.87	0.9	1.04	1.1	1.02	1.09	1.04	2	2	1000	0.00767115	0.94	1.058	1.12553
865.1	tr|Q9V9X7|Q9V9X7_DROME	CG11337, isoform A OS=Drosophila melanogaster GN=CG11337 PE=2 SV=2	CG11337	0.97	1.01	1.14	1.05	1.12	0.96	0.94	0.92	0.94	0.95	37	18	18500	0.00769772	1.058	0.942	0.890359
1592.1	tr|Q9VSN9|Q9VSN9_DROME	GM04779p OS=Drosophila melanogaster GN=SrpRbeta PE=2 SV=2	SrpRbeta	0.85	0.97	1.03	0.96	0.81	1.03	1.06	1.1	1.08	1.12	21	8	10500	0.00769815	0.924	1.078	1.16667
2400.1	sp|P48608|DIA_DROME	Protein diaphanous OS=Drosophila melanogaster GN=dia PE=1 SV=2	dia	0.85	0.94	1.07	0.87	0.85	1.05	1.1	1.02	1.15	1.1	12	9	6000	0.00770556	0.916	1.084	1.18341
3218.1	tr|Q9VXK8|Q9VXK8_DROME	CG8931 OS=Drosophila melanogaster GN=CG8931 PE=2 SV=1	CG8931	0.95	1.1	1.19	1.17	1.02	0.9	0.97	0.93	0.86	0.91	7	5	3500	0.00771398	1.086	0.914	0.841621
5438.1	tr|Q9VRN3|Q9VRN3_DROME	Eaf6 OS=Drosophila melanogaster GN=Eaf6 PE=2 SV=1	Eaf6	0.91	0.8	1.03	0.8	1.01	1.13	1.13	1.09	1.08	1.04	1	1	500	0.00772482	0.91	1.094	1.2022
4650.1	sp|O76927-2|RS21_DROME	Isoform E of 40S ribosomal protein S21 OS=Drosophila melanogaster GN=oho23B	oho23B	1.08	0.97	1.29	1.05	1.09	0.87	0.95	0.91	0.91	0.87	3	2	1500	0.00772984	1.096	0.902	0.822993
2738.1	tr|Q7JW03|Q7JW03_DROME	Ubiquitin carrier protein OS=Drosophila melanogaster GN=Ubc-E2H PE=2 SV=1	Ubc-E2H	0.92	1.06	1.13	1.17	1.11	0.92	0.89	0.9	0.94	0.95	10	4	5000	0.00773811	1.078	0.92	0.853432
4049.1	tr|Q9VHT9|Q9VHT9_DROME	CG11671 OS=Drosophila melanogaster GN=CG11671 PE=2 SV=2	CG11671	0.51	0.98	0.78	0.61	0.58	1.43	1.15	0.79	1.55	1.63	4	3	2000	0.00774777	0.692	1.31	1.89306
4491.1	tr|Q0E8S4|Q0E8S4_DROME	Sema-1a, isoform B OS=Drosophila melanogaster GN=Sema-1a PE=4 SV=1	Sema-1a	1.06	1	1.24	1.1	1.02	0.91	0.9	0.87	0.89	1	3	3	1500	0.00775563	1.084	0.914	0.843173
3085.1	sp|Q9VCY3|CSN6_DROME	COP9 signalosome complex subunit 6 OS=Drosophila melanogaster GN=CSN6 PE=1 SV=1	CSN6	1.03	1.05	1.19	0.99	1.08	0.91	0.95	0.88	0.99	0.93	8	4	4000	0.00778149	1.068	0.932	0.872659
1945.1	tr|Q0KI81|Q0KI81_DROME	CG42327 OS=Drosophila melanogaster GN=CG14713 PE=2 SV=2	CG14713	0.87	0.87	1.09	0.87	0.9	1.03	1.11	1.06	1.12	1.09	16	15	8000	0.00780693	0.92	1.082	1.17609
3836.1	tr|A1Z8D0|A1Z8D0_DROME	CG6751 OS=Drosophila melanogaster GN=CG6751 PE=4 SV=1	CG6751	0.92	0.95	0.95	0.87	0.9	1.03	0.99	1.04	1.24	1.11	5	3	2500	0.00782067	0.918	1.082	1.17865
1068.1	tr|Q8T0J5|Q8T0J5_DROME	CG7675, isoform A OS=Drosophila melanogaster GN=CG7675 PE=2 SV=1	CG7675	1.01	1.09	1.12	1.1	0.96	0.96	0.94	0.97	0.93	0.92	31	14	15500	0.00783799	1.056	0.944	0.893939
5399.1	tr|Q9W478|Q9W478_DROME	CG3097 OS=Drosophila melanogaster GN=CG3097 PE=2 SV=2	CG3097	0.65	0.76	0.86	0.75	0.73	1.09	1.21	0.95	1.76	1.23	1	1	500	0.00784407	0.75	1.248	1.664
4560.1	tr|Q9VV87|Q9VV87_DROME	Baldspot, isoform A OS=Drosophila melanogaster GN=Baldspot PE=2 SV=2	Baldspot	0.8	0.83	1.05	0.99	0.79	1.06	1.18	1.02	1.13	1.14	3	2	1500	0.0078673	0.892	1.106	1.23991
1047.1	tr|Q8IQ62|Q8IQ62_DROME	Still life, isoform F OS=Drosophila melanogaster GN=sif PE=4 SV=2	sif	1.05	0.97	1.16	1.07	1.04	0.96	0.95	0.97	0.9	0.93	31	24	15500	0.00788311	1.058	0.942	0.890359
1653.1	tr|Q9VJ31|Q9VJ31_DROME	CG10623 OS=Drosophila melanogaster GN=CG10623 PE=2 SV=1	CG10623	0.87	0.96	1.03	0.96	0.89	1.1	1.03	1.07	1.01	1.08	20	9	10000	0.00788311	0.942	1.058	1.12314
4925.1	tr|Q9VF46|Q9VF46_DROME	CG5399 OS=Drosophila melanogaster GN=CG5399 PE=2 SV=1	CG5399	0.72	1.07	0.91	0.62	0.63	1.23	1.31	0.89	1.29	1.33	2	2	1000	0.00792153	0.79	1.21	1.53165
172.1	sp|Q7KN62|TERA_DROME	Transitional endoplasmic reticulum ATPase TER94 OS=Drosophila melanogaster GN=TER94 PE=1 SV=1	TER94	0.9	0.97	1.03	0.95	0.94	1.04	1.01	1.08	1.06	1.03	156	33	78000	0.00795069	0.958	1.044	1.08977
3549.1	tr|Q9VHC0|Q9VHC0_DROME	LD23870p OS=Drosophila melanogaster GN=RnpS1 PE=2 SV=2	RnpS1	0.99	1.05	1.12	1.05	1.03	0.99	0.93	0.99	0.9	0.95	6	4	3000	0.00796033	1.048	0.952	0.908397
1091.1	sp|P36975|SNP25_DROME	Synaptosomal-associated protein 25 OS=Drosophila melanogaster GN=Snap25 PE=2 SV=1	Snap25	1.09	1.07	1.24	1.05	0.96	0.91	0.9	0.89	0.95	0.94	31	8	15500	0.00800758	1.082	0.918	0.848429
1049.1	tr|Q9VIU8|Q9VIU8_DROME	CG10132 OS=Drosophila melanogaster GN=CG10132 PE=2 SV=2	CG10132	1.03	1.06	1.21	1.11	0.97	0.96	0.92	0.92	0.87	0.95	31	22	15500	0.00803474	1.076	0.924	0.858736
2566.1	tr|Q9VSY8|Q9VSY8_DROME	Bet3 OS=Drosophila melanogaster GN=Bet3 PE=2 SV=3	Bet3	0.89	0.91	1.04	0.98	0.9	1.05	1.08	1.09	1.05	1.01	11	6	5500	0.00803866	0.944	1.056	1.11864
1175.1	tr|Q9V9W3|Q9V9W3_DROME	RE08669p OS=Drosophila melanogaster GN=RpL6 PE=2 SV=1	RpL6	1.02	1.01	1.25	1.13	1.02	0.87	0.96	0.93	0.92	0.89	29	9	14500	0.00805319	1.086	0.914	0.841621
324.1	tr|Q9VY05|Q9VY05_DROME	CG9512 OS=Drosophila melanogaster GN=CG9512 PE=2 SV=1	CG9512	0.98	1.05	1.15	1.09	1.02	0.94	0.94	0.91	1	0.92	88	17	44000	0.00807061	1.058	0.942	0.890359
4294.1	tr|Q9VSH0|Q9VSH0_DROME	CG7194 OS=Drosophila melanogaster GN=CG7194 PE=2 SV=1	CG7194	0.95	1	0.89	0.77	0.89	0.97	1.14	1.12	1.22	1.05	3	3	1500	0.0081089	0.9	1.1	1.22222
756.1	tr|Q9VEP6|Q9VEP6_DROME	CG3590 OS=Drosophila melanogaster GN=CG3590-RA PE=2 SV=1	CG3590-RA	0.85	1	1.01	0.94	0.83	1.09	1.09	1.09	1	1.08	42	16	21000	0.0081191	0.926	1.07	1.15551
901.1	tr|Q9W3C3|Q9W3C3_DROME	CG2004 OS=Drosophila melanogaster GN=CG2004 PE=2 SV=1	CG2004	0.83	0.93	1.03	0.99	0.88	1.07	1.07	1.11	1.04	1.04	36	11	18000	0.00813862	0.932	1.066	1.14378
3217.1	sp|Q9VE50|GOSR1_DROME	Probable 28 kDa Golgi SNARE protein OS=Drosophila melanogaster GN=Gos28 PE=2 SV=1	Gos28	0.82	0.93	1.04	0.96	0.87	1.05	1.06	1.16	1.04	1.07	7	5	3500	0.00814468	0.924	1.076	1.1645
5191.1	sp|Q24337|ER_DROME	Protein enhancer of rudimentary OS=Drosophila melanogaster GN=e(r) PE=1 SV=1	e(r)	1.09	1.16	0.99	1.02	1.04	0.88	0.95	0.93	0.96	0.98	2	1	1000	0.00815841	1.06	0.94	0.886792
2376.1	tr|E1JJ30|E1JJ30_DROME	RhoGAP100F, isoform D OS=Drosophila melanogaster GN=RhoGAP100F PE=4 SV=1	RhoGAP100F	1.04	0.97	1.22	1.08	1.05	0.95	0.93	0.91	0.91	0.93	12	11	6000	0.00819761	1.072	0.926	0.863806
995.1	sp|P10379|UZIP_DROME	Protein unzipped OS=Drosophila melanogaster GN=uzip PE=1 SV=2	uzip	1.04	1.05	1.17	1.07	0.97	0.94	0.94	0.93	0.92	0.98	33	12	16500	0.00821355	1.06	0.942	0.888679
595.1	tr|Q8SZA8|Q8SZA8_DROME	CG1319 OS=Drosophila melanogaster GN=CG1319 PE=2 SV=1	CG1319	0.99	1.06	1.17	1.08	1	0.97	0.92	0.92	0.91	0.97	52	3	26000	0.00823292	1.06	0.938	0.884906
3971.1	tr|Q9VE12|Q9VE12_DROME	CG6005 OS=Drosophila melanogaster GN=CG6005 PE=2 SV=2	CG6005	0.91	0.94	1.03	0.98	0.86	1.08	1.04	1.08	1.07	1.01	4	4	2000	0.00824175	0.944	1.056	1.11864
3010.1	sp|O96539-4|ATE1_DROME	Isoform C of Arginyl-tRNA--protein transferase 1 OS=Drosophila melanogaster GN=Ate1	Ate1	0.96	0.95	1.03	0.91	0.94	0.99	1.07	1.07	1.05	1.04	8	6	4000	0.00829477	0.958	1.044	1.08977
4594.1	tr|Q8MMD0|Q8MMD0_DROME	CG30423 OS=Drosophila melanogaster GN=CG30423 PE=2 SV=3	CG30423	0.91	0.89	1.07	0.9	0.84	1.08	1.07	1.08	1.15	1.01	3	2	1500	0.00830364	0.922	1.078	1.1692
4469.1	tr|B7Z045|B7Z045_DROME	BTB-protein-VII, isoform C OS=Drosophila melanogaster GN=BtbVII PE=4 SV=1	BtbVII	1.02	1.01	1.07	1	1.07	0.94	0.99	0.96	1	0.94	3	3	1500	0.00832962	1.034	0.966	0.934236
2639.1	tr|Q9VTB0|Q9VTB0_DROME	CG8003 OS=Drosophila melanogaster GN=CG8003 PE=2 SV=1	CG8003	1.04	1.12	1.14	1.14	0.93	0.93	0.92	0.96	0.94	0.88	10	8	5000	0.00835853	1.074	0.926	0.862197
4140.1	tr|O77436|O77436_DROME	CG13360 OS=Drosophila melanogaster GN=EG:34F3.5 PE=2 SV=1	EG:34F3.5	1.12	1.01	1.31	1.07	1.02	0.83	0.89	0.83	0.97	0.94	4	3	2000	0.00836723	1.106	0.892	0.80651
194.1	tr|Q9VPX6|Q9VPX6_DROME	Adenylyl cyclase-associated protein OS=Drosophila melanogaster GN=capt PE=2 SV=2	capt	0.89	0.98	1.03	0.95	0.89	1.09	1.02	1.07	1.02	1.07	143	19	71500	0.00837016	0.948	1.054	1.11181
226.3	tr|Q9VLH9|Q9VLH9_DROME	CG9468 OS=Drosophila melanogaster GN=CG9468 PE=2 SV=2	CG9468	1.97	2	1.25	0.72	1.2	0.48	0.55	0.61	0.66	0.54	52	24	26000	0.00838117	1.428	0.568	0.397759
4357.1	tr|Q9W246|Q9W246_DROME	CG4554 OS=Drosophila melanogaster GN=CG4554 PE=1 SV=2	CG4554	0.8	0.86	1.04	0.99	0.84	1.13	1.03	1.06	1.06	1.17	3	3	1500	0.00839877	0.906	1.09	1.20309
3521.1	tr|Q9VRT2|Q9VRT2_DROME	CG10472 OS=Drosophila melanogaster GN=CG10472 PE=2 SV=1	CG10472	1.62	1.64	1.29	0.76	1.16	0.67	0.63	0.65	0.88	0.71	6	4	3000	0.00841323	1.294	0.708	0.547141
2887.1	tr|Q6IGN6|Q6IGN6_DROME	CG34228 OS=Drosophila melanogaster GN=CG34228 PE=4 SV=1	CG34228	0.98	0.98	1.13	1.08	1.16	0.92	0.96	0.95	0.92	0.91	9	4	4500	0.0084247	1.066	0.932	0.874296
3054.1	tr|Q9VHF0|Q9VHF0_DROME	CG8129, isoform B OS=Drosophila melanogaster GN=CG8129 PE=2 SV=1	CG8129	0.93	1.03	1.21	1.22	1.08	0.9	0.92	0.91	0.89	0.89	8	5	4000	0.00843174	1.094	0.902	0.824497
1238.1	tr|B7YZF6|B7YZF6_DROME	CG42321, isoform N OS=Drosophila melanogaster GN=CG42321 PE=4 SV=1	CG42321	0.86	0.88	1.05	0.97	0.84	1.03	1.08	1.04	1.16	1.08	27	19	13500	0.00845036	0.92	1.078	1.17174
3059.1	tr|Q95T42|Q95T42_DROME	Superoxide dismutase [Cu-Zn] OS=Drosophila melanogaster GN=CG9027 PE=2 SV=1	CG9027	1.08	1.06	1.09	0.94	1.12	0.93	0.92	0.99	0.94	0.93	8	5	4000	0.00845191	1.058	0.942	0.890359
3736.1	tr|Q9VEY4|Q9VEY4_DROME	CG5916 OS=Drosophila melanogaster GN=CG5916 PE=2 SV=2	CG5916	1.03	0.97	1.17	1.05	1.09	0.94	0.95	0.94	0.89	0.97	5	4	2500	0.00845993	1.062	0.938	0.883239
2019.1	tr|Q9W229|Q9W229_DROME	40S ribosomal protein S24 OS=Drosophila melanogaster GN=RpS24 PE=2 SV=1	RpS24	1	1.17	1.14	1.11	0.96	0.91	0.87	0.96	0.93	0.95	16	3	8000	0.00847875	1.076	0.924	0.858736
1933.1	tr|Q7K1C3|Q7K1C3_DROME	CG6984 OS=Drosophila melanogaster GN=CG6984 PE=2 SV=1	CG6984	0.9	0.86	1.04	0.84	0.93	1.03	1.15	1.02	1.19	1.04	17	5	8500	0.00848696	0.914	1.086	1.18818
1788.1	tr|Q9VHW0|Q9VHW0_DROME	AT07710p OS=Drosophila melanogaster GN=CG7910 PE=2 SV=1	CG7910	1.18	1.03	1.59	1.22	1.02	0.83	0.62	0.91	0.92	0.69	18	14	9000	0.00851171	1.208	0.794	0.657285
1744.1	sp|Q9V3D2|HEM6_DROME	Coproporphyrinogen-III oxidase OS=Drosophila melanogaster GN=Coprox PE=1 SV=1	Coprox	0.83	0.96	1.06	0.92	0.9	1.07	1.06	1.06	1.06	1.08	19	9	9500	0.00851626	0.934	1.066	1.14133
3440.1	tr|Q9VY79|Q9VY79_DROME	CG11095 OS=Drosophila melanogaster GN=CG11095 PE=2 SV=1	CG11095	0.95	1.04	1.19	1.16	1.05	0.95	0.93	0.9	0.94	0.89	6	5	3000	0.00851626	1.078	0.922	0.855288
982.1	tr|Q9VMY5|Q9VMY5_DROME	CG12582, isoform A OS=Drosophila melanogaster GN=CG12582 PE=2 SV=2	CG12582	0.83	0.91	1.08	0.92	0.9	1.07	1.08	1.06	1.06	1.09	33	18	16500	0.00851626	0.928	1.072	1.15517
4705.1	tr|Q86BA5|Q86BA5_DROME	LP01981p OS=Drosophila melanogaster GN=p24-2 PE=2 SV=1	p24-2	0.88	0.94	1.05	0.93	0.83	0.99	1.08	1.09	1.1	1.1	3	1	1500	0.00856109	0.926	1.072	1.15767
1033.1	tr|Q9V455|Q9V455_DROME	Karyopherin alpha 3 OS=Drosophila melanogaster GN=Kap-alpha3 PE=2 SV=1	Kap-alpha3	0.83	0.92	1.01	1.01	0.87	1.1	1.04	1.1	1.01	1.1	32	11	16000	0.00856365	0.928	1.07	1.15302
4561.1	sp|Q9VL86|CBPA1_DROME	Zinc carboxypeptidase A 1 OS=Drosophila melanogaster GN=CG17633 PE=2 SV=1	CG17633	1.69	1.77	1.25	0.74	1.2	0.74	0.65	0.53	0.67	0.76	3	2	1500	0.00856413	1.33	0.67	0.503759
2995.1	tr|Q9W228|Q9W228_DROME	RE07815p OS=Drosophila melanogaster GN=Ugt58Fa PE=2 SV=3	Ugt58Fa	1.05	1.18	1.21	1.12	0.91	0.88	0.91	0.92	0.89	0.93	8	6	4000	0.00856542	1.094	0.906	0.828154
767.1	sp|P40304|PSB1_DROME	Proteasome subunit beta type-1 OS=Drosophila melanogaster GN=Pros26 PE=1 SV=2	Pros26	0.87	0.96	1.05	0.93	0.86	1.09	1.04	1.04	1.04	1.11	42	9	21000	0.00857282	0.934	1.064	1.13919
829.1	tr|Q9VUJ1|Q9VUJ1_DROME	Proteasome subunit beta type OS=Drosophila melanogaster GN=Prosbeta2 PE=2 SV=1	Prosbeta2	0.9	0.96	1.04	0.93	0.89	1.07	1.02	1.05	1.02	1.11	39	10	19500	0.0085953	0.944	1.054	1.11653
2856.1	sp|P08510-2|KCNAS_DROME	Isoform Alpha of Potassium voltage-gated channel protein Shaker OS=Drosophila melanogaster GN=Sh	Sh	1.03	1.01	1.15	1.1	0.98	0.94	0.95	0.96	0.92	0.95	9	6	4500	0.0085953	1.054	0.944	0.895636
1459.1	sp|P18053|PSA4_DROME	Proteasome subunit alpha type-4 OS=Drosophila melanogaster GN=Pros29 PE=1 SV=2	Pros29	0.92	0.93	1.05	0.91	0.92	1.03	1.04	1.02	1.11	1.06	23	9	11500	0.0086014	0.946	1.052	1.11205
460.2	sp|P48451|CANB1_DROME	Calcineurin subunit B type 1 OS=Drosophila melanogaster GN=CanB PE=1 SV=1	CanB	0.97	1	1.12	1.06	1.09	0.95	0.94	0.94	0.97	0.95	49	6	24500	0.0086159	1.048	0.95	0.906489
1905.1	sp|Q7JQW6|LIAS_DROME	Lipoyl synthase, mitochondrial OS=Drosophila melanogaster GN=Las PE=1 SV=2	Las	0.94	0.9	1.05	0.91	0.97	1.05	1.05	1.04	1.04	1.06	17	8	8500	0.00862459	0.954	1.048	1.09853
1358.1	sp|P40417-3|ERKA_DROME	Isoform C of Mitogen-activated protein kinase ERK-A OS=Drosophila melanogaster GN=rl	rl	0.91	0.94	1.04	0.96	0.94	1.05	1	1.04	1.07	1.07	25	13	12500	0.00867378	0.958	1.046	1.09186
4924.1	tr|Q9VDZ4|Q9VDZ4_DROME	CG42358 OS=Drosophila melanogaster GN=CG42358 PE=2 SV=1	CG42358	0.77	0.95	1.04	0.96	0.85	1.14	1.08	1.08	1.07	1.05	2	2	1000	0.00873065	0.914	1.084	1.186
763.1	sp|Q9V9X4|MTNA_DROME	Methylthioribose-1-phosphate isomerase OS=Drosophila melanogaster GN=CG11334 PE=2 SV=1	CG11334	0.91	0.97	1.03	0.95	0.92	1.07	0.99	1.05	1.05	1.06	42	12	21000	0.00874171	0.956	1.044	1.09205
5200.1	tr|Q9VKB8|Q9VKB8_DROME	CG14946 OS=Drosophila melanogaster GN=CG14946 PE=3 SV=3	CG14946	0.83	0.92	1.05	0.94	0.77	1.05	1.08	1.22	1.05	1.1	2	1	1000	0.00876356	0.902	1.1	1.21951
3455.1	tr|Q9VLX6|Q9VLX6_DROME	CG7191 OS=Drosophila melanogaster GN=CG7191 PE=2 SV=3	CG7191	0.86	0.9	1.06	0.95	0.87	1.09	1	1.09	1.06	1.12	6	5	3000	0.00876903	0.928	1.072	1.15517
4471.1	tr|Q9W1L7|Q9W1L7_DROME	CG5431, isoform A OS=Drosophila melanogaster GN=CG5431 PE=2 SV=2	CG5431	0.86	0.91	1.09	0.84	0.82	1.01	1.12	1.16	1.13	1.06	3	3	1500	0.00880087	0.904	1.096	1.21239
5557.1	sp|Q9VHN3|U595_DROME	UPF0595 protein CG11755 OS=Drosophila melanogaster GN=CG11755 PE=1 SV=1	CG11755	0.9	0.91	1	0.86	0.96	1.07	1.05	0.97	1.19	1.09	1	1	500	0.00883589	0.926	1.074	1.15983
4407.1	sp|P83098|STLK_DROME	Putative serine/threonine-protein kinase STE20-like OS=Drosophila melanogaster GN=Stlk PE=2 SV=2	Stlk	0.91	0.93	1.05	0.93	0.89	0.99	1.08	1.07	1.1	1.05	3	3	1500	0.00884149	0.942	1.058	1.12314
4546.1	tr|Q9VYX5|Q9VYX5_DROME	CG11699 OS=Drosophila melanogaster GN=CG11699 PE=2 SV=1	CG11699	0.96	0.96	1.02	0.94	0.84	1.08	1.04	1.01	1.06	1.09	3	2	1500	0.00886536	0.944	1.056	1.11864
5545.1	sp|Q8SWV6|FICD_DROME	Adenosine monophosphate-protein transferase FICD homolog OS=Drosophila melanogaster GN=CG9523 PE=1 SV=1	CG9523	0.96	0.91	1.05	0.83	0.87	0.99	1.07	1.11	1.1	1.12	1	1	500	0.00888949	0.924	1.078	1.16667
454.1	sp|P15330|DORS_DROME	Embryonic polarity protein dorsal OS=Drosophila melanogaster GN=dl PE=1 SV=2	dl	1.02	1.03	1.14	1.05	1	0.94	0.94	1	0.91	0.96	64	27	32000	0.0088904	1.048	0.95	0.906489
2382.1	tr|Q8IMR7|Q8IMR7_DROME	CG31082 OS=Drosophila melanogaster GN=CG31082 PE=1 SV=1	CG31082	0.93	0.96	1.03	0.96	0.95	1.01	1.04	1.01	1.06	1.05	12	10	6000	0.00889538	0.966	1.034	1.07039
27.2	tr|O62526|O62526_DROME	ADP/ATP translocase OS=Drosophila melanogaster GN=Ant2 PE=2 SV=1	Ant2	0.72	0.89	0.95	1.02	0.77	1.23	0.98	1.24	1.05	1.14	128	8	64000	0.0088995	0.87	1.128	1.29655
869.1	tr|A1ZAY4|A1ZAY4_DROME	CG4984, isoform A OS=Drosophila melanogaster GN=CG4984-RB PE=2 SV=1	CG4984-RB	1.02	1.15	1.2	1.14	0.94	0.87	0.9	0.95	0.86	0.97	37	15	18500	0.00892235	1.09	0.91	0.834862
641.1	tr|Q8INH6|Q8INH6_DROME	CG32473, isoform C OS=Drosophila melanogaster GN=CG32473 PE=2 SV=1	CG32473	0.92	0.96	1.04	0.96	0.88	1.02	1.05	1.05	1.06	1.05	48	24	24000	0.00892328	0.952	1.046	1.09874
5030.1	tr|Q9VT41|Q9VT41_DROME	Deflated OS=Drosophila melanogaster GN=defl PE=2 SV=1	defl	0.73	0.82	1.02	1.05	0.71	1.2	1.08	1.15	1.05	1.17	2	2	1000	0.00892405	0.866	1.13	1.30485
4287.1	tr|Q7JXU4|Q7JXU4_DROME	Nuclear GTP binding protein OS=Drosophila melanogaster GN=ns2 PE=2 SV=1	ns2	0.89	0.98	0.99	0.87	0.86	1.07	1.05	1	1.06	1.23	3	3	1500	0.00897346	0.918	1.082	1.17865
4544.1	tr|Q9VDC8|Q9VDC8_DROME	CG3337 OS=Drosophila melanogaster GN=CG3337-RA PE=2 SV=1	CG3337-RA	1.01	1.16	1.18	1.08	0.97	0.95	0.9	0.86	0.9	0.99	3	2	1500	0.0089969	1.08	0.92	0.851852
828.1	tr|O18333|O18333_DROME	GH01619p OS=Drosophila melanogaster GN=Rab2 PE=2 SV=1	Rab2	0.88	0.92	1.07	0.93	0.83	1.04	1.09	1.04	1.08	1.1	39	11	19500	0.00899947	0.926	1.07	1.15551
3231.1	tr|Q9VCZ7|Q9VCZ7_DROME	CG5376 OS=Drosophila melanogaster GN=CG5376 PE=1 SV=1	CG5376	0.96	0.89	0.94	0.96	1.02	1.02	1.03	1.01	1.09	1.1	7	5	3500	0.0090317	0.954	1.05	1.10063
2452.1	tr|Q9VX17|Q9VX17_DROME	CG6398 OS=Drosophila melanogaster GN=CG6398 PE=2 SV=1	CG6398	0.92	0.92	1.04	0.97	0.87	1.05	1.07	1.07	1	1.08	12	6	6000	0.00903245	0.944	1.054	1.11653
98.2	tr|Q9VFR2|Q9VFR2_DROME	CG9297, isoform A OS=Drosophila melanogaster GN=CG9297 PE=2 SV=1	CG9297	1.01	1	1.18	1.03	1.1	0.92	0.98	0.9	0.9	0.97	294	33	147000	0.00904213	1.064	0.934	0.87782
5330.1	tr|Q9VBF5|Q9VBF5_DROME	CG5432 OS=Drosophila melanogaster GN=CG5432 PE=2 SV=2	CG5432	0.63	0.76	1.01	0.8	0.77	1.19	1.11	0.95	1.58	1.2	1	1	500	0.00908716	0.794	1.206	1.51889
4467.1	tr|A0T1Z5|A0T1Z5_DROME	Yurt delta OS=Drosophila melanogaster GN=yrt PE=2 SV=1	yrt	1.06	1.01	1.11	1.03	1.03	0.87	0.97	0.97	0.95	1	3	3	1500	0.00908984	1.048	0.952	0.908397
1580.1	tr|Q2MGJ8|Q2MGJ8_DROME	CG10097, isoform B OS=Drosophila melanogaster GN=CG10097 PE=4 SV=1	CG10097	1.22	1.07	1.69	1.2	1.01	0.73	0.6	0.88	0.97	0.63	21	10	10500	0.0091313	1.238	0.762	0.615509
5293.1	tr|Q9VNV2|Q9VNV2_DROME	CG11523 OS=Drosophila melanogaster GN=CG11523 PE=2 SV=1	CG11523	0.93	0.86	1.01	0.97	0.87	1.09	1.03	0.98	1.16	1.1	1	1	500	0.00915465	0.928	1.072	1.15517
824.1	tr|Q9VQL1|Q9VQL1_DROME	CG17259 OS=Drosophila melanogaster GN=CG17259 PE=2 SV=1	CG17259	1.09	1.11	1.17	0.99	0.98	0.91	0.95	0.89	0.97	0.95	39	15	19500	0.0091602	1.068	0.934	0.874532
134.1	tr|Q9VIT9|Q9VIT9_DROME	Thiolester containing protein IV OS=Drosophila melanogaster GN=TepIV PE=1 SV=2	TepIV	0.8	0.93	1.04	0.96	0.93	1.07	1.06	1.1	1.07	1.04	214	64	107000	0.00918477	0.932	1.068	1.14592
5287.1	tr|Q9VHF7|Q9VHF7_DROME	CG16749 OS=Drosophila melanogaster GN=CG16749 PE=2 SV=1	CG16749	1.67	1.83	1.39	0.68	1.24	0.4	0.75	0.64	0.82	0.58	1	1	500	0.00919204	1.362	0.638	0.468429
5499.1	tr|Q9VVY7|Q9VVY7_DROME	CG32206 OS=Drosophila melanogaster GN=CG32206 PE=1 SV=3	CG32206	1.11	1.04	1.15	1.14	0.94	0.88	0.89	0.99	0.96	0.9	1	1	500	0.00928273	1.076	0.924	0.858736
1285.1	tr|Q9VZ96|Q9VZ96_DROME	Axotactin OS=Drosophila melanogaster GN=axo PE=2 SV=2	axo	0.92	0.91	1.06	0.93	0.83	1.02	1.1	1.05	1.12	1.06	26	20	13000	0.00928426	0.93	1.07	1.15054
5206.1	sp|Q4V6M7|UFSP1_DROME	Probable Ufm1-specific protease 1 OS=Drosophila melanogaster GN=UFSP1 PE=2 SV=1	UFSP1	0.82	0.93	0.95	0.96	0.98	1.02	1.18	1.07	1.09	1	2	1	1000	0.0092849	0.928	1.072	1.15517
3832.1	tr|Q9VCI7|Q9VCI7_DROME	CG10225 OS=Drosophila melanogaster GN=RanBP3 PE=2 SV=1	RanBP3	0.91	0.89	1.05	0.87	0.91	0.99	1.07	1.06	1.18	1.08	5	3	2500	0.00930775	0.926	1.076	1.16199
4293.1	tr|Q9VBR3|Q9VBR3_DROME	CG11910 OS=Drosophila melanogaster GN=CG11910 PE=2 SV=1	CG11910	1.03	1.07	1.1	1.09	0.97	0.94	0.9	0.97	0.91	1.01	3	3	1500	0.00931278	1.052	0.946	0.89924
2242.1	tr|Q9W196|Q9W196_DROME	CG3356 OS=Drosophila melanogaster GN=CG3356 PE=2 SV=1	CG3356	0.83	0.95	1.06	0.93	0.83	1.07	1.04	1.15	1.05	1.09	13	11	6500	0.00941864	0.92	1.08	1.17391
2380.1	tr|Q7PL71|Q7PL71_DROME	CG17494, isoform C OS=Drosophila melanogaster GN=CG17494 PE=4 SV=1	CG17494	1.02	1.05	1.2	1.09	0.99	0.93	0.9	0.89	1	0.93	12	11	6000	0.00942299	1.07	0.93	0.869159
4454.1	tr|Q0E8G6|Q0E8G6_DROME	CG3689, isoform C OS=Drosophila melanogaster GN=CG3689 PE=4 SV=1	CG3689	0.99	1.11	1.08	1.05	1.02	0.97	0.94	0.89	0.95	1.01	3	3	1500	0.00945141	1.05	0.952	0.906667
5110.1	tr|B7Z0B8|B7Z0B8_DROME	CG10625, isoform I OS=Drosophila melanogaster GN=CG10625 PE=4 SV=1	CG10625	1.11	1.2	1.26	0.99	1.09	0.81	0.82	0.74	1.1	0.87	2	2	1000	0.0094635	1.13	0.868	0.768142
3391.1	tr|Q9VB47|Q9VB47_DROME	Bigmax OS=Drosophila melanogaster GN=bigmax PE=2 SV=1	bigmax	0.91	0.94	1.05	0.92	0.92	1.07	1.03	1.03	1.02	1.1	6	6	3000	0.00946531	0.948	1.05	1.10759
425.1	sp|P29746|BNB_DROME	Protein bangles and beads OS=Drosophila melanogaster GN=bnb PE=1 SV=1	bnb	0.94	1.01	0.97	0.88	0.91	1.1	0.98	1.04	1.04	1.12	69	24	34500	0.00948177	0.942	1.056	1.12102
1367.1	tr|Q9VHB8|Q9VHB8_DROME	CG8199 OS=Drosophila melanogaster GN=CG8199 PE=2 SV=1	CG8199	0.88	0.93	1.07	0.91	0.91	1.06	1.06	1.03	1.09	1.05	25	10	12500	0.00954692	0.94	1.058	1.12553
3955.1	tr|Q9W410|Q9W410_DROME	CG3815 OS=Drosophila melanogaster GN=CG3815 PE=2 SV=2	CG3815	1	0.99	1.08	1.03	1.08	0.95	0.99	0.94	0.98	0.96	4	4	2000	0.00954796	1.036	0.964	0.930502
5271.1	tr|Q8MQP2|Q8MQP2_DROME	CG7231, isoform C OS=Drosophila melanogaster GN=CG7231-RD PE=2 SV=1	CG7231-RD	0.99	1.07	1.43	1.08	1.11	0.94	0.83	0.79	0.89	0.87	2	1	1000	0.00955254	1.136	0.864	0.760563
3998.1	tr|A1ZAP0|A1ZAP0_DROME	CG9642 OS=Drosophila melanogaster GN=CG9642 PE=4 SV=1	CG9642	1.19	1.07	1.62	1.03	1.08	0.91	0.85	0.66	0.79	0.81	4	4	2000	0.00957408	1.198	0.804	0.671119
5482.1	tr|Q9VG00|Q9VG00_DROME	Lethal (3) 87Df OS=Drosophila melanogaster GN=l(3)87Df PE=2 SV=1	l(3)87Df	0.9	0.83	1.02	0.88	0.87	1.01	1.16	1.01	1.26	1.05	1	1	500	0.00958825	0.9	1.098	1.22
3174.1	sp|Q9W3R7|ATG5_DROME	Autophagy protein 5 OS=Drosophila melanogaster GN=Atg5 PE=1 SV=2	Atg5	0.82	0.89	1.09	0.88	0.78	1.06	1.21	1.03	1.16	1.07	7	6	3500	0.00958986	0.892	1.106	1.23991
855.1	tr|P91941|P91941_DROME	Acp65Aa OS=Drosophila melanogaster GN=Acp65Aa PE=2 SV=2	Acp65Aa	1.05	1.04	1.2	1	1.04	0.96	0.89	0.88	0.96	0.97	38	2	19000	0.0096152	1.066	0.932	0.874296
5143.1	sp|Q8INM3-2|SLE_DROME	Isoform B of Protein slender lobes OS=Drosophila melanogaster GN=sle	sle	1.04	1.06	1.23	1.06	1.02	0.93	0.98	0.82	0.87	0.98	2	2	1000	0.00962135	1.082	0.916	0.84658
930.1	tr|Q9W4A6|Q9W4A6_DROME	CG42492, isoform A OS=Drosophila melanogaster GN=CG11473 PE=2 SV=1	CG11473	1.07	0.97	1.29	1.13	1.02	0.92	0.93	0.9	0.87	0.91	35	11	17500	0.00965767	1.096	0.906	0.826642
241.1	tr|Q9V400|Q9V400_DROME	Integrin linked kinase OS=Drosophila melanogaster GN=Ilk PE=2 SV=1	Ilk	0.88	0.91	1.06	0.95	0.9	1.07	1.07	1.07	1	1.1	117	15	58500	0.00966342	0.94	1.062	1.12979
5025.1	sp|Q8IR45|MF2NB_DROME	Protein MEF2BNB homolog OS=Drosophila melanogaster GN=CG32590 PE=2 SV=1	CG32590	0.85	1.02	0.93	0.94	0.83	1.14	1	1.17	0.99	1.13	2	2	1000	0.00966454	0.914	1.086	1.18818
2645.1	tr|Q9VDC2|Q9VDC2_DROME	CG5919 protein OS=Drosophila melanogaster GN=CG5919 PE=2 SV=1	CG5919	1.04	1.04	1.13	1.05	0.97	0.98	0.95	0.92	0.96	0.96	10	8	5000	0.00967848	1.046	0.954	0.912046
809.1	tr|O97418|O97418_DROME	CG3621 OS=Drosophila melanogaster GN=CG3621-RA PE=2 SV=1	CG3621-RA	1.03	1	1.15	1.03	1.03	0.93	0.97	0.92	0.97	0.97	40	6	20000	0.00968075	1.048	0.952	0.908397
944.1	tr|A8JNK1|A8JNK1_DROME	Ensconsin, isoform F OS=Drosophila melanogaster GN=ens PE=4 SV=1	ens	0.91	0.92	1.04	0.96	0.93	1.05	1.04	1.1	1.05	1	34	26	17000	0.00968075	0.952	1.048	1.10084
4035.1	tr|A8JR87|A8JR87_DROME	Inwardly rectifying potassium channel, isoform B OS=Drosophila melanogaster GN=Ir PE=3 SV=1	Ir	0.93	0.92	1.01	0.97	0.89	1.02	1.05	1.04	1.15	1.01	4	4	2000	0.009707	0.944	1.054	1.11653
57.1	tr|Q9VHJ8|Q9VHJ8_DROME	SkpA associated protein, isoform A OS=Drosophila melanogaster GN=skap PE=2 SV=2	skap	0.92	0.91	1.03	0.96	0.98	1.03	1.05	1.01	1.05	1.05	526	21	263000	0.00970772	0.96	1.038	1.08125
522.1	tr|Q9V3V2|Q9V3V2_DROME	Fkbp13, isoform A OS=Drosophila melanogaster GN=Fkbp13 PE=2 SV=1	Fkbp13	1	1.1	1.19	1.07	0.97	0.93	0.93	0.95	0.92	0.94	58	12	29000	0.00975022	1.066	0.934	0.876173
5472.1	tr|Q9VME3|Q9VME3_DROME	CG9507 OS=Drosophila melanogaster GN=CG9507 PE=2 SV=1	CG9507	1	1.02	1.08	1.03	1.02	0.97	0.95	0.97	0.97	1.01	1	1	500	0.00977393	1.03	0.974	0.945631
2201.1	tr|Q9VRV8|Q9VRV8_DROME	Transportin, isoform A OS=Drosophila melanogaster GN=Trn PE=2 SV=1	Trn	0.87	0.92	1.08	0.92	0.89	1.1	1.05	1.04	1.07	1.07	14	7	7000	0.00985003	0.936	1.066	1.13889
4221.1	sp|Q9W0Y2|YS11_DROME	Putative gamma-glutamylcyclotransferase CG2811 OS=Drosophila melanogaster GN=CG2811 PE=2 SV=2	CG2811	0.83	0.9	1.05	0.97	0.94	1.06	1.06	1.05	1.08	1.06	4	2	2000	0.0098599	0.938	1.062	1.1322
4476.1	tr|Q9VFW8|Q9VFW8_DROME	CG8774, isoform B OS=Drosophila melanogaster GN=CG8774 PE=1 SV=2	CG8774	1.61	1.49	1.18	0.77	1.29	0.62	0.73	0.73	0.97	0.62	3	3	1500	0.00988451	1.268	0.734	0.578864
5040.1	tr|Q9VZ77|Q9VZ77_DROME	CG17150, isoform D OS=Drosophila melanogaster GN=CG17150 PE=2 SV=3	CG17150	0.85	0.72	1	0.99	0.96	1.12	1.15	1.09	1.07	1.04	2	2	1000	0.00988822	0.904	1.094	1.21018
3340.1	tr|Q7JMZ0|Q7JMZ0_DROME	RIC (Ras which interacts with Calmodulin) OS=Drosophila melanogaster GN=Ric PE=2 SV=1	Ric	0.86	0.87	0.98	1.01	0.94	1.13	1.09	1.12	0.98	1.03	7	3	3500	0.00988982	0.932	1.07	1.14807
2617.1	sp|P30189|TOP1_DROME	DNA topoisomerase 1 OS=Drosophila melanogaster GN=Top1 PE=1 SV=1	Top1	1.03	1.03	1.17	1.02	1.02	0.94	0.93	0.91	0.99	0.96	10	10	5000	0.00990393	1.054	0.946	0.897533
3242.1	tr|Q9VX34|Q9VX34_DROME	CG5800 OS=Drosophila melanogaster GN=CG5800 PE=2 SV=2	CG5800	0.71	0.91	1.11	0.88	0.78	1.09	1.09	1.17	1.07	1.17	7	5	3500	0.00991219	0.878	1.118	1.27335
3310.1	tr|Q9VN77|Q9VN77_DROME	CG12007 OS=Drosophila melanogaster GN=CG12007 PE=2 SV=1	CG12007	0.88	0.93	1.08	0.91	0.88	1.05	1.08	1.04	1.08	1.07	7	4	3500	0.00994463	0.936	1.064	1.13675
5624.1	tr|Q961S1|Q961S1_DROME	RhoGAP5A, isoform B OS=Drosophila melanogaster GN=RhoGAP5A PE=2 SV=1	RhoGAP5A	0.98	1.33	1.09	1.24	1.04	0.95	0.75	0.99	0.77	0.87	1	1	500	0.00994992	1.136	0.866	0.762324
4463.1	tr|Q9VX06|Q9VX06_DROME	Minibrain, isoform H OS=Drosophila melanogaster GN=mnb PE=2 SV=2	mnb	1.1	1.02	1.26	1.02	1.02	0.89	0.93	0.85	0.94	0.96	3	3	1500	0.00995231	1.084	0.914	0.843173
508.1	sp|Q9VL18|EF1D_DROME	Probable elongation factor 1-delta OS=Drosophila melanogaster GN=eEF1delta PE=1 SV=1	eEF1delta	0.87	0.96	1.03	0.95	0.95	1.02	1.05	1.09	1.06	1.02	59	16	29500	0.00998259	0.952	1.048	1.10084
1395.1	sp|Q9VR59-7|VIP1_DROME	Isoform K of Inositol hexakisphosphate and diphosphoinositol-pentakisphosphate kinase OS=Drosophila melanogaster GN=l(1)G0196	l(1)G0196	1	1.04	1.21	1.11	0.99	0.95	0.93	0.94	0.9	0.93	24	18	12000	0.00998731	1.07	0.93	0.869159
4604.1	tr|Q9VQZ0|Q9VQZ0_DROME	CG3652 OS=Drosophila melanogaster GN=CG3652 PE=2 SV=2	CG3652	0.79	0.92	1	1.02	0.85	1.13	1.04	1.14	1.01	1.11	3	2	1500	0.0100493	0.916	1.086	1.18559
3126.1	tr|Q7K0D8|Q7K0D8_DROME	CG2158 OS=Drosophila melanogaster GN=Nup50 PE=2 SV=1	Nup50	1.04	1.09	1.1	1.04	0.96	0.95	0.92	0.96	0.98	0.97	7	7	3500	0.0100885	1.046	0.956	0.913958
2021.1	tr|Q8SXQ5|Q8SXQ5_DROME	CG14407 OS=Drosophila melanogaster GN=CG14407 PE=2 SV=1	CG14407	0.79	0.88	1	0.95	0.9	1.14	1.1	1.16	0.92	1.16	16	2	8000	0.0102117	0.904	1.096	1.21239
2457.1	tr|Q8IMV7|Q8IMV7_DROME	CG13627, isoform B OS=Drosophila melanogaster GN=CG13627 PE=2 SV=2	CG13627	1	1.01	1.1	1.02	1.18	0.92	0.91	0.93	0.99	0.94	12	6	6000	0.0102252	1.062	0.938	0.883239
3008.1	tr|B7YZT1|B7YZT1_DROME	CG42345, isoform D OS=Drosophila melanogaster GN=CG42345 PE=4 SV=1	CG42345	0.98	1.1	1.13	1.1	1	0.97	0.9	0.89	0.94	1	8	6	4000	0.010227	1.062	0.94	0.885122
3851.1	tr|Q9VI57|Q9VI57_DROME	Dephospho-CoA kinase OS=Drosophila melanogaster GN=Dpck PE=2 SV=1	Dpck	1.08	1.1	1.22	1.03	0.99	0.84	0.9	0.87	1.02	0.95	5	3	2500	0.0102509	1.084	0.916	0.845018
797.1	tr|Q8IQA5|Q8IQA5_DROME	CG32353 OS=Drosophila melanogaster GN=CG32353 PE=2 SV=1	CG32353	1.03	1.02	1.17	1.04	1	0.95	0.94	0.94	0.96	0.96	40	19	20000	0.0102686	1.052	0.95	0.903042
3206.1	tr|Q9VH98|Q9VH98_DROME	Diuretic hormone, isoform A OS=Drosophila melanogaster GN=Dh PE=2 SV=4	Dh	0.81	0.83	1	1.03	0.83	1.22	1.04	1.1	1.02	1.1	7	6	3500	0.0103224	0.9	1.096	1.21778
1555.1	sp|Q9VAW5|LARP_DROME	La-related protein OS=Drosophila melanogaster GN=larp PE=1 SV=4	larp	1.05	1.01	1.17	1.02	1.03	0.91	0.99	0.91	0.98	0.92	21	14	10500	0.0103409	1.056	0.942	0.892045
3938.1	sp|P18289|JRA_DROME	Transcription factor AP-1 OS=Drosophila melanogaster GN=Jra PE=1 SV=2	Jra	0.86	0.85	1.08	0.94	0.9	1.04	1.12	1.05	1.1	1.06	4	4	2000	0.0103414	0.926	1.074	1.15983
1665.1	tr|Q9VGF7|Q9VGF7_DROME	CG18347 OS=Drosophila melanogaster GN=CG18347 PE=2 SV=1	CG18347	0.89	0.94	1.07	0.9	0.84	1	1.09	1.08	1.11	1.08	20	8	10000	0.0103572	0.928	1.072	1.15517
4277.1	sp|Q9VWU1|PSH_DROME	Serine protease persephone OS=Drosophila melanogaster GN=psh PE=1 SV=1	psh	0.72	0.95	0.91	1.01	0.75	1.26	0.95	1.2	1.07	1.17	3	3	1500	0.0103996	0.868	1.13	1.30184
2763.1	tr|Q9VK18|Q9VK18_DROME	CG16812 OS=Drosophila melanogaster GN=CG16812 PE=2 SV=1	CG16812	0.91	0.88	1.08	0.9	0.85	1.06	1.09	1.15	1.08	1.01	9	9	4500	0.0103999	0.924	1.078	1.16667
5426.1	sp|Q7KU86|URM1_DROME	Ubiquitin-related modifier 1 homolog OS=Drosophila melanogaster GN=CG33276 PE=2 SV=2	CG33276	0.74	0.9	1.01	1	0.68	1.22	1.06	1	1.23	1.17	1	1	500	0.0104152	0.866	1.136	1.31178
3330.1	sp|Q9VMV6|SELT_DROME	SelT-like protein OS=Drosophila melanogaster GN=CG3887 PE=2 SV=1	CG3887	0.9	0.98	1	0.86	0.79	0.98	1.08	1.07	1.24	1.11	7	3	3500	0.0104357	0.906	1.096	1.20971
2075.1	tr|Q9I7L5|Q9I7L5_DROME	Alpha-Esterase-10 OS=Drosophila melanogaster GN=alpha-Est10 PE=4 SV=3	alpha-Est10	0.97	1.12	1.31	1.19	0.97	0.86	0.91	0.93	0.87	0.88	15	8	7500	0.0104398	1.112	0.89	0.80036
98.1	tr|Q8I0D4|Q8I0D4_DROME	CG9297, isoform B OS=Drosophila melanogaster GN=CG9297 PE=2 SV=1	CG9297	1.01	1	1.18	1.03	1.1	0.92	0.98	0.9	0.9	0.98	295	34	147500	0.0104626	1.064	0.936	0.879699
3514.1	tr|Q9VJL6|Q9VJL6_DROME	CG5869 OS=Drosophila melanogaster GN=CG5869 PE=2 SV=2	CG5869	0.83	0.97	1.04	0.94	0.9	1.09	1.05	1.01	1.1	1.07	6	4	3000	0.0104626	0.936	1.064	1.13675
2045.1	tr|Q7KT70|Q7KT70_DROME	Gliotactin, isoform A OS=Drosophila melanogaster GN=Gli PE=2 SV=1	Gli	0.84	0.93	1.05	0.95	0.8	1.13	1.04	1.14	1	1.13	15	11	7500	0.010476	0.914	1.088	1.19037
735.1	sp|Q9NHE5-2|CAPS_DROME	Isoform 2 of Calcium-dependent secretion activator OS=Drosophila melanogaster GN=Caps	Caps	1.03	0.98	1.18	1.07	1.03	0.91	0.96	0.94	0.96	0.94	43	26	21500	0.0104807	1.058	0.942	0.890359
4819.1	tr|Q9W436|Q9W436_DROME	GH03315p OS=Drosophila melanogaster GN=Nep1 PE=2 SV=2	Nep1	1.07	1.06	1.23	1.17	0.94	0.92	0.93	0.94	0.94	0.8	2	2	1000	0.0105031	1.094	0.906	0.828154
5049.1	tr|Q9VIR9|Q9VIR9_DROME	Female sterile (2) ltoPP43, isoform A OS=Drosophila melanogaster GN=fs(2)ltoPP43 PE=2 SV=1	fs(2)ltoPP43	0.88	0.82	1.09	0.93	0.88	1.09	1.1	1.03	1.09	1.08	2	2	1000	0.0105304	0.92	1.078	1.17174
1438.1	tr|Q86BA1|Q86BA1_DROME	Molecule interacting with CasL, isoform C OS=Drosophila melanogaster GN=Mical PE=2 SV=1	Mical	1.02	1.01	1.17	1.03	1.02	0.94	0.95	0.94	0.97	0.94	23	20	11500	0.0105429	1.05	0.948	0.902857
2559.1	tr|Q9VG51|Q9VG51_DROME	CG6359 OS=Drosophila melanogaster GN=CG6359 PE=2 SV=1	CG6359	0.79	0.89	1	1.01	0.94	1.12	1.03	1.11	1.03	1.08	11	6	5500	0.0106027	0.926	1.074	1.15983
2519.1	sp|Q9XTM1|EXOC5_DROME	Exocyst complex component 5 OS=Drosophila melanogaster GN=sec10 PE=1 SV=1	sec10	0.9	0.94	1.05	0.98	0.89	1.04	1.05	1.06	1.06	1.04	11	8	5500	0.0106204	0.952	1.05	1.10294
4781.1	tr|Q8I0S2|Q8I0S2_DROME	CG32170 OS=Drosophila melanogaster GN=CG32170 PE=2 SV=1	CG32170	0.96	0.93	1.01	0.94	0.92	1.12	0.98	1.08	1.01	1.06	2	2	1000	0.0106204	0.952	1.05	1.10294
1577.1	tr|Q9VGT8|Q9VGT8_DROME	Ugt86Dd (Fragment) OS=Drosophila melanogaster GN=Ugt86Dd PE=3 SV=2	Ugt86Dd	0.89	0.9	1.09	0.87	0.85	1.05	1.14	1.06	1.12	1.03	21	10	10500	0.0106238	0.92	1.08	1.17391
2226.1	sp|A8DYH2|UFM1_DROME	Ubiquitin-fold modifier 1 OS=Drosophila melanogaster GN=CG34191 PE=3 SV=1	CG34191	0.93	0.96	1.04	0.96	0.92	1.02	1.06	1.02	1.03	1.07	14	3	7000	0.0106362	0.962	1.04	1.08108
419.1	tr|A1Z893|A1Z893_DROME	CG12896 OS=Drosophila melanogaster GN=CG12896-RA PE=2 SV=1	CG12896-RA	0.8	0.93	1.06	0.96	0.86	1.1	1.04	1.09	1.13	1.04	70	11	35000	0.0106456	0.922	1.08	1.17137
4111.1	tr|Q7JZW0|Q7JZW0_DROME	Cuticular protein 51A OS=Drosophila melanogaster GN=Cpr51A PE=2 SV=1	Cpr51A	1.16	1.11	1.33	1	1.03	0.84	0.85	0.75	1.05	0.88	4	3	2000	0.0107701	1.126	0.874	0.776199
2735.1	sp|Q9V751|ATTB_DROME	Attacin-B OS=Drosophila melanogaster GN=AttB PE=1 SV=2	AttB	0.35	0.35	0.38	0.34	0.36	1.9	0.79	0.66	2.51	2.38	10	5	5000	0.0107712	0.356	1.648	4.62921
4094.1	tr|Q9VEC8|Q9VEC8_DROME	CG7215, isoform A OS=Drosophila melanogaster GN=CG7215 PE=2 SV=1	CG7215	0.86	0.94	1.03	0.95	0.91	1.12	1.03	1.09	0.98	1.09	4	3	2000	0.0107845	0.938	1.062	1.1322
601.3	sp|P48456|PP2B1_DROME	Serine/threonine-protein phosphatase 2B catalytic subunit 1 OS=Drosophila melanogaster GN=CanA1 PE=1 SV=2	CanA1	0.99	1.01	1.16	1.08	1.03	0.95	0.96	0.95	0.91	0.97	28	11	14000	0.010813	1.054	0.948	0.899431
306.1	tr|Q9VSX2|Q9VSX2_DROME	CG4461 OS=Drosophila melanogaster GN=CG4461 PE=2 SV=1	CG4461	0.89	0.93	1.05	0.95	0.95	1.06	1.05	1.03	1.02	1.08	94	10	47000	0.0108132	0.954	1.048	1.09853
2942.1	sp|Q01637|UMPS_DROME	Uridine 5'-monophosphate synthase OS=Drosophila melanogaster GN=r-l PE=2 SV=2	r-l	1.01	1.14	1.2	1.08	0.95	0.92	0.97	0.91	0.91	0.91	8	7	4000	0.0108641	1.076	0.924	0.858736
407.1	tr|Q9VL68|Q9VL68_DROME	CG4598 OS=Drosophila melanogaster GN=CG4598 PE=2 SV=2	CG4598	0.79	0.94	0.93	1.02	0.85	1.18	1	1.15	0.99	1.14	73	9	36500	0.0108853	0.906	1.092	1.2053
5507.1	tr|Q9VF45|Q9VF45_DROME	CG5404 OS=Drosophila melanogaster GN=CG5404 PE=2 SV=2	CG5404	1.03	1.2	1.07	1.11	0.95	0.94	0.91	0.93	0.89	0.97	1	1	500	0.0109132	1.072	0.928	0.865672
5566.1	tr|Q8T0X8|Q8T0X8_DROME	Chemosensory protein A 29a OS=Drosophila melanogaster GN=CheA29a PE=2 SV=1	CheA29a	0.57	0.6	1.31	0.7	0.63	1.36	1.23	1.22	1.11	1.27	1	1	500	0.0109387	0.762	1.238	1.62467
1261.1	sp|Q9U4L6|TO401_DROME	Mitochondrial import receptor subunit TOM40 homolog 1 OS=Drosophila melanogaster GN=Tom40 PE=2 SV=2	Tom40	1.05	1.33	1.09	1.12	0.95	0.91	0.82	0.94	0.89	0.9	27	11	13500	0.0109444	1.108	0.892	0.805054
3773.1	tr|Q9VJ41|Q9VJ41_DROME	CG33120 OS=Drosophila melanogaster GN=CG10599 PE=2 SV=2	CG10599	1	0.97	1.14	1.15	1.05	0.9	0.94	0.95	0.94	0.96	5	4	2500	0.0109738	1.062	0.938	0.883239
606.1	sp|P31009|RS2_DROME	40S ribosomal protein S2 OS=Drosophila melanogaster GN=sop PE=1 SV=2	sop	1	1.04	1.13	1.07	0.99	0.94	0.96	0.99	0.96	0.92	51	8	25500	0.0110235	1.046	0.954	0.912046
4480.1	tr|Q86BH2|Q86BH2_DROME	Grunge, isoform C OS=Drosophila melanogaster GN=Gug PE=2 SV=1	Gug	1.15	0.99	1.19	0.98	1.19	0.84	0.94	0.86	1.03	0.84	3	3	1500	0.0110376	1.1	0.902	0.82
2652.1	tr|Q7KN04|Q7KN04_DROME	Fat-spondin OS=Drosophila melanogaster GN=fat-spondin PE=2 SV=1	fat-spondin	0.85	0.9	1.06	0.95	0.95	1.07	1.06	1.04	1.07	1.05	10	8	5000	0.0111278	0.942	1.058	1.12314
226.2	tr|Q9VKV1|Q9VKV1_DROME	BcDNA.GH02419 OS=Drosophila melanogaster GN=BcDNA.GH02419 PE=2 SV=2	BcDNA.GH02419	0.9	0.94	1.06	0.91	0.94	1.04	1.03	1.07	1.08	1.03	115	33	57500	0.0112024	0.95	1.05	1.10526
4629.1	sp|Q7KVA1|XYLT_DROME	Xylosyltransferase oxt OS=Drosophila melanogaster GN=oxt PE=2 SV=1	oxt	1.13	1.06	1.14	1.19	0.91	0.85	0.95	0.96	0.9	0.91	3	2	1500	0.0112092	1.086	0.914	0.841621
3083.1	tr|Q8IQB7|Q8IQB7_DROME	CG32032 OS=Drosophila melanogaster GN=CG32032-RA PE=2 SV=1	CG32032-RA	0.82	0.88	1.09	0.96	0.77	1.1	1.1	1.12	1.11	1.04	8	4	4000	0.0112408	0.904	1.094	1.21018
3019.1	sp|Q9VKV5|LIN1_DROME	LIN1-like protein OS=Drosophila melanogaster GN=CG5198 PE=1 SV=1	CG5198	0.94	1.01	1.01	0.89	0.93	1.03	1.07	1.08	1.02	1.02	8	5	4000	0.0112713	0.956	1.044	1.09205
1208.1	sp|Q86S05-3|LIG_DROME	Isoform B of Protein lingerer OS=Drosophila melanogaster GN=lig	lig	1.01	1.01	1.13	1.01	1.06	0.95	0.95	0.93	1	0.96	28	14	14000	0.0112891	1.044	0.958	0.917625
4322.1	tr|Q9W5D3|Q9W5D3_DROME	CG16989 OS=Drosophila melanogaster GN=EG:34F3.4 PE=2 SV=2	EG:34F3.4	0.96	1.13	1.17	1.06	1.02	0.94	0.93	0.87	0.94	0.98	3	3	1500	0.0113282	1.068	0.932	0.872659
1487.1	tr|Q9VGP4|Q9VGP4_DROME	LP08082p OS=Drosophila melanogaster GN=Ranbp9 PE=2 SV=1	Ranbp9	0.87	0.92	1.06	0.95	0.92	1.05	1.05	1.1	1.06	1.02	22	15	11000	0.0113299	0.944	1.056	1.11864
1001.1	tr|Q86P18|Q86P18_DROME	CG33970, isoform A OS=Drosophila melanogaster GN=CG6166 PE=2 SV=1	CG6166	1.04	1.11	1.32	1.2	0.91	0.86	0.92	0.91	0.83	0.89	33	12	16500	0.011352	1.116	0.882	0.790323
2649.1	sp|P07192|MAL3_DROME	Probable maltase L OS=Drosophila melanogaster GN=LvpL PE=2 SV=2	LvpL	1.86	1.74	1.24	0.66	1.3	0.52	0.62	0.58	0.86	0.62	10	8	5000	0.0113558	1.36	0.64	0.470588
3425.1	tr|Q9VMY3|Q9VMY3_DROME	CG12581, isoform A OS=Drosophila melanogaster GN=CG12581 PE=2 SV=2	CG12581	0.99	1.04	1.12	1.09	0.99	0.94	0.97	0.97	0.92	0.97	6	5	3000	0.0113719	1.046	0.954	0.912046
894.1	tr|Q9U6R9|Q9U6R9_DROME	GH13039p OS=Drosophila melanogaster GN=gammaSnap PE=2 SV=1	gammaSnap	0.96	0.99	1.03	0.92	0.85	1.04	1.05	1.05	1.05	1.07	36	15	18000	0.0113853	0.95	1.052	1.10737
2363.1	sp|O46098|BCN92_DROME	Protein bcn92 OS=Drosophila melanogaster GN=bcn92 PE=3 SV=1	bcn92	0.85	0.97	1.04	0.95	0.84	1.11	1.04	1.08	1.01	1.1	13	2	6500	0.0114031	0.93	1.068	1.14839
5391.1	tr|Q9VPR4|Q9VPR4_DROME	AT08344p OS=Drosophila melanogaster GN=Nle PE=2 SV=2	Nle	0.72	0.92	1.04	0.92	0.89	1.02	1.2	1.16	1.12	1.02	1	1	500	0.0114359	0.898	1.104	1.2294
1562.1	tr|Q0KI98|Q0KI98_DROME	FI06027p OS=Drosophila melanogaster GN=Aats-trp PE=2 SV=1	Aats-trp	0.88	0.96	1.05	0.95	0.88	1.07	1.07	1.04	1.01	1.1	21	12	10500	0.0114618	0.944	1.058	1.12076
4581.1	tr|Q9VU13|Q9VU13_DROME	CG17667, isoform A OS=Drosophila melanogaster GN=Pegarn PE=2 SV=3	Pegarn	0.98	1.11	1.17	1.09	1	0.96	0.91	0.89	0.88	1.01	3	2	1500	0.0114625	1.07	0.93	0.869159
1586.1	tr|Q8MLS2|Q8MLS2_DROME	CG30410 OS=Drosophila melanogaster GN=CG30410 PE=4 SV=3	CG30410	0.96	1.02	1.22	1.08	1.08	0.92	0.93	0.93	0.95	0.92	21	9	10500	0.0114781	1.072	0.93	0.867537
2784.1	tr|Q9W406|Q9W406_DROME	CG15894, isoform A OS=Drosophila melanogaster GN=CG15894 PE=2 SV=1	CG15894	1.03	1.1	1.1	1.04	0.98	0.98	0.88	0.95	0.94	1	9	8	4500	0.011499	1.05	0.95	0.904762
2970.1	tr|Q9VS02|Q9VS02_DROME	CG9953 OS=Drosophila melanogaster GN=CG9953 PE=2 SV=1	CG9953	0.76	1.01	1.02	0.92	0.68	1.19	1.03	1.12	1.08	1.19	8	6	4000	0.0115071	0.878	1.122	1.2779
44.1	sp|A1ZA47|ZASP_DROME	PDZ and LIM domain protein Zasp OS=Drosophila melanogaster GN=Zasp52 PE=1 SV=2	Zasp52	0.98	1.03	1.07	1.04	1.05	1.01	0.95	0.95	0.94	0.99	609	74	304500	0.0115358	1.034	0.968	0.93617
100.1	tr|Q9VMB9|Q9VMB9_DROME	CG11015 OS=Drosophila melanogaster GN=CG11015 PE=2 SV=1	CG11015	0.97	1.18	1.26	1.09	1.03	0.97	0.87	0.8	0.84	1	290	4	145000	0.0115437	1.106	0.896	0.810127
2876.1	tr|Q9VT75|Q9VT75_DROME	Arrest defective 1, isoform A OS=Drosophila melanogaster GN=Ard1 PE=2 SV=1	Ard1	0.97	1.12	1.26	1.09	1	0.91	0.89	0.89	0.98	0.89	9	5	4500	0.0115594	1.088	0.912	0.838235
5102.1	tr|Q9VTB5|Q9VTB5_DROME	Ninjurin A gamma OS=Drosophila melanogaster GN=NijA PE=2 SV=2	NijA	0.83	0.92	0.95	1.02	0.85	1.18	1.06	1.09	0.95	1.14	2	2	1000	0.0116585	0.914	1.084	1.186
108.3	tr|Q9VAW1|Q9VAW1_DROME	Moca-cyp, isoform A OS=Drosophila melanogaster GN=Moca-cyp PE=2 SV=1	Moca-cyp	0.99	1.03	1.14	1.09	1.01	0.96	0.91	0.98	0.98	0.92	5	5	2500	0.0116724	1.052	0.95	0.903042
36.2	sp|P61857|TBB2_DROME	Tubulin beta-2 chain OS=Drosophila melanogaster GN=betaTub85D PE=1 SV=1	betaTub85D	0.82	0.92	1.01	1	0.91	1.14	1	1.07	1.07	1.05	364	16	182000	0.0117015	0.932	1.066	1.14378
74.1	tr|Q9VX36|Q9VX36_DROME	CG5703 OS=Drosophila melanogaster GN=CG5703 PE=1 SV=1	CG5703	0.99	1.03	1.14	1.03	1.04	0.98	0.92	0.94	0.94	0.99	412	15	206000	0.0117251	1.046	0.954	0.912046
2936.1	tr|Q7K4L9|Q7K4L9_DROME	CG8405 OS=Drosophila melanogaster GN=CG8405 PE=2 SV=1	CG8405	1.04	1.09	1.22	1	1	0.88	0.94	0.96	0.94	0.93	8	7	4000	0.0117683	1.07	0.93	0.869159
1654.1	tr|Q9VIC3|Q9VIC3_DROME	Alpha-Esterase-1 OS=Drosophila melanogaster GN=alpha-Est1 PE=2 SV=1	alpha-Est1	1.03	1	1.28	1.07	1.05	0.9	0.97	0.91	0.93	0.86	20	9	10000	0.0118146	1.086	0.914	0.841621
4883.1	tr|Q9VES7|Q9VES7_DROME	CG17562 OS=Drosophila melanogaster GN=CG17562 PE=2 SV=2	CG17562	1.13	0.95	1.54	1.19	1.09	0.89	0.63	0.9	0.89	0.79	2	2	1000	0.0118177	1.18	0.82	0.694915
2356.1	sp|Q9XZ63|ARMET_DROME	Mesencephalic astrocyte-derived neurotrophic factor homolog OS=Drosophila melanogaster GN=Manf PE=1 SV=2	Manf	0.95	1.02	1.01	0.9	0.85	1.04	1.03	1.06	1.06	1.09	13	4	6500	0.0118615	0.946	1.056	1.11628
443.1	tr|Q9VHX4|Q9VHX4_DROME	CG2767, isoform A OS=Drosophila melanogaster GN=CG2767 PE=2 SV=1	CG2767	0.87	0.96	1.04	0.97	0.94	1.05	1.03	1.05	1.06	1.04	66	15	33000	0.0118924	0.956	1.046	1.09414
2414.1	sp|Q8SYS7|NARF_DROME	Probable cytosolic Fe-S cluster assembly factor CG17683 OS=Drosophila melanogaster GN=CG17683 PE=2 SV=1	CG17683	0.91	0.97	1.03	0.95	0.94	0.99	1.04	1.08	1.05	1.04	12	9	6000	0.0118936	0.96	1.04	1.08333
819.1	tr|Q9VQ94|Q9VQ94_DROME	CG10882 OS=Drosophila melanogaster GN=gho PE=2 SV=2	gho	0.84	0.92	1.06	0.98	0.9	1.05	1.07	1.08	1.04	1.08	39	17	19500	0.0119029	0.94	1.064	1.13191
1025.1	tr|A1Z6Q0|A1Z6Q0_DROME	CG3287, isoform B OS=Drosophila melanogaster GN=CG3287 PE=4 SV=1	CG3287	1.05	1.12	1.19	1.1	0.92	0.91	0.92	0.92	0.91	0.97	32	15	16000	0.0119943	1.076	0.926	0.860595
1125.1	tr|Q7JZZ3|Q7JZZ3_DROME	CG13321 OS=Drosophila melanogaster GN=CG13321 PE=2 SV=1	CG13321	0.72	1.08	0.97	0.68	0.71	1.19	1.18	0.92	1.27	1.28	30	8	15000	0.0120215	0.832	1.168	1.40385
1809.1	tr|E1JJ51|E1JJ51_DROME	Pi4KIIalpha, isoform D OS=Drosophila melanogaster GN=Pi4KIIalpha PE=4 SV=1	Pi4KIIalpha	0.89	0.89	1.1	0.91	0.87	1.08	1.07	1.08	1.06	1.06	18	11	9000	0.0120349	0.932	1.07	1.14807
1385.1	tr|Q9W5X0|Q9W5X0_DROME	LD21953p OS=Drosophila melanogaster GN=Rab35 PE=2 SV=1	Rab35	0.85	0.94	1.06	0.96	0.85	1.02	1.09	1.05	1.08	1.09	25	7	12500	0.0120384	0.932	1.066	1.14378
2066.1	tr|O76521|O76521_DROME	FI03727p OS=Drosophila melanogaster GN=Kap-alpha1 PE=2 SV=1	Kap-alpha1	0.9	0.93	1.03	1	0.92	1.05	1.01	1.07	1.06	1.03	15	9	7500	0.0120465	0.956	1.044	1.09205
2564.1	tr|Q9VFP0|Q9VFP0_DROME	CG3061 OS=Drosophila melanogaster GN=CG3061 PE=2 SV=1	CG3061	0.92	0.93	1.04	0.97	0.92	1.02	1.04	1.04	1.1	1.02	11	6	5500	0.0120465	0.956	1.044	1.09205
3673.1	tr|Q6NR46|Q6NR46_DROME	RE58623p OS=Drosophila melanogaster GN=Spt-I PE=2 SV=1	Spt-I	0.86	1	1.01	0.97	0.8	1.08	1.03	1.04	1.11	1.1	5	5	2500	0.0120635	0.928	1.072	1.15517
5447.1	tr|Q9VMM6|Q9VMM6_DROME	FI07243p OS=Drosophila melanogaster GN=obst-E PE=2 SV=2	obst-E	0.95	1.34	1.12	1.24	0.98	0.91	0.82	0.81	0.88	0.94	1	1	500	0.0120858	1.126	0.872	0.774423
243.1	tr|Q960M4|Q960M4_DROME	LD45324p OS=Drosophila melanogaster GN=Prx5 PE=2 SV=1	Prx5	0.86	0.96	0.97	0.95	0.87	1.15	1.01	1.11	0.95	1.17	117	10	58500	0.0121244	0.922	1.078	1.1692
2729.1	tr|Q9VIW6|Q9VIW6_DROME	RE17845p OS=Drosophila melanogaster GN=Rab9 PE=2 SV=1	Rab9	0.87	0.83	1.08	0.9	0.92	1.03	1.14	1.06	1.14	1.03	10	5	5000	0.0121311	0.92	1.08	1.17391
1735.1	tr|Q95WY3|Q95WY3_DROME	FI04781p OS=Drosophila melanogaster GN=Nop56 PE=2 SV=1	Nop56	0.89	0.94	1.06	0.95	0.89	1.02	1.07	1.04	1.08	1.05	19	10	9500	0.012139	0.946	1.052	1.11205
230.1	tr|Q9W402|Q9W402_DROME	CG3446 OS=Drosophila melanogaster GN=CG3446 PE=2 SV=1	CG3446	1.06	1.02	1.15	1.06	0.98	0.89	0.95	0.93	0.96	1	122	8	61000	0.0121616	1.054	0.946	0.897533
728.1	sp|Q9VXY7|LSD2_DROME	Lipid storage droplets surface-binding protein 2 OS=Drosophila melanogaster GN=Lsd-2 PE=1 SV=1	Lsd-2	0.99	1.07	1.14	0.99	1.04	0.93	0.95	0.95	0.98	0.95	44	13	22000	0.0121628	1.046	0.952	0.910134
2745.1	tr|O97183|O97183_DROME	GH07456p OS=Drosophila melanogaster GN=RpII33 PE=2 SV=1	RpII33	0.87	0.92	1.06	0.94	0.91	1.05	1.05	1.09	1.1	1	10	4	5000	0.0122628	0.94	1.058	1.12553
2549.1	tr|Q95RS6|Q95RS6_DROME	CG40160, isoform A OS=Drosophila melanogaster GN=CG40160 PE=2 SV=1	CG40160	0.82	0.86	1.03	0.99	0.94	1.14	1.02	1.09	1.08	1.03	11	7	5500	0.0123589	0.928	1.072	1.15517
5536.1	sp|Q9VLJ8|MOCS3_DROME	Adenylyltransferase and sulfurtransferase MOCS3 OS=Drosophila melanogaster GN=CG13090 PE=1 SV=1	CG13090	0.69	0.83	1.07	0.99	0.77	1.26	1.01	1.1	1.15	1.13	1	1	500	0.0123764	0.87	1.13	1.29885
5506.1	tr|Q9VM63|Q9VM63_DROME	Gas41 OS=Drosophila melanogaster GN=Gas41 PE=2 SV=2	Gas41	0.9	0.95	1.07	0.88	0.91	1.04	1.09	1.04	1.04	1.07	1	1	500	0.0123947	0.942	1.056	1.12102
3774.1	tr|Q8MS38|Q8MS38_DROME	CG33217 OS=Drosophila melanogaster GN=CG33217 PE=2 SV=1	CG33217	0.85	0.97	1.02	0.99	0.85	1.02	1.05	1.05	1.13	1.08	5	4	2500	0.0124586	0.936	1.066	1.13889
2080.1	sp|Q95TN4|COG4_DROME	Conserved oligomeric Golgi complex subunit 4 OS=Drosophila melanogaster GN=CG7456 PE=1 SV=1	CG7456	0.85	0.96	1.04	0.94	0.89	1.11	1.05	1.08	0.98	1.1	15	8	7500	0.0124611	0.936	1.064	1.13675
3439.1	sp|Q961D9|BCL9_DROME	Protein BCL9 homolog OS=Drosophila melanogaster GN=lgs PE=1 SV=1	lgs	0.91	0.89	1.05	0.88	0.98	1.05	1.03	1.03	1.06	1.12	6	5	3000	0.0124728	0.942	1.058	1.12314
3102.1	tr|Q9VW58|Q9VW58_DROME	CG8004 OS=Drosophila melanogaster GN=CG8004 PE=2 SV=1	CG8004	0.99	0.99	1.12	1.06	1.04	0.94	0.98	0.97	0.94	0.96	8	3	4000	0.0124906	1.04	0.958	0.921154
146.1	tr|Q9VPE2|Q9VPE2_DROME	CG6020 OS=Drosophila melanogaster GN=CG6020 PE=1 SV=1	CG6020	0.99	1.06	1.1	1.08	1.01	0.99	0.91	0.97	0.9	1	188	19	94000	0.0125109	1.048	0.954	0.910305
5440.1	tr|Q9VC29|Q9VC29_DROME	Epidermal stripes and patches OS=Drosophila melanogaster GN=Esp PE=2 SV=1	Esp	1.15	1.26	1.13	0.99	0.98	0.77	0.96	0.93	0.95	0.89	1	1	500	0.0125305	1.102	0.9	0.816697
3469.1	tr|A1Z909|A1Z909_DROME	CG8545 OS=Drosophila melanogaster GN=CG8545-RA PE=2 SV=1	CG8545-RA	0.85	0.85	1.06	0.87	0.94	0.98	1.16	1.06	1.18	1.06	6	5	3000	0.0125443	0.914	1.088	1.19037
4342.1	tr|Q9VIB3|Q9VIB3_DROME	Alpha-Esterase-8 OS=Drosophila melanogaster GN=alpha-Est8 PE=2 SV=2	alpha-Est8	0.97	1.04	1.15	1.13	1.02	0.93	0.99	0.94	0.86	0.95	3	3	1500	0.0126123	1.062	0.934	0.879473
3184.1	tr|Q9W3K4|Q9W3K4_DROME	CG1575 OS=Drosophila melanogaster GN=CG1575 PE=2 SV=1	CG1575	0.85	0.93	1.04	1	0.89	1.07	1.05	1.03	1.07	1.06	7	6	3500	0.0126329	0.942	1.056	1.12102
4978.1	tr|Q9W1I6|Q9W1I6_DROME	LD12035p OS=Drosophila melanogaster GN=ytr PE=2 SV=1	ytr	1.07	0.99	1.25	1.03	1.03	0.91	0.93	0.9	0.96	0.92	2	2	1000	0.0126778	1.074	0.924	0.860335
970.1	tr|E1JJF3|E1JJF3_DROME	Innexin 2, isoform C OS=Drosophila melanogaster GN=inx2 PE=4 SV=1	inx2	0.92	0.82	1.07	0.92	0.82	0.99	1.18	1.08	1.14	1.06	34	8	17000	0.0127655	0.91	1.09	1.1978
4234.1	tr|Q9VJQ6|Q9VJQ6_DROME	Dynactin-subunit-p25, isoform A OS=Drosophila melanogaster GN=dyn-p25 PE=1 SV=1	dyn-p25	0.85	0.94	1.05	0.91	0.92	1.1	0.99	1.11	1.02	1.11	4	2	2000	0.012799	0.934	1.066	1.14133
3946.1	tr|Q9V4B8|Q9V4B8_DROME	CG31999 OS=Drosophila melanogaster GN=CG10323 PE=2 SV=3	CG10323	0.96	1.13	1.14	1.13	0.98	0.91	0.98	0.91	0.91	0.95	4	4	2000	0.0128103	1.068	0.932	0.872659
863.1	sp|Q9VL78|FKB59_DROME	FK506-binding protein 59 OS=Drosophila melanogaster GN=FKBP59 PE=1 SV=1	FKBP59	1.03	1.06	1.22	1.05	0.98	0.94	0.9	0.92	0.98	0.92	37	18	18500	0.0128103	1.068	0.932	0.872659
944.2	tr|Q8IRC0|Q8IRC0_DROME	Ensconsin, isoform E OS=Drosophila melanogaster GN=ens PE=2 SV=2	ens	0.91	0.93	1.04	0.97	0.92	1.05	1.03	1.1	1.05	1	33	25	16500	0.0128125	0.954	1.046	1.09644
4887.1	sp|Q9VHI4|SF3B5_DROME	Probable splicing factor 3B subunit 5 OS=Drosophila melanogaster GN=CG11985 PE=1 SV=1	CG11985	1.01	1.06	1.23	0.99	1.11	0.94	0.96	0.82	0.96	0.92	2	2	1000	0.012856	1.08	0.92	0.851852
5254.1	tr|O17452|O17452_DROME	LD20793p OS=Drosophila melanogaster GN=Peritrophin-A PE=2 SV=1	Peritrophin-A	1.02	1.19	1.12	1.16	0.93	0.97	0.87	0.95	0.86	0.93	2	1	1000	0.012897	1.084	0.916	0.845018
[truncated: 3,974 more rows]

## Sheet: p<0.05; 2fold, YngvsOld
Group	Accession #	Protein Annotation	GN	sig126	sig127	sig127b	sig128	sig128b	sig129	sig129b	sig130	sig130b	sig131	SC	TP	Abundance	p-value	Avg Young	Avg Old	Fold Change (Old/Yng)
5296.1	tr|Q8IQR7|Q8IQR7_DROME	CG32185 OS=Drosophila melanogaster GN=CG32185 PE=2 SV=1	CG32185	0.19	0.21	0.2	0.21	0.17	2.46	0.55	0.37	2.68	2.95	1	1	500	0.0199441	0.196	1.802	9.19388
999.1	tr|Q9VG42|Q9VG42_DROME	CG6188 OS=Drosophila melanogaster GN=CG6188 PE=2 SV=1	CG6188	0.25	0.23	0.33	0.28	0.28	1.57	1.98	1.95	1.65	1.48	33	12	16500	6.10133e-07	0.274	1.726	6.29927
2458.1	sp|Q95NH6|ATTC_DROME	Attacin-C OS=Drosophila melanogaster GN=AttC PE=1 SV=1	AttC	0.29	0.29	0.28	0.27	0.31	2.13	0.9	0.79	2.19	2.55	12	5	6000	0.00431071	0.288	1.712	5.94444
5055.1	tr|Q4V4H7|Q4V4H7_DROME	CG13323 OS=Drosophila melanogaster GN=CG13323 PE=2 SV=1	CG13323	0.28	0.39	0.32	0.27	0.42	2.46	0.88	2.65	0.14	2.19	2	2	1000	0.0270632	0.336	1.664	4.95238
5688.1	tr|Q8MZH9|Q8MZH9_DROME	CG40191, isoform A OS=Drosophila melanogaster GN=CG40191 PE=2 SV=1	CG40191	0.32	0.34	0.38	0.36	0.35	1.78	1.81	1.92	0.81	1.94	1	1	500	0.000285141	0.35	1.652	4.72
2735.1	sp|Q9V751|ATTB_DROME	Attacin-B OS=Drosophila melanogaster GN=AttB PE=1 SV=2	AttB	0.35	0.35	0.38	0.34	0.36	1.9	0.79	0.66	2.51	2.38	10	5	5000	0.0107712	0.356	1.648	4.62921
5173.1	tr|Q8I079|Q8I079_DROME	CG32640 OS=Drosophila melanogaster GN=CG32640 PE=2 SV=1	CG32640	0.38	0.43	0.44	0.38	0.37	1.56	1.51	1.74	1.58	1.6	2	1	1000	2.10146e-09	0.4	1.598	3.995
2326.1	tr|Q9W0L3|Q9W0L3_DROME	CG13905 OS=Drosophila melanogaster GN=CG13905 PE=2 SV=2	CG13905	0.42	0.39	0.49	0.39	0.4	1.75	1.11	1.88	1.83	1.34	13	6	6500	6.2009e-05	0.418	1.582	3.78469
3572.1	sp|P24492|DIP_DROME	Diptericin OS=Drosophila melanogaster GN=Dpt PE=1 SV=1	Dpt	0.44	0.42	0.5	0.39	0.45	2.1	0.72	0.62	1.97	2.39	6	3	3000	0.0164716	0.44	1.56	3.54545
1564.1	tr|Q961T9|Q961T9_DROME	CG33307 OS=Drosophila melanogaster GN=BG:DS00941.11 PE=2 SV=1	BG:DS00941.11	0.43	0.42	0.48	0.45	0.44	1.58	1.47	1.63	1.6	1.51	21	12	10500	4.25789e-10	0.444	1.558	3.50901
4679.1	tr|Q9VGV0|Q9VGV0_DROME	CG14695 OS=Drosophila melanogaster GN=CG14695 PE=2 SV=1	CG14695	0.47	0.42	0.45	0.44	0.46	1.19	1.66	1.84	1.87	1.21	3	1	1500	7.52559e-05	0.448	1.554	3.46875
5231.1	sp|P52656|T2AG_DROME	Transcription initiation factor IIA subunit 2 OS=Drosophila melanogaster GN=TfIIA-S PE=1 SV=1	TfIIA-S	0.46	0.45	0.45	0.43	0.45	1.48	1.58	1.74	1.52	1.45	2	1	1000	2.35361e-08	0.448	1.554	3.46875
627.1	sp|P14199|REF2P_DROME	Protein ref(2)P OS=Drosophila melanogaster GN=ref(2)P PE=1 SV=2	ref(2)P	0.42	0.43	0.52	0.43	0.48	1.37	1.59	1.73	1.51	1.52	49	15	24500	1.08783e-07	0.456	1.544	3.38596
4196.1	tr|Q9VER7|Q9VER7_DROME	CG14907, isoform A OS=Drosophila melanogaster GN=CG14907 PE=2 SV=1	CG14907	0.4	0.45	0.56	0.48	0.5	1.37	1.65	1.7	1.43	1.48	4	2	2000	3.5236e-07	0.478	1.526	3.19247
3114.1	tr|A1ZBQ4|A1ZBQ4_DROME	Odorant-binding protein 56g OS=Drosophila melanogaster GN=Obp56g PE=4 SV=1	Obp56g	0.45	0.46	0.55	0.45	0.48	1.27	1.53	1.53	1.88	1.41	8	3	4000	7.46105e-06	0.478	1.524	3.18828
284.1	tr|Q9W3L4|Q9W3L4_DROME	CG2233 OS=Drosophila melanogaster GN=CG2233 PE=2 SV=1	CG2233	0.44	0.48	0.56	0.48	0.46	1.68	1.47	1.45	1.49	1.5	100	14	50000	1.66666e-08	0.484	1.518	3.13636
5390.1	tr|Q9VNW0|Q9VNW0_DROME	CG7130 OS=Drosophila melanogaster GN=CG7130 PE=2 SV=1	CG7130	0.47	0.48	0.53	0.43	0.51	1.21	1.59	1.84	1.44	1.5	1	1	500	8.94833e-06	0.484	1.516	3.13223
1935.1	sp|Q70PY2|PGSB1_DROME	Peptidoglycan-recognition protein SB1 OS=Drosophila melanogaster GN=PGRP-SB1 PE=2 SV=2	PGRP-SB1	0.45	0.52	0.49	0.47	0.5	1.93	1.11	1.16	1.52	1.87	17	5	8500	0.000322517	0.486	1.518	3.12346
2756.1	tr|Q9W1R6|Q9W1R6_DROME	CG34423, isoform A OS=Drosophila melanogaster GN=CG34423-RA PE=4 SV=2	CG34423-RA	0.54	0.47	0.45	0.39	0.6	1.52	1.54	1.6	1.64	1.25	10	3	5000	1.05988e-06	0.49	1.51	3.08163
5283.1	tr|Q9VV16|Q9VV16_DROME	CG13049, isoform B OS=Drosophila melanogaster GN=CG13049 PE=2 SV=1	CG13049	0.18	0.3	0.69	1	0.31	2.3	1.38	1.49	0.94	1.42	2	1	1000	0.0055004	0.496	1.506	3.03629
4956.1	tr|Q9VSZ2|Q9VSZ2_DROME	CG3448 OS=Drosophila melanogaster GN=CG3448 PE=2 SV=1	CG3448	0.41	0.55	0.57	0.54	0.47	1.51	1.41	1.74	1.33	1.49	2	2	1000	1.04636e-06	0.508	1.496	2.94488
3586.1	tr|A1ZBF6|A1ZBF6_DROME	Diptericin B OS=Drosophila melanogaster GN=DptB PE=4 SV=1	DptB	0.47	0.52	0.52	0.53	0.49	1.92	0.74	0.69	2	2.1	6	3	3000	0.0147858	0.506	1.49	2.94466
1378.1	tr|Q8SXD5|Q8SXD5_DROME	GH02216p OS=Drosophila melanogaster GN=vir-1 PE=2 SV=1	vir-1	0.48	0.5	0.57	0.47	0.52	1.45	1.63	1.23	1.58	1.57	25	9	12500	9.78388e-07	0.508	1.492	2.93701
2752.1	tr|Q9VLR3|Q9VLR3_DROME	CG8360, isoform A OS=Drosophila melanogaster GN=CG8360 PE=2 SV=1	CG8360	0.46	0.52	0.59	0.49	0.5	1.43	1.4	1.48	1.56	1.55	10	3	5000	6.44854e-09	0.512	1.484	2.89844
1470.1	tr|Q7K1U0|Q7K1U0_DROME	Arc1 OS=Drosophila melanogaster GN=Arc1 PE=2 SV=1	Arc1	0.52	0.52	0.61	0.5	0.55	1.4	1.55	1.44	1.54	1.37	23	7	11500	1.72102e-08	0.54	1.46	2.7037
3441.1	sp|P48591|RIR1_DROME	Ribonucleoside-diphosphate reductase large subunit OS=Drosophila melanogaster GN=RnrL PE=1 SV=2	RnrL	0.51	0.52	0.64	0.54	0.53	1.28	1.55	1.72	1.26	1.44	6	5	3000	7.80012e-06	0.548	1.45	2.64599
1770.1	tr|A1ZB73|A1ZB73_DROME	Glutathione S transferase E8 OS=Drosophila melanogaster GN=GstE8 PE=3 SV=1	GstE8	0.47	0.58	0.66	0.59	0.49	1.42	1.44	1.64	1.29	1.42	19	6	9500	9.42172e-07	0.558	1.442	2.58423
1120.1	tr|Q9Y141|Q9Y141_DROME	BcDNA.GH05741 OS=Drosophila melanogaster GN=BcDNA.GH05741 PE=2 SV=1	BcDNA.GH05741	0.47	0.6	0.61	0.62	0.51	1.69	1.21	1.41	1.5	1.36	30	11	15000	6.99352e-06	0.562	1.434	2.5516
4273.1	tr|Q9I7M8|Q9I7M8_DROME	Ku80 OS=Drosophila melanogaster GN=Ku80 PE=1 SV=1	Ku80	0.45	0.55	0.74	0.63	0.45	1.37	1.47	1.61	1.28	1.45	3	3	1500	3.68933e-06	0.564	1.436	2.5461
5445.1	sp|Q9VD92|ARCH_DROME	Protein archease-like OS=Drosophila melanogaster GN=CG6353 PE=2 SV=1	CG6353	0.53	0.58	0.58	0.59	0.58	1.39	1.32	1.72	1.18	1.54	1	1	500	1.60065e-05	0.572	1.43	2.5
5481.1	tr|Q8IR01|Q8IR01_DROME	CG32564 OS=Drosophila melanogaster GN=CG32564 PE=2 SV=1	CG32564	0.56	0.6	0.63	0.61	0.53	1.4	1.33	1.48	1.6	1.24	1	1	500	1.31135e-06	0.586	1.41	2.40614
5584.1	sp|P02843|VIT1_DROME	Vitellogenin-1 OS=Drosophila melanogaster GN=Yp1 PE=1 SV=1	Yp1	0.54	0.48	0.69	0.5	0.77	1.18	1.5	1.38	1.58	1.37	1	1	500	1.7125e-05	0.596	1.402	2.35235
2461.1	sp|P02515|HSP22_DROME	Heat shock protein 22 OS=Drosophila melanogaster GN=Hsp22 PE=1 SV=4	Hsp22	0.55	0.52	0.7	0.57	0.66	1.39	1.5	1.19	1.57	1.36	12	5	6000	4.41493e-06	0.6	1.402	2.33667
3243.1	tr|Q7JV70|Q7JV70_DROME	Arc2 OS=Drosophila melanogaster GN=Arc2 PE=2 SV=1	Arc2	0.55	0.62	0.7	0.57	0.59	1.37	1.44	1.49	1.36	1.31	7	5	3500	5.71331e-08	0.606	1.394	2.30033
3545.1	sp|Q9VS97|PGPSD_DROME	Peptidoglycan-recognition protein SD OS=Drosophila melanogaster GN=PGRP-SD PE=1 SV=1	PGRP-SD	0.58	0.62	0.65	0.58	0.65	1.61	1.22	1.22	1.41	1.45	6	4	3000	7.81907e-06	0.616	1.382	2.24351
3147.1	tr|Q4V4P1|Q4V4P1_DROME	CG12868 OS=Drosophila melanogaster GN=CG12868 PE=2 SV=1	CG12868	0.59	0.58	0.77	0.6	0.57	1.36	1.33	1.44	1.34	1.41	7	7	3500	1.12084e-07	0.622	1.376	2.21222
3827.1	sp|Q23976|KU70_DROME	ATP-dependent DNA helicase 2 subunit 1 OS=Drosophila melanogaster GN=Irbp PE=2 SV=3	Irbp	0.58	0.63	0.67	0.62	0.63	1.25	1.41	1.49	1.26	1.47	5	3	2500	6.15762e-07	0.626	1.376	2.19808
4688.1	tr|Q9W310|Q9W310_DROME	CG1468 OS=Drosophila melanogaster GN=CG1468 PE=2 SV=1	CG1468	0.61	0.72	0.71	0.5	0.61	1.34	1.38	1.06	1.68	1.4	3	1	1500	0.000115393	0.63	1.372	2.17778
896.1	sp|P40796|LA_DROME	La protein homolog OS=Drosophila melanogaster GN=La PE=1 SV=2	La	0.59	0.61	0.71	0.62	0.62	1.27	1.43	1.64	1.2	1.3	36	15	18000	1.58448e-05	0.63	1.368	2.17143
5509.1	tr|Q9VJ90|Q9VJ90_DROME	CG5790 OS=Drosophila melanogaster GN=CG5790 PE=2 SV=1	CG5790	0.43	0.77	0.73	0.8	0.47	1.59	0.87	1.45	1.48	1.4	1	1	500	0.00129303	0.64	1.358	2.12188
451.1	sp|O97477|INO1_DROME	Inositol-3-phosphate synthase OS=Drosophila melanogaster GN=Inos PE=1 SV=1	Inos	0.57	0.65	0.7	0.68	0.62	1.38	1.3	1.48	1.25	1.37	65	14	32500	2.6807e-07	0.644	1.356	2.10559
1145.1	tr|A1ZAZ2|A1ZAZ2_DROME	CG6385 OS=Drosophila melanogaster GN=CG6385 PE=3 SV=1	CG6385	0.57	0.64	0.74	0.64	0.65	1.3	1.42	1.37	1.45	1.22	29	18	14500	5.98304e-07	0.648	1.352	2.08642
4548.1	tr|Q9VE26|Q9VE26_DROME	CG14292 OS=Drosophila melanogaster GN=CG14292 PE=2 SV=1	CG14292	0.63	0.66	0.73	0.66	0.57	1.72	1.48	1.28	1.26	1	3	2	1500	0.000468305	0.65	1.348	2.07385
4193.1	tr|Q9VCU0|Q9VCU0_DROME	CG13841 OS=Drosophila melanogaster GN=CG13841-RA PE=2 SV=2	CG13841-RA	0.54	0.71	0.71	0.7	0.61	1.53	1.15	1.29	1.36	1.39	4	2	2000	1.051e-05	0.654	1.344	2.05505
2678.1	tr|Q9VYJ1|Q9VYJ1_DROME	CG3775 OS=Drosophila melanogaster GN=CG3775-RA PE=2 SV=1	CG3775-RA	0.63	0.63	0.69	0.66	0.67	1.18	1.52	1.23	1.47	1.34	10	7	5000	6.56041e-06	0.656	1.348	2.05488
[truncated: 47 more rows]

## Sheet: Age-regulated E1s,E2s,E3s,DUBs
CATEGORY	FBID	GO_BIOLOGICAL_PROCESS	GO_MOLECULAR_FUNCTION	H_SAPIENS_ORTHOLOGS	NAME	SYMBOL	PROTEIN CHANGE OLD VS YOUNG	PVALUE
[truncated: 247 more rows]
