# Supplementary material for: The ubiquitin-conjugating enzyme UBE2D/eff maintains a youthful proteome and ensures protein quality control during aging
Source: bioRxiv. 2024 Feb 29:2023.12.12.571303. Originally published 2023 Dec 13. Preprint. [Version 2] doi: 10.1101/2023.12.12.571303 (PMC10759998; doi:10.1101/2023.12.12.571303)
Supplement: Supplement 3 — Tandem mass tag (TMT) mass spectrometry identifies protein changes induced in skeletal muscle by eff RNAi (compared to control interventions) and their rescue by co-expression of hUBE2D2 (the human homolog of eff). [file media-3.xlsx]

## Sheet: Summary
																																		Intervention	Abbreviation
																																		control RNAi + mcherry	CTRL
																																		control RNAi + hUBE2D2	UBE2D
																																		eff RNAi + mcherry	Kdeff
																																		eff RNAi + hUBE2D2 (rescue)	Kdres
	Table 1. Summary of the TMT analysis
	Samples					TMT Tags					Total Number of Proteins Identified								Total Number of Proteins Quantified
	CTRL-1					126
	CTRL-2					127N
	CTRL-3					127C					7084								6987
	UBE2D-1					128N
	UBE2D-2					128C
	UBE2D-3					129N
	KDeff-1					129C
	KDeff-2					130N
	KDeff-3					130C
	KDres-1					131N
	KDres-2					131C
	KDres-3					132N
	Eff-1					132C
	Eff-2					133N
	Eff-3					133C
	KDeff-4					134N
	Quantified Proteins
	UBE2D-OE vs Control
	UBE2D-OEvsControl;p<0.05log2+-1
	KDeffvsControl
	KDeffvsControl;p<0.05log2+-1
	KDresvsControl
	KDresvsControl;p<0.05log2+-1
	EffvsControl
	EffvsControl;p<0.05log2+-1
	KDresvsKDeff
	KDresvsKDeff;p<0.05log2+-1
	KDeffAllvsControl
	KDeffAllvsControl;p<0.05log2+-1

## Sheet: Quantified Proteins
Protein Group#	Protein Accession #	Protein Description	GN	PSM#	Total Peptide#	sig126 (C1)	sig127N (C2)	sig127C (C3)	sig128N (U1)	sig128C (U2)	sig129N (U3)	sig129C (KDeff1)	sig130N (KDeff2)	sig130C (KDeff3)	sig131N (KDres1)	sig131C (KDres2)	sig132N (KDres3)	sig132C (eff1)	sig133N (eff2)	sig133C (eff3)	sig134N (KDeff4)
SJPG0115526.001	sp|A0A0B4K692|NEP2_DROME	Neprilysin-2 OS=Drosophila melanogaster OX=7227 GN=Nep2 PE=1 SV=1	Nep2	30	12	310472	326642	314832	337305	328834	340811	236623	225511	237767	251529	265427	258262	314189	309967	306094	244507
SJPG0115526.002	sp|A0A0B4K692-2|NEP2_DROME	Isoform A of Neprilysin-2 OS=Drosophila melanogaster OX=7227 GN=Nep2	Nep2	31	13	309368	326562	313558	336818	326484	339465	236725	225164	239298	250781	265721	258308	315148	312933	307885	244122
SJPG0115685.001	sp|A0A0B4K7J2|RBP2_DROME	E3 SUMO-protein ligase RanBP2 OS=Drosophila melanogaster OX=7227 GN=Nup358 PE=1 SV=1	Nup358	83	36	380056	375920	371289	378573	367276	377394	413448	422794	400198	403526	406281	403164	376923	381982	376739	413594
SJPG0115102.001	sp|A0A126GUP6|MP1_DROME	Melanization protease 1 OS=Drosophila melanogaster OX=7227 GN=MP1 PE=1 SV=1	MP1	11	6	168328	185961	172662	181968	171385	181041	208230	196488	192510	216140	194644	206993	189291	173334	178027	274067
SJPG0119249.001	sp|A0A1F4|EYS_DROME	Protein eyes shut OS=Drosophila melanogaster OX=7227 GN=eys PE=1 SV=1	eys	4	4	31706	30559.6	28983.7	25557.5	28218	25476.6	31466.4	26872.4	31120.3	22885.2	28084.5	25936.2	31368.9	27644.1	32743.9	35151.6
SJPG0115693.001	sp|A1YK02|NUP75_DROME	Nuclear pore complex protein Nup75 OS=Drosophila melanogaster OX=7227 GN=Nup75 PE=2 SV=1	Nup75	23	11	43281.5	41456.1	41355.1	41113.9	39002.1	44226.1	42900.7	42013.8	43606.8	42707.3	44491.7	43217.8	40227.3	38834.5	40564.1	45362.6
SJPG0119452.001	sp|A1Z6E0|GUS_DROME	Protein gustavus OS=Drosophila melanogaster OX=7227 GN=gus PE=1 SV=2	gus	4	3	84639.1	95557.7	97737.7	87531.1	90372	105280	88790.7	90782.1	83659.3	86691.8	78454.9	83397.9	101232	91356.6	101103	82346.9
SJPG0112139.001	sp|A1Z6H7|PO210_DROME	Nuclear pore membrane glycoprotein 210 OS=Drosophila melanogaster OX=7227 GN=Gp210 PE=1 SV=1	Gp210	91	34	244654	258313	243958	243232	246291	251929	245353	251284	243368	254802	253571	258520	232455	231203	232929	257257
SJPG0117580.001	sp|A1Z6J5|TBCE_DROME	Tubulin-specific chaperone E OS=Drosophila melanogaster OX=7227 GN=Tbce PE=1 SV=1	Tbce	4	4	22726.7	23504.4	25025.6	20439	21639.6	24067.6	18322.1	21436.1	23832	23800.6	25835.6	21830.3	26640.2	25410.5	24923.6	25135.4
SJPG0111500.001	sp|A1Z6M6|TTC4_DROME	DNA polymerase interacting tetratricopeptide repeat-containing, protein of 47 kDa OS=Drosophila melanogaster OX=7227 GN=Dpit47 PE=1 SV=1	Dpit47	4	3	57817.1	52409.1	59112.4	56265.6	52719.3	50087.8	62697.4	55078.5	59546.4	53246.6	58540.7	55901.7	58879.1	58232.2	64857.2	60562.7
SJPG0118066.001	sp|A1Z713|VPS13_DROME	Vacuolar protein sorting-associated protein 13 OS=Drosophila melanogaster OX=7227 GN=Vps13 PE=1 SV=2	Vps13	176	74	732234	716695	729023	732202	731509	727047	832292	816403	800983	844756	840238	838934	781909	766711	796078	856560
SJPG0118843.001	sp|A1Z746|KMO_DROME	Kynurenine 3-monooxygenase OS=Drosophila melanogaster OX=7227 GN=cn PE=2 SV=2	cn	1	1	2.35385e+06	2.35349e+06	2.92355e+06	2.56025e+06	2.8024e+06	2.60735e+06	2.52591e+06	2.02513e+06	2.85329e+06	2.30739e+06	2.71632e+06	2.36167e+06	2.31291e+06	2.30887e+06	3.15118e+06	2.41834e+06
SJPG0100424.001	sp|A1Z7A6|ASAP_DROME	ArfGAP with SH3 domain, ANK repeat and PH domain-containing protein OS=Drosophila melanogaster OX=7227 GN=Asap PE=1 SV=1	Asap	9	5	52327.7	52754.9	51261.1	55665.5	52487.7	57442.9	52875.3	58305	52380.9	55559.4	55198	56375.8	55012.3	53892.4	53966.5	60082.9
SJPG0118853.001	sp|A1Z7A8|COIL_DROME	Coilin OS=Drosophila melanogaster OX=7227 GN=coil PE=1 SV=1	coil	5	4	28995.6	26407.5	26522.3	23548.4	24038.7	23836.3	38969.7	45705.3	37906.2	32398.4	35637.8	33890.3	28251.6	26984.9	28573.7	37125.7
SJPG0115935.001	sp|A1Z7K9|PAN2_DROME	PAN2-PAN3 deadenylation complex catalytic subunit PAN2 OS=Drosophila melanogaster OX=7227 GN=PAN2 PE=1 SV=1	PAN2	2	2	53170.7	57930.4	57812.9	51670.5	47747.2	56404.6	52543	53757	54600.3	50323.5	56434.6	55786.5	62541.8	54752.6	61251.5	52871.1
SJPG0116217.001	sp|A1Z7T0|PKN_DROME	Serine/threonine-protein kinase N OS=Drosophila melanogaster OX=7227 GN=Pkn PE=1 SV=1	Pkn	28	16	102484	103636	95417.7	96186.5	98040.9	99572.2	108888	110834	106021	103418	102911	104151	104433	104461	106387	104505
SJPG0115517.001	sp|A1Z877|NDG_DROME	Nidogen OS=Drosophila melanogaster OX=7227 GN=Ndg PE=1 SV=1	Ndg	51	20	711354	712266	731798	650465	663141	634064	667981	655325	655327	623372	612486	614470	694583	712587	690240	731798
SJPG0101720.001	sp|A1Z897|SDF2B_DROME	Succinate dehydrogenase assembly factor 2-B, mitochondrial OS=Drosophila melanogaster OX=7227 GN=CG12895 PE=2 SV=1	CG12895	15	4	98486	99069.1	103650	106694	100642	111000	95648.1	99336.1	94533.6	95728	90879.7	96659.5	109533	100832	105607	88653.1
SJPG0120218.001	sp|A1Z8D0|PWP1_DROME	Periodic tryptophan protein 1 homolog OS=Drosophila melanogaster OX=7227 GN=nclb PE=1 SV=1	nclb	9	4	86344.3	89093	78955.4	80457.6	80220.6	84501.1	83742.3	93896	87910.7	84654.4	84585.8	86522.3	70454.8	74059.5	72478.5	86717.8
SJPG0105588.001	sp|A1Z8J0|C19L1_DROME	CWF19-like protein 1 homolog OS=Drosophila melanogaster OX=7227 GN=CG7741 PE=2 SV=1	CG7741	3	3	13182.8	11607.6	15001.7	14512.3	14626.7	14039.5	9262.98	17732.2	16276.5	16009.8	20028.4	9719.35	11956.4	8824.21	13628.7	10608.5
SJPG0117732.001	sp|A1Z8N1|TRE11_DROME	Facilitated trehalose transporter Tret1-1 OS=Drosophila melanogaster OX=7227 GN=Tret1-1 PE=1 SV=1	Tret1-1	40	10	628420	633635	651048	669232	693611	666802	649519	599277	648089	621010	695493	651344	503775	469977	487318	642469
SJPG0117732.002	sp|A1Z8N1-2|TRE11_DROME	Isoform B of Facilitated trehalose transporter Tret1-1 OS=Drosophila melanogaster OX=7227 GN=Tret1-1	Tret1-1	15	5	484516	461900	496169	488560	523263	485012	515678	455349	506766	460458	532808	466436	410837	338840	407201	499036
SJPG0115315.001	sp|A1Z8P9|TPR_DROME	Nucleoprotein TPR OS=Drosophila melanogaster OX=7227 GN=Mtor PE=1 SV=1	Mtor	45	22	99276.5	99512.8	96868.5	94058.6	92110.5	95326.9	111421	117174	110356	109604	107245	106333	99847.7	92395.9	95951.6	118025
SJPG0104820.001	sp|A1Z9A2|U587_DROME	UPF0587 protein CG4646 OS=Drosophila melanogaster OX=7227 GN=CG4646 PE=2 SV=1	CG4646	23	8	149396	155598	149246	153254	152559	154056	175673	184429	168456	166135	162323	165775	154823	149970	155811	184182
SJPG0104831.001	sp|A1Z9A8|PTCD3_DROME	Protein PTCD3 homolog, mitochondrial OS=Drosophila melanogaster OX=7227 GN=CG4679 PE=2 SV=1	CG4679	27	13	135682	128944	137164	135393	146436	128793	142215	136520	146043	182190	176172	183264	166218	160498	164299	177525
SJPG0120048.001	sp|A1Z9E2|LIN54_DROME	Protein lin-54 homolog OS=Drosophila melanogaster OX=7227 GN=mip120 PE=1 SV=1	mip120	4	4	38155.7	42115.7	38651	39057.2	37938.1	42093.5	36670.6	36431.1	38751.5	36458.2	38477.3	37855.3	39770.6	38991.4	39741.7	39520.1
SJPG0119258.001	sp|A1Z9G2|SYF1_DROME	Pre-mRNA-splicing factor syf1 homolog OS=Drosophila melanogaster OX=7227 GN=fand PE=1 SV=1	fand	4	3	17931.9	19564.1	17935.7	17080.1	16328.1	16763.1	20425.8	19550.4	17591.6	17488.5	21396	18739.6	17789.8	19190.4	17004.8	19635.3
SJPG0120442.001	sp|A1Z9L3|DHX8_DROME	ATP-dependent RNA helicase DHX8 OS=Drosophila melanogaster OX=7227 GN=pea PE=1 SV=1	pea	7	5	25604.3	25206.7	26570.9	31310	26893.7	31044.3	25750.5	26931.4	27647.3	28172	27421.7	29029.9	29569.6	28163	30470.8	26143.5
SJPG0117169.001	sp|A1Z9P3|SHRM_DROME	Protein Shroom OS=Drosophila melanogaster OX=7227 GN=Shrm PE=1 SV=2	Shrm	2	1	21772.4	22054.9	23166.2	21768	27210	19777.7	32464	29136.6	33246.8	33748	37669.5	33000	19018.3	20865.8	21007.5	29460.9
SJPG0115728.001	sp|A1Z9R4|ZN423_DROME	Zinc finger protein 423 homolog OS=Drosophila melanogaster OX=7227 GN=Oaz PE=2 SV=2	Oaz	7	1	385528	398968	367627	378174	346804	392124	362382	375389	338636	361548	365961	365418	407235	379297	434141	356794
SJPG0100926.001	sp|A1Z9S1|BL1S1_DROME	Biogenesis of lysosome-related organelles complex 1 subunit 1 OS=Drosophila melanogaster OX=7227 GN=Blos1 PE=1 SV=2	Blos1	1	1	52609.5	50652.3	44159.5	45559.2	39026.9	51615.4	44214.9	48685.4	46885.7	45573.9	41511.7	47223.1	44070.4	46802.6	38578.4	54433.7
SJPG0118201.001	sp|A1Z9X0|APKC_DROME	Atypical protein kinase C OS=Drosophila melanogaster OX=7227 GN=aPKC PE=1 SV=1	aPKC	12	5	86209.5	97269.3	88788.2	91099.3	94278.8	96913.2	85097	88168.9	88487.5	89208.2	95110.3	94673.6	82779.5	90087.4	93084.2	97694.2
SJPG0118163.001	sp|A1ZA47|ZASP_DROME	PDZ and LIM domain protein Zasp OS=Drosophila melanogaster OX=7227 GN=Zasp52 PE=1 SV=2	Zasp52	638	86	1.04786e+07	1.057e+07	1.07281e+07	9.72706e+06	9.8499e+06	9.5971e+06	9.85462e+06	9.61156e+06	1.02383e+07	9.05258e+06	9.35237e+06	8.81749e+06	1.0028e+07	1.0269e+07	1.0172e+07	8.68132e+06
SJPG0118163.002	sp|A1ZA47-3|ZASP_DROME	Isoform C of PDZ and LIM domain protein Zasp OS=Drosophila melanogaster OX=7227 GN=Zasp52	Zasp52	158	27	8.24535e+06	8.15152e+06	8.55669e+06	8.1767e+06	8.33711e+06	8.06178e+06	8.81402e+06	8.43987e+06	8.80204e+06	8.36826e+06	8.46141e+06	8.15862e+06	8.27682e+06	8.25213e+06	8.53861e+06	8.42758e+06
SJPG0105740.001	sp|A1ZA92|NOL9_DROME	Polynucleotide 5'-hydroxyl-kinase NOL9 OS=Drosophila melanogaster OX=7227 GN=CG8414 PE=2 SV=1	CG8414	6	5	25312.7	28240.2	27159.7	25102.1	24072.8	26818.7	33573.2	34399.3	31601.5	32045.4	34297.1	33028	23620.9	24673.8	25887.8	34804.1
SJPG0118836.001	sp|A1ZAB5|CLU_DROME	Protein clueless OS=Drosophila melanogaster OX=7227 GN=clu PE=1 SV=1	clu	59	24	317504	313790	326111	266650	262570	268637	269854	269351	291425	255426	266319	260847	282877	275558	282400	279517
SJPG0105714.001	sp|A1ZAI3|FACR2_DROME	Putative fatty acyl-CoA reductase CG8303 OS=Drosophila melanogaster OX=7227 GN=CG8303 PE=2 SV=3	CG8303	1	1	102678	110009	111839	112822	126451	130276	148011	156153	142936	132753	143352	132692	102861	110865	116756	174069
SJPG0104933.001	sp|A1ZAI5|FACR1_DROME	Putative fatty acyl-CoA reductase CG5065 OS=Drosophila melanogaster OX=7227 GN=CG5065 PE=3 SV=1	CG5065	11	5	49669.5	42470.3	42275.9	39956.8	43876.7	35397.7	56188.3	62253.3	49743.6	66746.2	56108.4	59563.4	42888.7	44124.6	42602.7	96815.1
SJPG0121235.001	sp|A1ZAJ2|KIF1A_DROME	Kinesin-like protein unc-104 OS=Drosophila melanogaster OX=7227 GN=unc-104 PE=1 SV=1	unc-104	29	19	139174	134690	136433	135089	131154	124212	141878	142454	142432	146423	147074	143689	127877	123602	127372	152419
SJPG0119136.001	sp|A1ZAX1|EIF3C_DROME	Eukaryotic translation initiation factor 3 subunit C OS=Drosophila melanogaster OX=7227 GN=eIF3c PE=1 SV=1	eIF3c	97	30	1.10609e+06	1.13644e+06	1.10584e+06	1.07572e+06	1.10685e+06	1.08345e+06	1.17922e+06	1.18059e+06	1.17361e+06	1.17059e+06	1.20115e+06	1.15932e+06	1.15089e+06	1.10756e+06	1.12527e+06	1.15302e+06
SJPG0115072.001	sp|A1ZB42|MED9_DROME	Mediator of RNA polymerase II transcription subunit 9 OS=Drosophila melanogaster OX=7227 GN=MED9 PE=2 SV=1	MED9	1	1	41534.6	37807.9	44298.6	41248.5	36963.8	41338.3	48711.7	42672.9	45705.4	48661.1	55887.4	49374.4	37308.1	41435.3	45563.6	58533.4
SJPG0115156.001	sp|A1ZBD6|MCTP_DROME	Multiple C2 and transmembrane domain-containing protein OS=Drosophila melanogaster OX=7227 GN=Mctp PE=1 SV=3	Mctp	9	6	57581.8	57748.8	52836.8	57541.4	59268	55445.9	62453.4	62121.6	61936.9	65350.7	68258.8	65430.5	61125.9	61751.4	59578.1	76922.3
SJPG0102490.001	sp|A1ZBE8|DOP1_DROME	Protein dopey-1 homolog OS=Drosophila melanogaster OX=7227 GN=CG15099 PE=1 SV=1	CG15099	12	7	44419.5	45009.5	45113.6	43207.1	39051.1	40317.8	50744.7	54749	48440.7	53933.1	49194.8	54906.1	43568.1	43138.7	43625.9	57012.2
SJPG0115071.001	sp|A1ZBT5|MED8_DROME	Mediator of RNA polymerase II transcription subunit 8 OS=Drosophila melanogaster OX=7227 GN=MED8 PE=2 SV=1	MED8	2	1	8242.93	5307.28	4845.72	8004.66	5961.69	7463.76	8444.64	7657.29	8146.77	6931.83	8903.17	8764.81	8134.92	4961.47	5263.31	9981.88
SJPG0102822.001	sp|A1ZBW7|WASC2_DROME	WASH complex subunit 2 OS=Drosophila melanogaster OX=7227 GN=CG16742 PE=1 SV=1	CG16742	3	3	11793.7	11051.2	10826.2	10968.9	10495.2	11564.6	12108.5	10621.9	12517	11435.6	13214	12023	11846.1	10136.3	10200.5	13396.6
SJPG0111897.001	sp|A1ZBY1|FEM1B_DROME	Protein fem-1 homolog B OS=Drosophila melanogaster OX=7227 GN=Fem-1 PE=2 SV=1	Fem-1	3	3	16517.5	18577.8	19792.8	19467.6	17289.4	17843.8	25683	25316.3	24512.6	26280.9	23652.8	25318.1	18651	19508	18174.5	18895.8
SJPG0115092.001	sp|A2VEI2|MICU1_DROME	Calcium uptake protein 1 homolog, mitochondrial OS=Drosophila melanogaster OX=7227 GN=MICU1 PE=2 SV=1	MICU1	6	3	163327	144449	169884	166723	180569	153188	170348	159982	189685	156767	172618	156447	181443	156656	175121	146545
SJPG0115092.002	sp|A2VEI2-2|MICU1_DROME	Isoform A of Calcium uptake protein 1 homolog, mitochondrial OS=Drosophila melanogaster OX=7227 GN=MICU1	MICU1	9	5	179219	165300	194681	189356	205214	180428	198630	181913	210770	179490	197754	185601	208066	180813	200149	161516
SJPG0103602.001	sp|A4VCL2|FA20C_DROME	Extracellular serine/threonine protein CG31145 OS=Drosophila melanogaster OX=7227 GN=CG31145 PE=2 SV=1	CG31145	7	5	45085.5	52093.4	47607.3	50962	52553.2	47903.2	54788.6	49899.4	52495.1	67304.7	59128.7	55347.9	41677.2	44147.6	42161.1	67208.9
SJPG0115468.001	sp|A6MHQ4|NKAIN_DROME	Sodium/potassium-transporting ATPase subunit beta-1-interacting protein OS=Drosophila melanogaster OX=7227 GN=NKAIN PE=1 SV=1	NKAIN	1	1	21895.8	20947.8	23062.4	21108.5	22962.8	23167.1	18427.6	22571.1	20243.6	21784.7	23055.5	21628.3	23238.6	23684.1	21188.3	24975.5
SJPG0117752.001	sp|A8DYE2|TRPCG_DROME	Transient receptor potential cation channel trpm OS=Drosophila melanogaster OX=7227 GN=Trpm PE=1 SV=1	Trpm	12	8	63138.9	61906.2	59499.7	52000.3	55340.6	46654.6	66654.7	58455.6	63015.8	51062.7	57600.9	56221.2	64976.8	64810.5	67059.6	71029.4
SJPG0117919.001	sp|A8DYH2|UFM1_DROME	Ubiquitin-fold modifier 1 OS=Drosophila melanogaster OX=7227 GN=Ufm1 PE=1 SV=1	Ufm1	15	3	431902	425852	427850	424296	426813	409329	422265	433789	428201	415311	445631	442625	443739	467662	461987	455892
SJPG0117966.001	sp|A8DYP0|OBSCN_DROME	Obscurin OS=Drosophila melanogaster OX=7227 GN=Unc-89 PE=1 SV=1	Unc-89	975	178	3.22928e+06	3.25423e+06	3.29658e+06	3.47624e+06	3.49135e+06	3.40762e+06	2.37559e+06	2.2813e+06	2.47683e+06	2.45318e+06	2.46589e+06	2.38884e+06	3.32708e+06	3.36269e+06	3.28797e+06	2.03784e+06
SJPG0117966.002	sp|A8DYP0-2|OBSCN_DROME	Isoform D of Obscurin OS=Drosophila melanogaster OX=7227 GN=Unc-89	Unc-89	976	177	3.22483e+06	3.24419e+06	3.2985e+06	3.48256e+06	3.4993e+06	3.40386e+06	2.37365e+06	2.27357e+06	2.47193e+06	2.45741e+06	2.4655e+06	2.38936e+06	3.33205e+06	3.37167e+06	3.29596e+06	2.03523e+06
SJPG0117966.006	sp|A8DYP0-6|OBSCN_DROME	Isoform G of Obscurin OS=Drosophila melanogaster OX=7227 GN=Unc-89	Unc-89	950	173	3.21457e+06	3.22921e+06	3.28435e+06	3.46788e+06	3.48679e+06	3.3867e+06	2.38563e+06	2.2866e+06	2.48139e+06	2.46823e+06	2.47205e+06	2.39852e+06	3.32038e+06	3.35941e+06	3.28847e+06	2.05354e+06
SJPG0104304.001	sp|A8DYY5|RPAP2_DROME	Putative RNA polymerase II subunit B1 CTD phosphatase RPAP2 homolog OS=Drosophila melanogaster OX=7227 GN=CG34183 PE=2 SV=1	CG34183	1	1	32857.2	32357.9	29481.4	41581.3	40971.3	42253.6	27654.8	23261.5	31540	40899.6	38476.3	41827.3	26900.6	27978.9	28719.4	41265.5
SJPG0118899.001	sp|A8JQX3|NOCT_DROME	Nocturnin OS=Drosophila melanogaster OX=7227 GN=cu PE=1 SV=1	cu	21	8	30524.7	30118.8	33286.7	35315.2	32803.9	31874.4	21913.3	22797.2	23853.2	24462.5	26382.7	24598.5	31155.8	29008.4	30169.5	22483.4
SJPG0114380.001	sp|A8JUP7|HAYAN_DROME	Serine protease Hayan OS=Drosophila melanogaster OX=7227 GN=Hayan PE=2 SV=1	Hayan	2	2	48343.9	47239.9	36709.5	43344.2	46403.3	47393.8	61697.9	63579.2	59199.5	59511.2	56713.6	62141.1	40680.6	41766.5	35508	70062.1
SJPG0120918.001	sp|A8JUV0|SBNO_DROME	Protein strawberry notch OS=Drosophila melanogaster OX=7227 GN=sno PE=1 SV=2	sno	4	4	118985	115161	106228	107968	110537	117871	101645	106712	105034	100636	100954	108572	119942	114847	112814	99606.2
SJPG0111922.001	sp|B7YZT2|FIS1_DROME	Mitochondrial fission 1 protein OS=Drosophila melanogaster OX=7227 GN=Fis1 PE=2 SV=1	Fis1	40	5	550661	541159	544377	477846	489306	469681	665773	654060	636580	593712	579893	596745	466062	482246	469390	732735
SJPG0116091.001	sp|B7YZV4|PDE1_DROME	Calcium/calmodulin-dependent 3',5'-cyclic nucleotide phosphodiesterase 1 OS=Drosophila melanogaster OX=7227 GN=Pde1c PE=1 SV=1	Pde1c	4	3	27967.9	22876	26232.3	28442.3	21891.4	24347.4	22196.4	25012.8	21353	19770.9	23742	24291.1	27170.3	27751.9	26154.5	24399.6
SJPG0104602.001	sp|B7Z073|SOSSC_DROME	SOSS complex subunit C homolog OS=Drosophila melanogaster OX=7227 GN=CG42374 PE=3 SV=1	CG42374	1	1	58615.6	44675.5	64754	50324.4	55070	40424	60900	47159.7	61789.3	46296.7	57276.7	50913.6	60753.9	41823.5	58916.7	43889.1
SJPG0115925.001	sp|B7Z0W9|OTOP_DROME	Proton channel OtopLc OS=Drosophila melanogaster OX=7227 GN=OtopLc PE=3 SV=2	OtopLc	4	2	36921.7	36982.2	34619	36854.3	37097.4	36908.9	31334	32675.7	35036.5	33004.2	34200.1	34845.9	37229.7	33635.7	35579.4	36101.8
SJPG0104788.001	sp|C0HK92|Y5076_DROME	Uncharacterized protein CG45076 OS=Drosophila melanogaster OX=7227 GN=CG45076 PE=1 SV=1	CG45076	83	17	2.52712e+06	2.84064e+06	2.46389e+06	2.24649e+06	2.17267e+06	2.33626e+06	2.59421e+06	3.04349e+06	2.53669e+06	2.44419e+06	2.06769e+06	2.38793e+06	2.49274e+06	2.88237e+06	2.47502e+06	2.84383e+06
SJPG0104788.002	sp|C0HK92-2|Y5076_DROME	Isoform E of Uncharacterized protein CG45076 OS=Drosophila melanogaster OX=7227 GN=CG45076	CG45076	48	10	837013	756608	872502	702168	763398	623956	941235	928132	880701	866768	787557	851912	875814	987944	1.00612e+06	966282
SJPG0104789.001	sp|C0HK94|Y5078_DROME	Uncharacterized protein CG45078 OS=Drosophila melanogaster OX=7227 GN=CG45078 PE=4 SV=1	CG45078	7	4	220502	208163	206396	192899	212839	184805	211591	196714	201595	204625	208308	204074	215924	202279	230392	184137
SJPG0119262.001	sp|C0HK95|FAU_DROME	Protein anoxia up-regulated OS=Drosophila melanogaster OX=7227 GN=fau PE=2 SV=1	fau	1	1	144313	101857	152435	108925	138447	100848	130491	81474.8	136788	93823.1	140267	94931	118837	74779	107357	77823
SJPG0116740.001	sp|C0HKA0|RS14A_DROME	40S ribosomal protein S14a OS=Drosophila melanogaster OX=7227 GN=RpS14a PE=1 SV=1	RpS14a	26	9	680437	654480	652312	584220	626803	580672	821539	847070	747335	840750	749400	847695	754870	742043	775777	815036
SJPG0103412.001	sp|C0HKA4|Y0031_DROME	Trypsin delta/gamma-like protein CG30031 OS=Drosophila melanogaster OX=7227 GN=CG30031 PE=3 SV=1	CG30031	3	1	11126.7	11555.5	8235.02	13329	13592.3	20604.4	5804.88	7442.16	7005.52	8813.9	11979.4	11325.2	10478.4	9784.19	12553.7	8640.46
SJPG0106392.001	sp|C0HKQ7|CECA1_DROME	Cecropin-A1 OS=Drosophila melanogaster OX=7227 GN=CecA1 PE=2 SV=1	CecA1	2	1	74669.2	71986.7	67387.9	38161.7	52458.4	29343.6	38620.5	68688.7	122891	71592	66863.8	46564.6	78835.2	70300.3	36109.6	46747.5
SJPG0114425.001	sp|C0HL66|H33A_DROME	Histone H3.3A OS=Drosophila melanogaster OX=7227 GN=His3.3A PE=1 SV=1	His3	5	3	3.18764e+06	3.0426e+06	3.41945e+06	2.71724e+06	2.9201e+06	3.02856e+06	3.54736e+06	3.02255e+06	3.38531e+06	3.08865e+06	3.29075e+06	3.42389e+06	3.05228e+06	2.8309e+06	3.52743e+06	2.83221e+06
SJPG0114342.001	sp|C4NYP8|F10A1_DROME	Hsc70-interacting protein 1 OS=Drosophila melanogaster OX=7227 GN=HIP PE=1 SV=2	HIP	59	11	446194	435393	452695	428154	417067	387082	494869	509261	497868	484597	515588	484430	440510	420665	434679	460987
SJPG0111727.001	sp|E1JIT7|PSD_DROME	PH and SEC7 domain-containing protein OS=Drosophila melanogaster OX=7227 GN=Efa6 PE=1 SV=2	Efa6	5	4	16584.8	18888.9	25286.7	19847.7	23143.1	18707.4	18914.7	18425.6	19734.7	21654.3	19329.4	21973.6	22178.1	24255.1	21092.4	30239
SJPG0118146.001	sp|F3YDF1|YMEL1_DROME	ATP-dependent zinc metalloprotease YME1L OS=Drosophila melanogaster OX=7227 GN=YME1L PE=2 SV=1	YME1L	36	12	251192	261134	258501	255934	254811	240588	245748	242141	240997	219382	239342	222517	257351	230306	231585	245628
SJPG0118146.002	sp|F3YDF1-2|YMEL1_DROME	Isoform B of ATP-dependent zinc metalloprotease YME1L OS=Drosophila melanogaster OX=7227 GN=YME1L	YME1L	37	13	251192	261134	258501	255934	254811	240588	245748	242141	240997	219382	239342	222517	257351	230306	231585	245628
SJPG0117741.001	sp|M9MRI4|TRIM9_DROME	E3 ubiquitin-protein ligase TRIM9 OS=Drosophila melanogaster OX=7227 GN=Trim9 PE=1 SV=1	Trim9	1	1	17455.1	18237.1	19213	20467.3	20829.2	22148.3	18411.8	21817.7	16483.1	19914	19040.2	18710.7	21249.4	20698.1	20261.9	22110.1
SJPG0116189.001	sp|M9MSG8|PIEZO_DROME	Piezo-type mechanosensitive ion channel component OS=Drosophila melanogaster OX=7227 GN=Piezo PE=2 SV=1	Piezo	37	15	187355	198992	190393	194403	191821	202314	205302	215498	195572	202658	193435	198547	192873	195526	196866	220903
SJPG0118511.001	sp|M9NDE3|BARK_DROME	Protein bark beetle OS=Drosophila melanogaster OX=7227 GN=bark PE=1 SV=1	bark	25	18	87587.5	90349.5	85286	87520.4	88692.1	92128.2	82658.9	87954	82913.4	88498.1	87620.1	88655.8	88460.9	89054	86819.2	91536.6
SJPG0119597.001	sp|M9NE38|JV_DROME	Protein javelin OS=Drosophila melanogaster OX=7227 GN=jv PE=4 SV=1	jv	1	1	118075	159422	127909	135949	165521	181266	94372.3	140871	94060.4	80930	112472	90495.8	160109	79666.3	71347.3	96743.7
SJPG0117989.001	sp|M9PD06|UBP32_DROME	Ubiquitin carboxyl-terminal hydrolase 32 OS=Drosophila melanogaster OX=7227 GN=Usp32 PE=3 SV=1	Usp32	9	8	29700.6	26676.6	26355.4	27814.9	26416.8	28939.3	26101.5	28809.9	26366.9	26983.6	26981.9	27477.4	29364.6	29721.9	28694.4	28031.5
SJPG0119528.001	sp|M9PFN0|HZG_DROME	Phosphatase Herzog OS=Drosophila melanogaster OX=7227 GN=hzg PE=1 SV=1	hzg	22	4	215754	177650	227022	201473	230109	190398	236011	196459	231637	213836	256758	213571	230183	201049	242864	219501
SJPG0119198.001	sp|O01346|EGH_DROME	Beta-1,4-mannosyltransferase egh OS=Drosophila melanogaster OX=7227 GN=egh PE=2 SV=1	egh	1	1	24016.2	17161.2	27883.9	19672.2	20797.7	19921.4	34072.9	23015.2	28208.9	26032.4	35941.5	29209.9	22487.2	18557.8	27685.5	24115.7
SJPG0119509.001	sp|O01367|HOW_DROME	Protein held out wings OS=Drosophila melanogaster OX=7227 GN=how PE=1 SV=1	how	25	11	151109	139177	148810	137475	139006	129344	179952	168869	175652	164725	165472	163084	135992	140030	142955	155241
SJPG0111518.001	sp|O01382|DRICE_DROME	Caspase OS=Drosophila melanogaster OX=7227 GN=Drice PE=1 SV=2	Drice	2	2	11752.7	16757.5	15714.7	14238.4	15702.1	17356.6	14213.2	16131.6	13618.1	14554.3	15271.1	12868.3	16026.7	13925.8	13439.6	12738.9
SJPG0116178.001	sp|O01404|PHM_DROME	Peptidylglycine alpha-hydroxylating monooxygenase OS=Drosophila melanogaster OX=7227 GN=Phm PE=1 SV=2	Phm	8	4	17765	17878.7	16423.1	19700.5	19582.6	21634.6	14895.2	17511.6	16985.2	16982.9	16929.6	19876.6	21761.6	24090.6	24100.1	22298.7
SJPG0100162.001	sp|O01666|ATPG_DROME	ATP synthase subunit gamma, mitochondrial OS=Drosophila melanogaster OX=7227 GN=ATPsyngamma PE=2 SV=2	ATPsyngamma	465	19	2.36719e+07	2.32061e+07	2.38872e+07	2.45834e+07	2.44678e+07	2.37685e+07	2.09305e+07	2.03183e+07	2.07219e+07	2.16831e+07	2.16496e+07	2.16334e+07	2.30945e+07	2.34048e+07	2.33449e+07	1.9528e+07
SJPG0120111.001	sp|O01939|MST_DROME	Protein misato OS=Drosophila melanogaster OX=7227 GN=mst PE=2 SV=1	mst	6	5	29373.5	24982.8	30572	31488.5	31233.4	24667.1	37127.5	33274.3	32154	32577.2	34031.9	38274.9	31323.8	32191.1	37741	34134.2
SJPG0120074.001	sp|O02193|MOF_DROME	Males-absent on the first protein OS=Drosophila melanogaster OX=7227 GN=mof PE=1 SV=1	mof	5	5	29624.8	33313.2	32120.9	30590.5	33691	33469.4	33049.5	28968.9	34045.9	33754.2	34839.9	31014.7	30785.2	32253.4	34366	31283.9
SJPG0119145.001	sp|O02195|EIF3I_DROME	Eukaryotic translation initiation factor 3 subunit I OS=Drosophila melanogaster OX=7227 GN=eIF3i PE=1 SV=1	eIF3i	43	13	327846	320781	327838	309424	302626	296364	380937	379874	383441	372751	367946	369849	328824	345880	351863	375926
SJPG0120821.001	sp|O02373|UGDH_DROME	UDP-glucose 6-dehydrogenase OS=Drosophila melanogaster OX=7227 GN=sgl PE=1 SV=1	sgl	35	14	116823	106949	111880	100046	96031.9	96821.3	82473	91025.8	84023.9	98994.8	104507	108055	107899	99985.6	107885	122346
SJPG0114489.001	sp|O02649|CH60A_DROME	Heat shock protein 60A OS=Drosophila melanogaster OX=7227 GN=Hsp60A PE=1 SV=3	Hsp60A	369	45	4.12135e+06	3.95339e+06	4.16257e+06	3.65954e+06	3.70475e+06	3.53053e+06	5.06972e+06	5.02449e+06	4.93276e+06	4.38124e+06	4.44807e+06	4.38553e+06	4.01594e+06	3.97963e+06	4.00721e+06	4.79776e+06
SJPG0106299.001	sp|O15943|CADN_DROME	Neural-cadherin OS=Drosophila melanogaster OX=7227 GN=CadN PE=1 SV=2	CadN	4	3	27875.4	24178.9	27993.5	25764.8	28988.7	24039	23947.3	21028.1	25080.5	22762.5	24714	25606.8	29348.4	27912.2	28790.8	28001.7
SJPG0106418.001	sp|O16102|CHD3_DROME	Chromodomain-helicase-DNA-binding protein 3 OS=Drosophila melanogaster OX=7227 GN=Chd3 PE=2 SV=3	Chd3	2	1	27043.3	26067.5	21182.9	25009.8	26861.6	23779	21728.7	24795.4	19570.7	24319.5	21743.2	23858.3	24161.3	22834.8	22723.3	22744.6
SJPG0116173.001	sp|O16129|SYFM_DROME	Probable phenylalanine--tRNA ligase, mitochondrial OS=Drosophila melanogaster OX=7227 GN=PheRS-m PE=2 SV=3	PheRS-m	21	9	145812	143711	140430	141835	145319	152609	108656	108952	117273	102821	107734	101547	147215	153739	153454	114507
SJPG0116697.001	sp|O16797|RL3_DROME	60S ribosomal protein L3 OS=Drosophila melanogaster OX=7227 GN=RpL3 PE=1 SV=3	RpL3	50	14	506643	482615	500503	435763	434364	423032	574139	579713	537081	559936	525908	556059	509875	502848	535315	590747
SJPG0118871.001	sp|O16844|COS_DROME	Kinesin-like protein costa OS=Drosophila melanogaster OX=7227 GN=cos PE=1 SV=2	cos	1	1	32034.9	25391.6	27856.8	27499.2	34585.6	30491.8	26492.1	26453.7	27819.5	30530.2	32749.3	28318.7	29680.1	24769	26139.8	23775
SJPG0118000.001	sp|O17444|VACHT_DROME	Vesicular acetylcholine transporter OS=Drosophila melanogaster OX=7227 GN=VAChT PE=2 SV=2	VAChT	6	2	51958.5	57665.6	50145.3	54187.7	54821.8	61514.8	41249.6	56461.2	45655.1	51536.3	44474.1	54511.4	51753.7	59027.1	43570.5	63643.1
SJPG0116676.001	sp|O17445|RL15_DROME	60S ribosomal protein L15 OS=Drosophila melanogaster OX=7227 GN=RpL15 PE=1 SV=1	RpL15	24	6	380915	379666	365013	340038	321297	334742	406138	437080	413866	437808	384257	427610	359245	382633	352024	491441
SJPG0116455.001	sp|O18334|RAB6_DROME	Ras-related protein Rab6 OS=Drosophila melanogaster OX=7227 GN=Rab6 PE=1 SV=1	Rab6	41	10	272835	272230	265818	268667	263348	272561	260251	282578	256508	274906	251683	283915	271302	273575	262933	299671
SJPG0117060.001	sp|O18373|SPS1_DROME	Inactive selenide, water dikinase-like protein OS=Drosophila melanogaster OX=7227 GN=SelD PE=2 SV=1	SelD	32	10	290879	299302	284526	299494	293561	298078	291209	312439	295278	307219	284533	307620	315832	337168	319152	302322
SJPG0111943.001	sp|O18388|IMB_DROME	Importin subunit beta OS=Drosophila melanogaster OX=7227 GN=Fs(2)Ket PE=1 SV=2	Fs	43	18	184061	184946	188868	187866	176462	178191	247507	239771	247406	232021	235866	229613	194182	177207	188319	261577
SJPG0120793.001	sp|O18404|HCD2_DROME	3-hydroxyacyl-CoA dehydrogenase type-2 OS=Drosophila melanogaster OX=7227 GN=scu PE=1 SV=1	scu	218	15	4.62766e+06	4.59514e+06	4.49481e+06	4.62694e+06	4.55332e+06	4.74481e+06	4.37792e+06	4.57203e+06	4.38691e+06	4.54483e+06	4.42886e+06	4.58233e+06	4.76594e+06	4.90443e+06	4.73309e+06	4.26816e+06
SJPG0117451.001	sp|O18405|SURF4_DROME	Surfeit locus protein 4 homolog OS=Drosophila melanogaster OX=7227 GN=Surf4 PE=2 SV=1	Surf4	4	2	22533.1	27346.8	25821.1	24501.2	23055.1	23308	27212.3	28076.8	29206	23719.3	24952.7	31540.2	25657.5	22371.5	24377.2	28846.1
SJPG0116815.001	sp|O18413|PRS8_DROME	26S proteasome regulatory subunit 8 OS=Drosophila melanogaster OX=7227 GN=Rpt6 PE=1 SV=2	Rpt6	163	34	1.31269e+06	1.22994e+06	1.29447e+06	1.28153e+06	1.34275e+06	1.19261e+06	3.11153e+06	3.19767e+06	2.80246e+06	2.92886e+06	2.9388e+06	2.9584e+06	1.41287e+06	1.41142e+06	1.50128e+06	3.07739e+06
SJPG0116477.001	sp|O18640|GBLP_DROME	Guanine nucleotide-binding protein subunit beta-like protein OS=Drosophila melanogaster OX=7227 GN=Rack1 PE=1 SV=2	Rack1	87	16	4.18998e+06	4.2412e+06	4.20676e+06	4.02429e+06	3.9002e+06	3.83335e+06	4.98765e+06	5.06161e+06	4.68968e+06	4.70914e+06	4.68478e+06	4.76129e+06	4.38666e+06	4.44777e+06	4.49332e+06	4.91757e+06
SJPG0115615.001	sp|O44081|DKC1_DROME	H/ACA ribonucleoprotein complex subunit 4 OS=Drosophila melanogaster OX=7227 GN=Nop60B PE=1 SV=1	Nop60B	18	11	181478	185834	171499	177468	168635	174529	163576	172658	160647	172848	172362	178318	177661	168373	170891	192803
SJPG0121320.001	sp|O44342|WBL_DROME	Protein windbeutel OS=Drosophila melanogaster OX=7227 GN=wbl PE=1 SV=1	wbl	21	9	140334	169786	155658	229067	209453	195943	84142	124716	83380.8	134515	138061	144597	213573	225479	238326	143036
SJPG0120775.001	sp|O44386|ITA3_DROME	Integrin alpha-PS3 OS=Drosophila melanogaster OX=7227 GN=scb PE=1 SV=2	scb	22	12	99359.6	88203.5	90129.4	85570.2	78137.7	80398.6	95059.9	107749	93821.3	104750	95980	110590	91480.9	102069	116243	115050
SJPG0120775.002	sp|O44386-2|ITA3_DROME	Isoform A of Integrin alpha-PS3 OS=Drosophila melanogaster OX=7227 GN=scb	scb	23	13	99359.6	88203.5	90129.4	85570.2	78137.7	80398.6	95059.9	107749	93821.3	104750	95980	110590	91480.9	102069	116243	115050
SJPG0117220.001	sp|O44437|SMD3_DROME	Small nuclear ribonucleoprotein Sm D3 OS=Drosophila melanogaster OX=7227 GN=SmD3 PE=1 SV=1	SmD3	6	3	58417.3	45653.4	59835.2	56013.6	47082.2	41386.1	88167.9	69052.2	80164.8	91417.1	84981.4	90805.4	48999.4	70551.4	73181.8	98729.9
SJPG0106647.001	sp|O46036|CTBP_DROME	C-terminal-binding protein OS=Drosophila melanogaster OX=7227 GN=CtBP PE=1 SV=3	CtBP	29	10	196416	186314	188978	187201	188965	180764	174833	169036	171979	179773	183235	180298	184732	181992	183965	187199
SJPG0118054.001	sp|O46037|VINC_DROME	Vinculin OS=Drosophila melanogaster OX=7227 GN=Vinc PE=1 SV=1	Vinc	170	39	1.08429e+06	1.06558e+06	1.11417e+06	1.08839e+06	1.15552e+06	1.0833e+06	1.52278e+06	1.50678e+06	1.44597e+06	1.53246e+06	1.50401e+06	1.47766e+06	1.14949e+06	1.20989e+06	1.17739e+06	1.35061e+06
SJPG0117246.001	sp|O46040|MSTAA_DROME	SET domain-containing protein SmydA-8, isoform A OS=Drosophila melanogaster OX=7227 GN=SmydA-8 PE=2 SV=3	SmydA-8	15	9	139307	129173	141533	114338	119433	108138	211593	179977	190682	169864	175527	166821	118242	107292	124263	178404
SJPG0116061.001	sp|O46043|PARG_DROME	Poly(ADP-ribose) glycohydrolase OS=Drosophila melanogaster OX=7227 GN=Parg PE=1 SV=3	Parg	3	2	14503.2	17425.1	13116.4	16008.3	15214.2	18506.7	15250.8	16028.1	15847.7	14343.6	16448.5	15663.8	17494.2	16535	13452.3	15984.8
SJPG0106722.001	sp|O46051|C4D14_DROME	Probable cytochrome P450 4d14 OS=Drosophila melanogaster OX=7227 GN=Cyp4d14 PE=3 SV=1	Cyp4d14	17	9	76831.4	99189.7	82505.4	55137.2	50755.1	64801.8	47181	60597.7	48584.3	38045.9	43374.1	39699.6	68010.2	43255.7	50568.6	46634.8
SJPG0119668.001	sp|O46072|KZ_DROME	Probable ATP-dependent RNA helicase kurz OS=Drosophila melanogaster OX=7227 GN=kz PE=1 SV=1	kz	2	1	152255	156950	153335	175813	172465	185762	163705	151440	147749	174383	181108	186528	115985	134666	123811	175171
SJPG0116145.001	sp|O46084|PGAM5_DROME	Serine/threonine-protein phosphatase Pgam5, mitochondrial OS=Drosophila melanogaster OX=7227 GN=Pgam5 PE=1 SV=1	Pgam5	3	3	21395.3	22251.7	22328.9	21602.8	19984.6	23037.1	26117.9	24109.1	20876.6	21089.5	21857.8	22855.4	19849.2	20344.8	20783.9	21709.3
SJPG0118524.001	sp|O46098|BCN92_DROME	Protein bcn92 OS=Drosophila melanogaster OX=7227 GN=bcn92 PE=1 SV=1	bcn92	9	5	830575	802040	784155	747143	772222	773412	1.01328e+06	1.00579e+06	1.01874e+06	888785	939782	916785	833773	915790	879459	858305
SJPG0115110.001	sp|O46102|PAPD1_DROME	Poly(A) RNA polymerase, mitochondrial OS=Drosophila melanogaster OX=7227 GN=MTPAP PE=2 SV=2	MTPAP	3	2	10832.9	10452.8	10442.4	11188.6	9421.74	10556.4	10385.4	8828.76	11059.8	9874.25	9663.62	9947.49	11449.1	9848.92	10512	12009.8
SJPG0120262.001	sp|O46106|NOI_DROME	Splicing factor 3A subunit 3 OS=Drosophila melanogaster OX=7227 GN=noi PE=1 SV=1	noi	13	9	62241	59335.2	59880.8	60220.9	60429.6	57298	65350.2	65682.4	64189.3	63833.9	68025.2	63913.2	65058.3	57481.3	65094.6	63075
SJPG0100200.001	sp|O46197|A29AB_DROME	Accessory gland protein Acp29AB OS=Drosophila melanogaster OX=7227 GN=Acp29AB PE=2 SV=2	Acp29AB	16	4	127686	192243	142956	188534	119191	208790	40856.9	107595	64631.5	44704.5	55807.6	139334	155880	237096	251497	77275.9
SJPG0100210.001	sp|O46199|A53E_DROME	Accessory gland protein Acp53Ea OS=Drosophila melanogaster OX=7227 GN=Acp53Ea PE=2 SV=1	Acp53Ea	46	7	2.97443e+06	4.60381e+06	3.75393e+06	3.85947e+06	2.81078e+06	5.01488e+06	820926	2.29411e+06	1.58641e+06	761399	1.19896e+06	3.44458e+06	2.9944e+06	4.36842e+06	4.52637e+06	1.32529e+06
SJPG0100212.001	sp|O46202|A62F_DROME	Accessory gland protein Acp62F OS=Drosophila melanogaster OX=7227 GN=Acp62F PE=2 SV=1	Acp62F	30	6	656419	1.02381e+06	789374	957038	608732	1.15596e+06	142092	576039	279425	116959	221036	670675	863641	1.14211e+06	1.40955e+06	304962
SJPG0116668.001	sp|O61231|RL10_DROME	60S ribosomal protein L10 OS=Drosophila melanogaster OX=7227 GN=RpL10 PE=1 SV=1	RpL10	21	8	230436	240210	237239	201194	197485	190310	272523	262372	246289	263481	236608	250072	245059	230881	249406	273734
SJPG0106877.001	sp|O61305|DDX19_DROME	DEAD-box helicase Dbp80 OS=Drosophila melanogaster OX=7227 GN=Dbp80 PE=1 SV=1	Dbp80	30	14	277070	270343	287637	257268	261632	238781	562389	574960	495529	542808	517654	540728	287115	283271	308368	569622
SJPG0117599.001	sp|O61307|TENM_DROME	Teneurin-m OS=Drosophila melanogaster OX=7227 GN=Ten-m PE=1 SV=2	Ten-m	10	8	36605.1	35986.9	36767.9	36518.1	35675.2	30985.6	40121.5	43023.1	38341.9	39904	39049.6	38478.7	35739.5	31203.5	31529.8	46665.4
SJPG0117599.002	sp|O61307-2|TENM_DROME	Isoform D of Teneurin-m OS=Drosophila melanogaster OX=7227 GN=Ten-m	Ten-m	11	9	38866.2	38209.9	39039.1	38773.9	37879	32899.6	42599.8	45680.7	40710.3	42369	41461.8	40855.6	37947.2	33131	33477.5	49548
SJPG0120446.001	sp|O61345|PENG_DROME	Protein penguin OS=Drosophila melanogaster OX=7227 GN=peng PE=2 SV=1	peng	5	4	87029.4	100825	97142.9	93601.6	62855.4	96988.6	105693	102385	83533.7	108816	85568.4	118298	77734.6	107179	93532.8	121798
SJPG0120401.001	sp|O61443|MK38B_DROME	Mitogen-activated protein kinase p38b OS=Drosophila melanogaster OX=7227 GN=p38b PE=1 SV=1	p38b	33	11	578345	563524	573117	549119	559342	551696	562457	552569	568534	521276	523010	518021	508951	489122	492351	588392
SJPG0111930.001	sp|O61491|FLOT1_DROME	Flotillin-1 OS=Drosophila melanogaster OX=7227 GN=Flo1 PE=2 SV=1	Flo1	79	20	541753	536368	531451	535924	551188	548556	530550	548894	547613	578751	525098	568556	558275	558910	550506	582271
SJPG0111930.002	sp|O61491-2|FLOT1_DROME	Isoform Long of Flotillin-1 OS=Drosophila melanogaster OX=7227 GN=Flo1	Flo1	80	21	542028	539599	529491	538401	549707	553114	528760	552080	547083	580363	521136	569681	555518	558695	546841	582489
SJPG0111931.001	sp|O61492|FLOT2_DROME	Flotillin-2 OS=Drosophila melanogaster OX=7227 GN=Flo2 PE=2 SV=3	Flo2	60	13	541918	529680	542558	519037	532305	537715	522921	525182	559220	526165	537039	545907	543180	503984	532126	529028
SJPG0111931.002	sp|O61492-2|FLOT2_DROME	Isoform B of Flotillin-2 OS=Drosophila melanogaster OX=7227 GN=Flo2	Flo2	78	14	531240	548239	523191	531845	529528	555025	512643	533244	537002	532611	523370	552309	530162	517298	517673	552715
SJPG0115604.001	sp|O61613|NMT_DROME	Glycylpeptide N-tetradecanoyltransferase OS=Drosophila melanogaster OX=7227 GN=Nmt PE=2 SV=2	Nmt	45	19	134263	126916	125960	125712	117979	114049	161718	165651	156064	152939	146642	158497	129259	131608	137268	162117
SJPG0120400.001	sp|O62618|MK38A_DROME	Mitogen-activated protein kinase p38a OS=Drosophila melanogaster OX=7227 GN=p38a PE=1 SV=1	p38a	12	7	137094	129576	130855	130023	124947	122137	132646	135765	135501	115345	126270	115199	136429	130300	130578	124956
SJPG0116380.001	sp|O62619|KPYK_DROME	Pyruvate kinase OS=Drosophila melanogaster OX=7227 GN=PyK PE=2 SV=2	PyK	1350	47	2.1353e+07	2.17203e+07	2.22978e+07	2.14347e+07	2.14491e+07	2.13271e+07	1.68154e+07	1.66436e+07	1.74376e+07	1.60527e+07	1.70649e+07	1.64516e+07	1.97117e+07	2.0145e+07	1.93922e+07	1.51754e+07
SJPG0118552.001	sp|O62621|COPB2_DROME	Coatomer subunit beta' OS=Drosophila melanogaster OX=7227 GN=beta'COP PE=2 SV=2	beta	61	17	192977	186968	192593	190733	187773	184068	205026	214145	202521	203715	211035	210248	205866	204295	215155	217565
SJPG0118293.001	sp|O76206|RIFK_DROME	Putative riboflavin kinase OS=Drosophila melanogaster OX=7227 GN=anon-84Ea PE=2 SV=1	anon-84Ea	18	6	58064.7	56784.6	57539.9	54419.4	53329.2	53900.5	54502.9	56443.1	55246.2	52145.6	48867.7	53970.3	58644.9	56841.2	58662.4	52027.1
SJPG0118970.001	sp|O76324|DCO_DROME	Discs overgrown protein kinase OS=Drosophila melanogaster OX=7227 GN=dco PE=1 SV=2	dco	5	3	77640	78044.7	74604.4	72429.1	80149.9	78571.6	88626.5	90944.4	87803.2	90147.7	81895.9	83723.4	83680.2	82167.3	85544.7	82407.5
SJPG0116081.001	sp|O76454|PHS_DROME	Pterin-4-alpha-carbinolamine dehydratase OS=Drosophila melanogaster OX=7227 GN=Pcd PE=1 SV=2	Pcd	4	3	100309	99842.6	134834	76974.3	72068.1	87999.2	115566	133278	100936	152190	116577	199281	80804.3	90908	108429	75005.8
SJPG0115591.001	sp|O76464|NFT1_DROME	Nitrilase and fragile histidine triad fusion protein NitFhit OS=Drosophila melanogaster OX=7227 GN=NitFhit PE=1 SV=1	NitFhit	32	12	352832	348374	367496	350522	345037	320100	360549	343305	341629	348940	320716	351241	353512	376771	378052	330009
SJPG0116625.001	sp|O76878|RIPL_DROME	RILP-like protein homolog OS=Drosophila melanogaster OX=7227 GN=Rilpl PE=1 SV=1	Rilpl	14	5	64800	63580.2	60356	57505.3	57462.7	58831	64372.1	71179.7	70011.2	64675.9	63171.9	61967.6	56201.8	53614	53859.2	65144.7
SJPG0120735.001	sp|O76902|PKHF1_DROME	Pleckstrin homology domain-containing family F member 1 homolog OS=Drosophila melanogaster OX=7227 GN=rush PE=1 SV=1	rush	16	6	581058	552061	566051	565983	581561	565388	593721	587878	556756	622099	584408	596620	550863	554792	570333	671968
SJPG0118488.001	sp|O76922|AUB_DROME	Protein aubergine OS=Drosophila melanogaster OX=7227 GN=aub PE=1 SV=1	aub	2	2	60859.9	64258.3	64127.5	64029.4	68502.8	68701.1	89370.4	83928.1	84119.5	87118.7	78869.7	75398.2	68083.3	81540.8	87531.7	90912.6
SJPG0118467.001	sp|O76924|ARI2_DROME	Potential E3 ubiquitin-protein ligase ariadne-2 OS=Drosophila melanogaster OX=7227 GN=ari-2 PE=1 SV=1	ari-2	3	3	25493.3	25126.3	26566.9	26970.5	24290.8	25759.5	22104	23325.3	23180.2	25532.2	22304.8	23460.9	28174.9	32143.9	31522.6	18527.1
SJPG0116753.001	sp|O76927|RS21_DROME	40S ribosomal protein S21 OS=Drosophila melanogaster OX=7227 GN=RpS21 PE=1 SV=1	RpS21	8	2	41118.8	44444.3	41523.4	41449.9	42023.9	40087.5	48928.3	49724.6	44197.8	50617.2	42308.5	47541.2	50477.8	55940.4	50621.6	54211
SJPG0116256.001	sp|O76932|PP4C_DROME	Serine/threonine-protein phosphatase 4 catalytic subunit OS=Drosophila melanogaster OX=7227 GN=Pp4-19C PE=2 SV=1	Pp4-19C	7	4	142995	137140	150522	141690	137145	147871	164137	174001	165031	174355	171055	167165	141081	148299	148371	179993
SJPG0111571.001	sp|O77051|E2F2_DROME	Transcription factor E2F2 OS=Drosophila melanogaster OX=7227 GN=E2f2 PE=1 SV=1	E2f2	3	3	27385.1	26152.3	28112.2	29709.2	29161.2	31710.3	23512.3	27083.4	28776.6	26466.9	29213.3	26743.4	28021	29879.5	30042.4	26767
SJPG0118892.001	sp|O77059|CRY1_DROME	Cryptochrome-1 OS=Drosophila melanogaster OX=7227 GN=cry PE=1 SV=1	cry	9	6	34921.9	35194	32913.1	36418.8	36266	39069.4	38545	35253.7	37978.7	31219.3	33631	33656.8	39620.9	43552.6	44242.3	31188.7
SJPG0100981.001	sp|O77086|C3G_DROME	Guanine nucleotide-releasing factor 2 OS=Drosophila melanogaster OX=7227 GN=C3G PE=1 SV=4	C3G	2	2	13757.9	13862.8	14396.7	11422.1	12744.9	13431.5	15378.3	14289.3	11694	12513.3	12132.4	15965.9	14860	11873.7	11231.3	11703.6
SJPG0116226.001	sp|O77237|PELI_DROME	Protein pellino OS=Drosophila melanogaster OX=7227 GN=Pli PE=1 SV=1	Pli	4	3	32928.2	32218.6	35116.4	27329.4	34135.5	29468.6	34314.9	33026.5	35657.9	28791.3	34990.4	33672.8	36643	29722.2	34831.4	34587
SJPG0104527.001	sp|O77263|TRMB_DROME	tRNA (guanine-N(7)-)-methyltransferase OS=Drosophila melanogaster OX=7227 GN=CG4045 PE=2 SV=1	CG4045	6	5	24065	17757.7	22940.7	18864.8	20415.3	17848.8	28517	23529.4	24112.6	27247	24542.1	25846.4	20591.7	26240.3	28238.4	29697.5
SJPG0117700.001	sp|O77277|TORS_DROME	Torsin-like protein OS=Drosophila melanogaster OX=7227 GN=Torsin PE=2 SV=2	Torsin	28	14	155176	158112	149134	152596	154073	152356	185462	178594	174494	181455	172804	179492	143859	143713	152152	186548
SJPG0119139.001	sp|O77410|EIF3E_DROME	Eukaryotic translation initiation factor 3 subunit E OS=Drosophila melanogaster OX=7227 GN=eIF3e PE=1 SV=1	eIF3e	27	12	381536	352564	374863	367641	352865	321254	435231	443449	426714	441008	449351	454435	386215	379397	388808	444693
SJPG0115698.001	sp|O77460|IPYR_DROME	Inorganic pyrophosphatase OS=Drosophila melanogaster OX=7227 GN=Nurf-38 PE=1 SV=3	Nurf-38	193	18	3.63067e+06	3.61085e+06	3.59431e+06	3.38436e+06	3.38383e+06	3.4668e+06	3.5905e+06	3.64983e+06	3.60249e+06	3.21305e+06	3.26806e+06	3.30175e+06	3.49316e+06	3.4529e+06	3.43222e+06	3.56535e+06
SJPG0106676.001	sp|O96433|CCNT_DROME	Cyclin-T OS=Drosophila melanogaster OX=7227 GN=CycT PE=1 SV=2	CycT	1	1	31741.1	23693.5	29165.4	25756	27424.9	28148.1	26353.8	25496.8	29319.3	23197.9	30742.9	29581.4	27574.4	24303.1	28798.9	26479.7
SJPG0100447.001	sp|O96539|ATE1_DROME	Arginyl-tRNA--protein transferase 1 OS=Drosophila melanogaster OX=7227 GN=Ate1 PE=2 SV=3	Ate1	5	4	81081.1	77809.7	76311.5	75060.9	71254.4	75808.5	84488.6	82410.3	89316	73751.3	76226.9	78726.3	68386.3	78820.2	67871.1	92111.4
SJPG0120586.001	sp|O96553|C1TC_DROME	C-1-tetrahydrofolate synthase, cytoplasmic OS=Drosophila melanogaster OX=7227 GN=pug PE=2 SV=4	pug	178	42	1.17536e+06	1.12798e+06	1.16085e+06	1.11194e+06	1.10743e+06	1.17729e+06	1.38486e+06	1.41193e+06	1.38751e+06	1.25861e+06	1.21529e+06	1.29839e+06	1.31414e+06	1.15219e+06	1.18247e+06	1.37403e+06
SJPG0117697.001	sp|O96651|TOP3B_DROME	DNA topoisomerase 3-beta OS=Drosophila melanogaster OX=7227 GN=Top3beta PE=2 SV=2	Top3beta	5	4	16264.6	15354.8	15484.4	16170.2	15170	16181.6	21478.5	20458.9	20254.3	20985.4	18615.6	21630	16696.1	20855.3	18192.1	17643
SJPG0119116.001	sp|O96827|EF1B_DROME	Probable elongation factor 1-beta OS=Drosophila melanogaster OX=7227 GN=eEF1beta PE=1 SV=3	eEF1beta	128	13	2.84623e+06	2.91771e+06	2.82046e+06	2.68008e+06	2.68899e+06	2.67505e+06	3.4449e+06	3.56235e+06	3.32516e+06	3.18251e+06	3.05535e+06	3.13286e+06	3.01366e+06	3.17044e+06	3.05707e+06	3.31995e+06
SJPG0119253.001	sp|O96838|FYV1_DROME	Putative 1-phosphatidylinositol 3-phosphate 5-kinase OS=Drosophila melanogaster OX=7227 GN=fab1 PE=1 SV=2	fab1	12	8	43013.1	38900.1	44642.7	36412	43599.8	37738.1	48247.6	46582.5	42949.6	42133.4	45531.7	44696.5	43511.2	39965.2	43883	52838
SJPG0106389.001	sp|O96860|DYL2_DROME	Dynein light chain 2, cytoplasmic OS=Drosophila melanogaster OX=7227 GN=Cdlc2 PE=1 SV=1	Cdlc2	21	6	174807	171884	175566	188076	172665	182582	185538	200869	216594	185603	200049	186274	161931	181260	168047	182160
SJPG0101805.001	sp|O97067|PTH2_DROME	Probable peptidyl-tRNA hydrolase 2 OS=Drosophila melanogaster OX=7227 GN=CG1307 PE=2 SV=2	CG1307	11	3	52638.6	56951.1	53681.6	52798.9	54574.6	58601.5	57301.8	59630.4	55743.1	56301.2	59373.6	55881.1	55918.4	51269.5	53553.6	60250.8
SJPG0100434.001	sp|O97069|ASSY_DROME	Argininosuccinate synthase OS=Drosophila melanogaster OX=7227 GN=Ass PE=2 SV=1	Ass	13	7	148570	133510	120264	191992	196366	216635	90208.3	95820.9	90260.5	179512	178768	194376	235873	264203	278737	188951
SJPG0114495.001	sp|O97125|HSP68_DROME	Heat shock protein 68 OS=Drosophila melanogaster OX=7227 GN=Hsp68 PE=1 SV=1	Hsp68	73	21	858886	784655	802088	873939	891884	812855	1.38257e+06	1.31574e+06	1.25409e+06	1.30509e+06	1.32826e+06	1.31497e+06	902198	894077	864375	926592
SJPG0115199.001	sp|O97159|CHDM_DROME	Chromodomain-helicase-DNA-binding protein Mi-2 homolog OS=Drosophila melanogaster OX=7227 GN=Mi-2 PE=1 SV=2	Mi-2	22	15	113159	115562	109649	107544	111010	106568	114741	120496	117463	119430	113263	116969	115771	115087	116735	126762
SJPG0103212.001	sp|O97172|U729_DROME	UPF0729 protein CG18508 OS=Drosophila melanogaster OX=7227 GN=CG18508 PE=1 SV=1	CG18508	1	1	172977	188159	159050	164603	156559	166637	133142	167506	127620	138558	120577	128882	184321	158174	148055	184211
SJPG0120798.001	sp|O97394|SDK_DROME	Protein sidekick OS=Drosophila melanogaster OX=7227 GN=sdk PE=1 SV=2	sdk	4	4	14416.5	15237.2	14168.9	14581	14784.7	15094.8	15449	13936	15386.3	14895.7	16561.9	16740.5	14374.6	13161.6	12697.8	15039.2
SJPG0112087.001	sp|O97422|B3GI_DROME	Galactosylgalactosylxylosylprotein 3-beta-glucuronosyltransferase I OS=Drosophila melanogaster OX=7227 GN=GlcAT-I PE=2 SV=2	GlcAT-I	4	4	27526.3	28077.6	26468.9	34952.7	31843.3	34069.5	31782.3	30752.1	30663.9	37316.5	33916.1	30390	33864.5	28909.4	33080.5	32788.1
SJPG0114597.001	sp|O97477|INO1_DROME	Inositol-3-phosphate synthase OS=Drosophila melanogaster OX=7227 GN=Inos PE=1 SV=1	Inos	101	21	927154	969560	933195	947479	960185	928180	1.27744e+06	1.38266e+06	1.25126e+06	1.30875e+06	1.24792e+06	1.22848e+06	850769	914977	855748	1.3851e+06
SJPG0100256.001	sp|P00334|ADH_DROME	Alcohol dehydrogenase OS=Drosophila melanogaster OX=7227 GN=Adh PE=1 SV=2	Adh	1045	16	3.61678e+07	3.64394e+07	3.5877e+07	3.79062e+07	3.76716e+07	3.81526e+07	3.34624e+07	3.38598e+07	3.31869e+07	3.38876e+07	3.3111e+07	3.38768e+07	3.93572e+07	3.96619e+07	3.82426e+07	2.93972e+07
SJPG0120117.001	sp|P00399|COX1_DROME	Cytochrome c oxidase subunit 1 OS=Drosophila melanogaster OX=7227 GN=mt:CoI PE=2 SV=2	mt	20	4	2.3559e+06	2.45225e+06	2.55722e+06	2.66305e+06	2.47508e+06	2.90099e+06	2.02739e+06	1.87139e+06	2.18739e+06	2.01611e+06	2.16758e+06	2.03233e+06	2.47247e+06	2.70841e+06	2.65311e+06	2.01325e+06
SJPG0120118.001	sp|P00408|COX2_DROME	Cytochrome c oxidase subunit 2 OS=Drosophila melanogaster OX=7227 GN=mt:CoII PE=3 SV=1	mt	71	7	8.26637e+06	8.41862e+06	8.73177e+06	9.15322e+06	8.66832e+06	9.12183e+06	6.71019e+06	6.61448e+06	6.47798e+06	7.13946e+06	7.04649e+06	7.11921e+06	8.18982e+06	8.54667e+06	8.2511e+06	6.83536e+06
SJPG0100172.001	sp|P00522|ABL_DROME	Tyrosine-protein kinase Abl OS=Drosophila melanogaster OX=7227 GN=Abl PE=1 SV=3	Abl	2	2	35337.4	32368.9	32314.9	35063	35303	32606.3	35732.9	38699.8	31237.4	41911.5	39897	39493.4	29392.8	31591.7	29377.3	40774
SJPG0117365.001	sp|P00528|SRC64_DROME	Tyrosine-protein kinase Src64B OS=Drosophila melanogaster OX=7227 GN=Src64B PE=1 SV=3	Src64B	3	2	20935.4	20629.3	21328.8	19508.8	20818.6	22252	17053.6	20212.7	17990.1	18919	20254.2	19185.2	21827.9	20778.4	22913.5	22377.8
SJPG0120115.001	sp|P00850|ATP6_DROME	ATP synthase subunit a OS=Drosophila melanogaster OX=7227 GN=mt:ATPase6 PE=3 SV=4	mt	7	2	16717.3	17789.2	19079.2	22573.2	20260.9	19492.9	21067.2	18650.5	16152.1	16713	17738.6	19983.3	20743.7	28883.2	22762.6	18005.9
SJPG0112036.001	sp|P00967|PUR2_DROME	Trifunctional purine biosynthetic protein adenosine-3 OS=Drosophila melanogaster OX=7227 GN=Gart PE=1 SV=2	Gart	91	34	452438	434967	448254	391846	379573	382043	634432	627785	608294	511965	454741	497046	624564	525427	557942	663850
SJPG0114419.001	sp|P02255|H1_DROME	Histone H1 OS=Drosophila melanogaster OX=7227 GN=His1 PE=1 SV=1	His1	12	5	2.41805e+06	2.64967e+06	2.64847e+06	2.38878e+06	2.70197e+06	2.77623e+06	2.43771e+06	2.60848e+06	2.75147e+06	2.34017e+06	2.09373e+06	2.4016e+06	2.58104e+06	2.79158e+06	2.37599e+06	1.97738e+06
SJPG0114423.001	sp|P02283|H2B_DROME	Histone H2B OS=Drosophila melanogaster OX=7227 GN=His2B PE=1 SV=2	His2B	67	10	1.24032e+07	1.14447e+07	1.2645e+07	1.23173e+07	1.26714e+07	1.16563e+07	1.32805e+07	1.23299e+07	1.27843e+07	1.33956e+07	1.29138e+07	1.34148e+07	1.25036e+07	1.31568e+07	1.37805e+07	1.41398e+07
SJPG0114424.001	sp|P02299|H3_DROME	Histone H3 OS=Drosophila melanogaster OX=7227 GN=His3 PE=1 SV=4	His3	4	2	3.08211e+06	3.16617e+06	3.14377e+06	2.77825e+06	3.07854e+06	3.59926e+06	3.43166e+06	3.00448e+06	3.29194e+06	3.07719e+06	3.36043e+06	3.16719e+06	3.20312e+06	2.85822e+06	3.27149e+06	2.76376e+06
SJPG0114485.001	sp|P02515|HSP22_DROME	Heat shock protein 22 OS=Drosophila melanogaster OX=7227 GN=Hsp22 PE=1 SV=4	Hsp22	58	10	378541	459105	364002	339815	390923	322870	2.56733e+06	3.1289e+06	2.19433e+06	2.20541e+06	2.01078e+06	2.30466e+06	526528	535106	409987	1.42524e+06
SJPG0114486.001	sp|P02516|HSP23_DROME	Heat shock protein 23 OS=Drosophila melanogaster OX=7227 GN=Hsp23 PE=2 SV=2	Hsp23	73	11	192681	185086	189000	198027	227704	172948	504572	530788	542526	254546	253912	261475	196907	179558	182987	326425
SJPG0114487.001	sp|P02517|HSP26_DROME	Heat shock protein 26 OS=Drosophila melanogaster OX=7227 GN=Hsp26 PE=1 SV=2	Hsp26	41	6	268573	243103	241430	225253	231672	169527	632136	625709	622709	309914	312433	305291	236224	206747	203342	396202
SJPG0114488.001	sp|P02518|HSP27_DROME	Heat shock protein 27 OS=Drosophila melanogaster OX=7227 GN=Hsp27 PE=1 SV=2	Hsp27	10	4	126766	97608.8	102069	96034.3	62142.8	37257.8	80624.9	121666	87250.8	60846.8	69819.2	59072.3	116387	109150	110130	87042.3
SJPG0100222.001	sp|P02572|ACT2_DROME	Actin-42A OS=Drosophila melanogaster OX=7227 GN=Act42A PE=1 SV=3	Act42A	1169	32	5.88728e+07	5.72994e+07	6.02946e+07	5.85231e+07	6.11306e+07	5.8381e+07	4.95702e+07	4.74857e+07	5.14307e+07	5.16463e+07	5.3335e+07	5.0793e+07	6.16806e+07	5.86101e+07	6.1882e+07	4.79794e+07
SJPG0100225.001	sp|P02574|ACT4_DROME	Actin, larval muscle OS=Drosophila melanogaster OX=7227 GN=Act79B PE=1 SV=2	Act79B	3154	40	5.09021e+07	5.05726e+07	5.25053e+07	5.39812e+07	5.51045e+07	5.28238e+07	4.35586e+07	4.25638e+07	4.48864e+07	4.70253e+07	4.59538e+07	4.59241e+07	5.50993e+07	5.39983e+07	5.47773e+07	4.17652e+07
SJPG0114502.001	sp|P02828|HSP83_DROME	Heat shock protein 83 OS=Drosophila melanogaster OX=7227 GN=Hsp83 PE=1 SV=1	Hsp83	298	43	3.90412e+06	3.9211e+06	3.87881e+06	3.89837e+06	3.67334e+06	3.60294e+06	6.47393e+06	7.16721e+06	6.03498e+06	6.11496e+06	5.87904e+06	6.18666e+06	4.16586e+06	4.09368e+06	4.13204e+06	6.39807e+06
SJPG0117152.001	sp|P02842|SGS8_DROME	Salivary glue protein Sgs-8 OS=Drosophila melanogaster OX=7227 GN=Sgs8 PE=2 SV=1	Sgs8	1	1	34713.3	41390.6	44831.7	39270.3	44804.1	39253.7	38547.2	25402.2	34533.4	70162.9	60412.2	42979.4	36493.3	24962.8	28981	23509.9
SJPG0116663.001	sp|P04052|RPB1_DROME	DNA-directed RNA polymerase II subunit RPB1 OS=Drosophila melanogaster OX=7227 GN=RpII215 PE=3 SV=4	RpII215	22	13	70867.8	75636	66949.3	73790.3	69164	70707.2	66319.1	70270.7	70659.4	72850.8	72997.3	70909.8	72244.9	71434.7	71069.6	75136.2
SJPG0111997.001	sp|P04146|COPIA_DROME	Copia protein OS=Drosophila melanogaster OX=7227 GN=GIP PE=1 SV=3	GIP	65	12	690897	704837	654918	800339	741506	873234	1.63751e+06	1.72641e+06	1.59913e+06	1.58209e+06	1.59274e+06	1.62976e+06	1.08312e+06	1.15125e+06	1.14312e+06	2.08955e+06
SJPG0115349.001	sp|P04197|MYB_DROME	Myb protein OS=Drosophila melanogaster OX=7227 GN=Myb PE=1 SV=2	Myb	3	3	27985.2	28804.8	26325.3	25054.7	27768.6	26506.3	30533.5	30566.8	29296.3	27712.2	27596.8	30034.4	27362	22614.8	28027.9	33202.8
SJPG0116703.001	sp|P04359|RL32_DROME	60S ribosomal protein L32 OS=Drosophila melanogaster OX=7227 GN=RpL32 PE=1 SV=3	RpL32	13	8	235292	260734	238634	208138	182500	197166	278250	329863	267180	288088	236796	311773	211476	236347	241459	307243
SJPG0116506.001	sp|P04388|RAS2_DROME	Ras-like protein 2 OS=Drosophila melanogaster OX=7227 GN=Ras64B PE=1 SV=2	Ras64B	51	14	315738	333161	311408	329743	328522	331283	368782	393010	363759	403811	356205	386484	312524	330307	311451	402493
SJPG0111731.001	sp|P04412|EGFR_DROME	Epidermal growth factor receptor OS=Drosophila melanogaster OX=7227 GN=Egfr PE=1 SV=3	Egfr	5	4	29483.6	28669.2	32664.9	29839.9	31833.9	24866	36060.7	36815.1	37105.3	33807.2	30479.3	34502.1	30157.4	32193.9	34271.9	34932.1
SJPG0106778.001	sp|P04657|CYC1_DROME	Cytochrome c-1 OS=Drosophila melanogaster OX=7227 GN=Cyt-c-d PE=2 SV=2	Cyt-c-d	8	4	1.40001e+06	1.83383e+06	1.57725e+06	2.35363e+06	1.61233e+06	1.67252e+06	541271	802046	634325	733749	799405	646560	3.26068e+06	3.06172e+06	2.39073e+06	768826
SJPG0120194.001	sp|P04755|ACH3_DROME	Acetylcholine receptor subunit beta-like 1 OS=Drosophila melanogaster OX=7227 GN=nAChRbeta1 PE=2 SV=1	nAChRbeta1	14	4	18972.1	20358.5	19644.6	21904.6	20831.2	19197.7	17860	19884.9	17070	20305.4	20279.7	19435.2	20009.8	19641.3	20005.5	24071.9
SJPG0118255.001	sp|P04814|TRYA_DROME	Trypsin alpha OS=Drosophila melanogaster OX=7227 GN=alphaTry PE=2 SV=1	alphaTry	7	3	25601.2	23667.6	22583.7	25189.7	25601.7	30014.3	17304.3	17190	19983.3	20393.5	23510.1	21897.4	26302	23925.6	26183.5	20796
SJPG0106886.001	sp|P05031|DDC_DROME	Aromatic-L-amino-acid decarboxylase OS=Drosophila melanogaster OX=7227 GN=Ddc PE=1 SV=4	Ddc	22	9	176691	164496	174006	165465	168975	157968	168540	164493	176271	170769	175931	168444	181135	158983	174996	204660
SJPG0116212.001	sp|P05130|KPC1_DROME	Protein kinase C, brain isozyme OS=Drosophila melanogaster OX=7227 GN=Pkc53E PE=2 SV=2	Pkc53E	4	4	69732	71687.9	65197.6	77015.8	71116.7	71826.6	62750.2	67955.4	66734.5	65261.2	77086.7	72965.1	67637.3	72050.6	66188	72563.8
SJPG0116212.002	sp|P05130-2|KPC1_DROME	Isoform Short of Protein kinase C, brain isozyme OS=Drosophila melanogaster OX=7227 GN=Pkc53E	Pkc53E	7	5	159793	149993	144340	157389	160050	146055	147878	138075	152454	136833	165245	151387	150576	142496	159886	158856
SJPG0117436.001	sp|P05205|HP1_DROME	Heterochromatin protein 1 OS=Drosophila melanogaster OX=7227 GN=Su(var)205 PE=1 SV=2	Su	7	4	72742.6	72506.6	70617.2	72071.9	61829.2	75370.2	94604.5	99768.9	77913.8	92408.5	73741.2	86963.1	73668.8	103198	75220.6	105483
SJPG0119115.001	sp|P05303|EF1A2_DROME	Elongation factor 1-alpha 2 OS=Drosophila melanogaster OX=7227 GN=eEF1alpha2 PE=2 SV=2	eEF1alpha2	177	20	9.34696e+06	9.00764e+06	9.36075e+06	8.68514e+06	8.69116e+06	7.8166e+06	8.89763e+06	8.87201e+06	8.95245e+06	9.1061e+06	8.65224e+06	8.99753e+06	1.07149e+07	1.15229e+07	1.12171e+07	8.38773e+06
SJPG0116730.001	sp|P05389|RLA2_DROME	60S acidic ribosomal protein P2 OS=Drosophila melanogaster OX=7227 GN=RpLP2 PE=1 SV=1	RpLP2	22	3	953537	996413	931301	893932	818195	892077	1.02014e+06	1.07309e+06	988347	970071	977645	999532	972225	941341	944460	1.04771e+06
SJPG0100249.001	sp|P05552|ADF1_DROME	Transcription factor Adf-1 OS=Drosophila melanogaster OX=7227 GN=Adf1 PE=2 SV=2	Adf1	5	3	45178.7	43018.3	44398.8	47430.4	46938.9	47494.8	35117.6	41529.6	37805.4	40424.4	41364.8	42731.3	44419.3	45036	43691.7	38673.1
SJPG0115197.001	sp|P05661|MYSA_DROME	Myosin heavy chain, muscle OS=Drosophila melanogaster OX=7227 GN=Mhc PE=1 SV=4	Mhc	7543	208	6.39104e+07	6.58072e+07	6.61251e+07	6.90652e+07	6.94961e+07	6.88538e+07	6.42014e+07	6.42861e+07	6.40937e+07	6.77799e+07	6.49298e+07	6.55847e+07	6.44658e+07	6.58932e+07	6.52067e+07	6.3643e+07
SJPG0115197.010	sp|P05661-10|MYSA_DROME	Isoform 11b of Myosin heavy chain, muscle OS=Drosophila melanogaster OX=7227 GN=Mhc	Mhc	7673	212	6.39337e+07	6.57847e+07	6.61085e+07	6.90131e+07	6.94362e+07	6.88657e+07	6.42472e+07	6.42919e+07	6.41896e+07	6.77965e+07	6.49975e+07	6.56324e+07	6.44104e+07	6.58548e+07	6.51158e+07	6.36555e+07
SJPG0115197.011	sp|P05661-11|MYSA_DROME	Isoform 11c of Myosin heavy chain, muscle OS=Drosophila melanogaster OX=7227 GN=Mhc	Mhc	7557	209	6.38945e+07	6.5801e+07	6.61009e+07	6.90655e+07	6.9496e+07	6.88527e+07	6.41978e+07	6.4296e+07	6.40849e+07	6.77918e+07	6.49248e+07	6.55874e+07	6.44676e+07	6.59238e+07	6.51921e+07	6.36655e+07
SJPG0115197.012	sp|P05661-12|MYSA_DROME	Isoform 11d of Myosin heavy chain, muscle OS=Drosophila melanogaster OX=7227 GN=Mhc	Mhc	7554	210	6.39116e+07	6.58008e+07	6.61109e+07	6.90445e+07	6.94738e+07	6.88281e+07	6.42268e+07	6.43097e+07	6.41071e+07	6.77765e+07	6.49334e+07	6.55848e+07	6.44667e+07	6.58898e+07	6.52086e+07	6.3663e+07
SJPG0115197.013	sp|P05661-13|MYSA_DROME	Isoform 11e of Myosin heavy chain, muscle OS=Drosophila melanogaster OX=7227 GN=Mhc	Mhc	7982	216	6.38773e+07	6.54037e+07	6.61478e+07	6.88721e+07	6.92203e+07	6.81839e+07	6.45363e+07	6.43378e+07	6.43228e+07	6.80528e+07	6.50329e+07	6.58955e+07	6.41311e+07	6.60844e+07	6.54745e+07	6.37183e+07
SJPG0115197.014	sp|P05661-14|MYSA_DROME	Isoform 15b of Myosin heavy chain, muscle OS=Drosophila melanogaster OX=7227 GN=Mhc	Mhc	7529	207	6.39054e+07	6.58091e+07	6.61302e+07	6.90591e+07	6.95011e+07	6.88404e+07	6.42105e+07	6.42972e+07	6.40905e+07	6.77912e+07	6.49231e+07	6.55863e+07	6.44688e+07	6.58825e+07	6.52049e+07	6.36413e+07
SJPG0115197.016	sp|P05661-16|MYSA_DROME	Isoform C of Myosin heavy chain, muscle OS=Drosophila melanogaster OX=7227 GN=Mhc	Mhc	7516	204	6.38934e+07	6.57716e+07	6.61145e+07	6.90228e+07	6.95026e+07	6.88054e+07	6.42345e+07	6.42981e+07	6.40862e+07	6.78067e+07	6.4927e+07	6.5593e+07	6.44797e+07	6.59231e+07	6.52136e+07	6.36655e+07
SJPG0115197.017	sp|P05661-17|MYSA_DROME	Isoform D of Myosin heavy chain, muscle OS=Drosophila melanogaster OX=7227 GN=Mhc	Mhc	8106	209	6.41709e+07	6.61925e+07	6.62285e+07	6.91543e+07	6.97375e+07	6.92086e+07	6.39908e+07	6.41958e+07	6.39967e+07	6.7454e+07	6.50375e+07	6.53257e+07	6.46258e+07	6.56226e+07	6.49798e+07	6.34575e+07
SJPG0115197.018	sp|P05661-18|MYSA_DROME	Isoform E of Myosin heavy chain, muscle OS=Drosophila melanogaster OX=7227 GN=Mhc	Mhc	7493	203	6.39338e+07	6.58218e+07	6.61452e+07	6.90397e+07	6.94949e+07	6.88374e+07	6.42348e+07	6.43051e+07	6.41148e+07	6.77547e+07	6.49391e+07	6.55597e+07	6.44821e+07	6.58457e+07	6.51882e+07	6.36399e+07
SJPG0115197.002	sp|P05661-2|MYSA_DROME	Isoform BDBBA of Myosin heavy chain, muscle OS=Drosophila melanogaster OX=7227 GN=Mhc	Mhc	1114	24	1.75817e+07	1.80155e+07	1.78385e+07	1.75346e+07	1.77342e+07	1.78602e+07	1.68895e+07	1.68613e+07	1.69905e+07	1.68909e+07	1.70272e+07	1.67626e+07	1.63474e+07	1.61095e+07	1.61062e+07	1.63846e+07
SJPG0115197.023	sp|P05661-23|MYSA_DROME	Isoform Q of Myosin heavy chain, muscle OS=Drosophila melanogaster OX=7227 GN=Mhc	Mhc	7516	207	6.39138e+07	6.57698e+07	6.61262e+07	6.90016e+07	6.94783e+07	6.87781e+07	6.42561e+07	6.43072e+07	6.41039e+07	6.77896e+07	6.49387e+07	6.55886e+07	6.44865e+07	6.58928e+07	6.52408e+07	6.36595e+07
SJPG0115197.006	sp|P05661-6|MYSA_DROME	Isoform 7c of Myosin heavy chain, muscle OS=Drosophila melanogaster OX=7227 GN=Mhc	Mhc	7473	208	6.3947e+07	6.59809e+07	6.60708e+07	6.91753e+07	6.96354e+07	6.92245e+07	6.3999e+07	6.42195e+07	6.40665e+07	6.76617e+07	6.49268e+07	6.53708e+07	6.45719e+07	6.58531e+07	6.51051e+07	6.35698e+07
SJPG0120621.001	sp|P05990|PYR1_DROME	CAD protein OS=Drosophila melanogaster OX=7227 GN=r PE=1 SV=3	r	42	24	115489	110505	112455	107539	108429	109807	112389	112402	116595	110123	114654	117417	117506	107047	115290	114565
SJPG0120247.001	sp|P06002|OPS1_DROME	Opsin Rh1 OS=Drosophila melanogaster OX=7227 GN=ninaE PE=1 SV=1	ninaE	1	1	31395.5	31679.9	20603.5	33491.6	30194.7	15176.7	42477.2	36420.1	24949.3	13909.7	18257.4	18900.7	47161.5	48154.9	66838.3	51516.7
SJPG0118257.001	sp|P06603|TBA1_DROME	Tubulin alpha-1 chain OS=Drosophila melanogaster OX=7227 GN=alphaTub84B PE=1 SV=1	alphaTub84B	506	33	1.6793e+07	1.65028e+07	1.69912e+07	1.70679e+07	1.69407e+07	1.5942e+07	1.78744e+07	1.8301e+07	1.7882e+07	1.8694e+07	1.8804e+07	1.84261e+07	1.80809e+07	1.7578e+07	1.75559e+07	1.86217e+07
SJPG0118259.001	sp|P06604|TBA2_DROME	Tubulin alpha-2 chain OS=Drosophila melanogaster OX=7227 GN=alphaTub85E PE=1 SV=1	alphaTub85E	328	28	1.70725e+07	1.71948e+07	1.70593e+07	1.74407e+07	1.70878e+07	1.69751e+07	1.73574e+07	1.80685e+07	1.74314e+07	1.82043e+07	1.83635e+07	1.81638e+07	1.81238e+07	1.75265e+07	1.71722e+07	1.86268e+07
SJPG0118256.001	sp|P06606|TBA4_DROME	Tubulin alpha-4 chain OS=Drosophila melanogaster OX=7227 GN=alphaTub67C PE=3 SV=1	alphaTub67C	2	1	105817	81319.2	106017	90194.2	109737	82243.6	112192	77462.5	115763	84090.4	123177	87830.2	110277	73376.7	115021	86447.4
SJPG0118155.001	sp|P06607|VIT3_DROME	Vitellogenin-3 OS=Drosophila melanogaster OX=7227 GN=Yp3 PE=1 SV=1	Yp3	6	4	235188	212608	232267	189006	221758	163551	181035	197331	226630	233012	243772	193345	265536	235533	253655	215908
SJPG0115221.001	sp|P06742|MLC1_DROME	Myosin light chain alkali OS=Drosophila melanogaster OX=7227 GN=Mlc1 PE=1 SV=4	Mlc1	758	11	1.92532e+07	1.8759e+07	2.02995e+07	2.03493e+07	2.11929e+07	1.93174e+07	2.01789e+07	1.96836e+07	1.997e+07	2.13501e+07	2.00664e+07	2.02615e+07	2.00484e+07	2.02054e+07	2.06055e+07	1.94543e+07
SJPG0117668.001	sp|P06754|TPM1_DROME	Tropomyosin-1, isoforms 9A/A/B OS=Drosophila melanogaster OX=7227 GN=Tm1 PE=1 SV=2	Tm1	724	32	4.08684e+07	4.23258e+07	4.02161e+07	4.36519e+07	4.36717e+07	4.5484e+07	3.00739e+07	3.04296e+07	3.2249e+07	3.42646e+07	3.31608e+07	3.3454e+07	4.21333e+07	4.30597e+07	4.08058e+07	3.07424e+07
SJPG0117668.003	sp|P06754-2|TPM1_DROME	Isoform A of Tropomyosin-1, isoforms 9A/A/B OS=Drosophila melanogaster OX=7227 GN=Tm1	Tm1	303	20	2.5848e+07	2.69849e+07	2.54342e+07	2.74193e+07	2.726e+07	2.91367e+07	1.90106e+07	1.93538e+07	2.05085e+07	2.14693e+07	2.11609e+07	2.11542e+07	2.61927e+07	2.66406e+07	2.56855e+07	2.00937e+07
SJPG0100186.001	sp|P07140|ACES_DROME	Acetylcholinesterase OS=Drosophila melanogaster OX=7227 GN=Ace PE=1 SV=1	Ace	24	8	111973	106193	107814	110553	104408	102268	103179	101110	97278.5	106870	103539	106434	113138	125416	123569	120923
SJPG0115119.001	sp|P07190|MAL1_DROME	Maltase A1 OS=Drosophila melanogaster OX=7227 GN=Mal-A1 PE=2 SV=2	Mal-A1	136	24	804803	689503	603436	687847	779659	963182	373565	518105	461373	739611	854207	930647	573662	622536	686500	681379
SJPG0115120.001	sp|P07191|MAL2_DROME	Maltase A2 OS=Drosophila melanogaster OX=7227 GN=Mal-A2 PE=2 SV=2	Mal-A2	18	9	193821	231588	170900	149533	164291	216856	88969.5	136723	104357	130970	141245	135549	201792	180347	188761	147436
SJPG0115121.001	sp|P07192|MAL3_DROME	Maltase A3 OS=Drosophila melanogaster OX=7227 GN=Mal-A3 PE=2 SV=2	Mal-A3	44	9	105206	161761	121780	110187	113737	144211	79087.2	112325	77651.2	86590.5	82036.9	71897.3	169381	127504	133812	93570.5
SJPG0112034.001	sp|P07486|G3P1_DROME	Glyceraldehyde-3-phosphate dehydrogenase 1 OS=Drosophila melanogaster OX=7227 GN=Gapdh1 PE=2 SV=2	Gapdh1	1498	30	3.08952e+07	3.041e+07	3.24616e+07	3.26924e+07	3.30466e+07	3.11837e+07	2.59459e+07	2.47949e+07	2.60905e+07	2.49246e+07	2.54549e+07	2.50165e+07	3.16791e+07	3.2962e+07	3.1775e+07	2.11819e+07
SJPG0112035.001	sp|P07487|G3P2_DROME	Glyceraldehyde-3-phosphate dehydrogenase 2 OS=Drosophila melanogaster OX=7227 GN=Gapdh2 PE=1 SV=2	Gapdh2	1402	32	3.04091e+07	3.00568e+07	3.1822e+07	3.22732e+07	3.25242e+07	3.10573e+07	2.55947e+07	2.48636e+07	2.55522e+07	2.49372e+07	2.53096e+07	2.48402e+07	3.30712e+07	3.43943e+07	3.29943e+07	2.12059e+07
SJPG0106410.001	sp|P07668|CLAT_DROME	Choline O-acetyltransferase OS=Drosophila melanogaster OX=7227 GN=ChAT PE=1 SV=3	ChAT	17	10	127964	133792	116483	117682	117927	126833	107970	121128	113335	106086	105816	104970	117926	120767	113741	143796
SJPG0119043.001	sp|P07713|DECA_DROME	Protein decapentaplegic OS=Drosophila melanogaster OX=7227 GN=dpp PE=1 SV=2	dpp	1	1	33850.9	40121.2	29425.5	38841.3	45637.1	53766.4	21405.3	35668.5	27811.1	25727.7	41962.9	28463.4	41365.8	23157.3	21924.6	22702.1
SJPG0100294.003	sp|P07764-3|ALF_DROME	Isoform Beta of Fructose-bisphosphate aldolase OS=Drosophila melanogaster OX=7227 GN=Ald1	Ald1	1251	31	3.01604e+07	2.88977e+07	3.13395e+07	3.18995e+07	3.32977e+07	3.09112e+07	2.58742e+07	2.46832e+07	2.66962e+07	2.60063e+07	2.66121e+07	2.57989e+07	3.20456e+07	3.3226e+07	3.32532e+07	2.31843e+07
SJPG0114465.001	sp|P07909|ROA1_DROME	Heterogeneous nuclear ribonucleoprotein A1 OS=Drosophila melanogaster OX=7227 GN=Hrb98DE PE=2 SV=1	Hrb98DE	34	10	607125	567312	607135	555121	531478	488506	685092	670374	673658	652315	673579	682095	620796	634937	673473	709101
SJPG0119707.001	sp|P08111|L2GL_DROME	Lethal(2) giant larvae protein OS=Drosophila melanogaster OX=7227 GN=l(2)gl PE=1 SV=2	l	40	16	196032	176764	188829	185600	183385	180088	200608	191935	200167	212569	219191	213018	188753	191227	214420	205488
SJPG0119707.004	sp|P08111-4|L2GL_DROME	Isoform D of Lethal(2) giant larvae protein OS=Drosophila melanogaster OX=7227 GN=l(2)gl	l	38	15	195262	180015	187356	187097	184323	183688	198212	193763	198677	212487	216946	212278	188853	191586	211808	204389
SJPG0106506.001	sp|P08120|CO4A1_DROME	Collagen alpha-1(IV) chain OS=Drosophila melanogaster OX=7227 GN=Col4a1 PE=1 SV=3	Col4a1	21	6	313596	259783	278951	264243	247094	211933	209268	189824	189186	219207	251253	226505	299283	257725	253562	223078
SJPG0100339.001	sp|P08144|AMYA_DROME	Alpha-amylase A OS=Drosophila melanogaster OX=7227 GN=Amy-p PE=2 SV=1	Amy-p	125	27	628001	628405	608643	862195	900573	846591	818693	833524	763167	1.21388e+06	1.07124e+06	1.12881e+06	848074	874964	788561	940427
SJPG0111806.001	sp|P08171|EST6_DROME	Esterase-6 OS=Drosophila melanogaster OX=7227 GN=Est-6 PE=1 SV=2	Est-6	109	19	3.61694e+06	3.56347e+06	3.45799e+06	3.54226e+06	3.74643e+06	3.28935e+06	3.0228e+06	3.19141e+06	3.10394e+06	3.85662e+06	3.82664e+06	3.94526e+06	3.61014e+06	3.84624e+06	3.48347e+06	3.71397e+06
SJPG0106469.001	sp|P08181|CSK2A_DROME	Casein kinase II subunit alpha OS=Drosophila melanogaster OX=7227 GN=CkIIalpha PE=1 SV=2	CkIIalpha	60	12	275361	279005	272349	268151	258432	260510	320168	322837	303683	331665	307938	325652	250583	264653	258148	347673
SJPG0106472.001	sp|P08182|CSK2B_DROME	Casein kinase II subunit beta OS=Drosophila melanogaster OX=7227 GN=CkIIbeta PE=2 SV=2	CkIIbeta	21	6	133617	128504	128499	124426	124794	121446	155118	148042	148463	152170	149744	156949	115069	124101	117944	157937
SJPG0116659.001	sp|P08266|RPB2_DROME	DNA-directed RNA polymerase II subunit RPB2 OS=Drosophila melanogaster OX=7227 GN=RpII140 PE=2 SV=2	RpII140	28	21	122891	116633	121993	118609	122044	119965	132642	132793	127729	137823	137844	134026	131466	133148	132898	119459
SJPG0117157.001	sp|P08510|KCNAS_DROME	Potassium voltage-gated channel protein Shaker OS=Drosophila melanogaster OX=7227 GN=Sh PE=1 SV=3	Sh	5	4	30260.9	29722.4	31961.8	32249.6	31171	29330.1	31123	30490.8	28668.3	30477.5	31570.5	29109.9	32410.7	35746	33170.2	32755.9
SJPG0116729.001	sp|P08570|RLA1_DROME	60S acidic ribosomal protein P1 OS=Drosophila melanogaster OX=7227 GN=RpLP1 PE=1 SV=2	RpLP1	50	4	2.77495e+06	2.91859e+06	2.8026e+06	2.71153e+06	2.53651e+06	2.69007e+06	2.96562e+06	3.1621e+06	2.9708e+06	2.9675e+06	2.77518e+06	3.04397e+06	3.02306e+06	3.1799e+06	2.91886e+06	3.13788e+06
SJPG0100968.001	sp|P08630|BTKL_DROME	Tyrosine-protein kinase Btk29A OS=Drosophila melanogaster OX=7227 GN=Btk29A PE=2 SV=2	Btk29A	2	2	33008.1	31436.5	31080.9	37614.7	36116.9	40504.5	30323.9	35832.6	30767.1	33690.1	36650.3	30119.8	45229.5	29334.7	35360.4	41268.3
SJPG0116502.001	sp|P08645|RAP1_DROME	Ras-related protein Rap1 OS=Drosophila melanogaster OX=7227 GN=Rap1 PE=2 SV=2	Rap1	59	12	896963	839112	880479	918279	943768	892942	874798	849640	876700	949562	925642	944723	937424	1.00568e+06	967010	845471
SJPG0116507.001	sp|P08646|RAS1_DROME	Ras-like protein 1 OS=Drosophila melanogaster OX=7227 GN=Ras85D PE=1 SV=2	Ras85D	24	7	205543	201753	213134	202158	203335	204979	231038	227579	222775	232048	221721	228420	211733	206751	204106	235241
SJPG0119114.001	sp|P08736|EF1A1_DROME	Elongation factor 1-alpha 1 OS=Drosophila melanogaster OX=7227 GN=eEF1alpha1 PE=1 SV=2	eEF1alpha1	194	20	9.77159e+06	9.10813e+06	9.28802e+06	8.95191e+06	8.9422e+06	8.4192e+06	8.65718e+06	8.86092e+06	8.7582e+06	8.90376e+06	8.83812e+06	9.13831e+06	1.05582e+07	1.0303e+07	1.04577e+07	8.83801e+06
SJPG0111761.001	sp|P08761|MSRA_DROME	Peptide methionine sulfoxide reductase OS=Drosophila melanogaster OX=7227 GN=Eip71CD PE=1 SV=2	Eip71CD	15	6	89539.2	90380.1	89921.3	97067.1	91869.7	95364.4	74022.6	76583.6	80888.9	83426.9	83544.6	82561.1	84646.4	75863.6	77064.6	103988
SJPG0118571.001	sp|P08841|TBB3_DROME	Tubulin beta-3 chain OS=Drosophila melanogaster OX=7227 GN=betaTub60D PE=2 SV=2	betaTub60D	384	25	6.31641e+06	6.32398e+06	6.46617e+06	6.34425e+06	6.05379e+06	5.79491e+06	6.87453e+06	6.96673e+06	6.60322e+06	7.09124e+06	6.70034e+06	7.06853e+06	6.26707e+06	6.15603e+06	6.26248e+06	7.27765e+06
SJPG0118494.001	sp|P08879|NDKA_DROME	Nucleoside diphosphate kinase OS=Drosophila melanogaster OX=7227 GN=awd PE=1 SV=3	awd	65	7	7.72155e+06	8.2128e+06	7.35557e+06	8.27416e+06	7.61069e+06	8.26003e+06	6.77023e+06	7.18417e+06	6.8431e+06	7.13177e+06	6.89977e+06	7.13796e+06	8.05937e+06	8.71816e+06	7.90948e+06	6.73815e+06
SJPG0114928.001	sp|P08928|LAM0_DROME	Lamin Dm0 OS=Drosophila melanogaster OX=7227 GN=Lam PE=1 SV=4	Lam	77	24	1.1926e+06	1.14916e+06	1.24288e+06	1.31843e+06	1.38996e+06	1.29278e+06	1.33546e+06	1.33414e+06	1.29534e+06	1.38653e+06	1.37893e+06	1.36751e+06	1.28996e+06	1.25717e+06	1.29173e+06	1.26765e+06
SJPG0121042.001	sp|P08970|SUHW_DROME	Protein suppressor of hairy wing OS=Drosophila melanogaster OX=7227 GN=su(Hw) PE=1 SV=2	su	4	4	27218.6	23796	25492.2	32472.5	28170.5	28720.3	28851.8	29972.4	27536.9	30063.7	27849.4	30382.5	30504.1	34151.2	30951.9	30993.4
SJPG0114422.001	sp|P08985|H2AV_DROME	Histone H2A.v OS=Drosophila melanogaster OX=7227 GN=His2Av PE=1 SV=2	His2Av	24	4	360110	351256	355869	365149	349192	367265	302035	327419	316177	329365	326225	345210	350075	366696	375319	345439
SJPG0116717.001	sp|P09180|RL4_DROME	60S ribosomal protein L4 OS=Drosophila melanogaster OX=7227 GN=RpL4 PE=1 SV=2	RpL4	117	17	2.68679e+06	2.85364e+06	2.68649e+06	2.41747e+06	2.42524e+06	2.61677e+06	3.026e+06	3.0281e+06	3.00965e+06	2.94491e+06	2.83964e+06	2.92545e+06	2.70269e+06	2.69676e+06	2.74975e+06	3.19241e+06
SJPG0117670.001	sp|P09491|TPM2_DROME	Tropomyosin-2 OS=Drosophila melanogaster OX=7227 GN=Tm2 PE=2 SV=1	Tm2	616	26	5.0765e+07	5.14786e+07	5.03233e+07	5.49876e+07	5.47898e+07	5.64124e+07	3.75627e+07	3.6191e+07	4.00678e+07	4.22064e+07	4.14922e+07	4.08503e+07	5.3169e+07	5.29309e+07	5.18817e+07	3.72707e+07
SJPG0117670.002	sp|P09491-2|TPM2_DROME	Isoform Embryonic of Tropomyosin-2 OS=Drosophila melanogaster OX=7227 GN=Tm2	Tm2	614	29	5.05581e+07	5.14884e+07	5.02371e+07	5.46816e+07	5.43644e+07	5.60089e+07	3.77797e+07	3.65679e+07	4.03973e+07	4.21694e+07	4.16364e+07	4.0875e+07	5.30596e+07	5.28581e+07	5.15949e+07	3.75562e+07
SJPG0121367.001	sp|P09957|YELL_DROME	Protein yellow OS=Drosophila melanogaster OX=7227 GN=y PE=2 SV=1	y	1	1	8457.61	7972.11	8878.11	11011	11183.8	9618.22	6795.65	6009.26	5684.7	7215.17	6363.57	6135.72	8984.19	6528.69	6368.83	9322.73
SJPG0115244.001	sp|P0C919|MOC2A_DROME	Molybdopterin synthase sulfur carrier subunit OS=Drosophila melanogaster OX=7227 GN=Mocs2A PE=3 SV=1	Mocs2A	3	1	10579	11739.5	11696	10448.1	10183.6	11256.4	17004.7	17396.3	14518.2	12653	13920.2	12835.2	11135.6	11038.5	10990.7	18044.7
SJPG0106345.001	sp|P0DKM0|COA3_DROME	Cytochrome c oxidase assembly factor 3, mitochondrial OS=Drosophila melanogaster OX=7227 GN=Ccdc56 PE=3 SV=1	Ccdc56	7	3	466204	473396	466214	518505	561109	553772	388313	355290	387147	464305	483481	431932	557477	519994	584486	499859
SJPG0118879.001	sp|P10040|CRB_DROME	Protein crumbs OS=Drosophila melanogaster OX=7227 GN=crb PE=1 SV=3	crb	6	5	51440.9	52995.8	53829.2	56092	50895.1	57168	53530.2	58802.3	57188.3	50626.1	56540.4	57342.1	51334.6	50405.3	56389.9	58115.4
SJPG0121306.001	sp|P10090|WHITE_DROME	Protein white OS=Drosophila melanogaster OX=7227 GN=w PE=2 SV=2	w	5	3	22037.9	23669.5	21908.8	22583.9	23824.4	23409.2	111524	97095.2	109210	132322	132285	134362	25121.9	28636.9	30487.6	20385.3
SJPG0118895.001	sp|P10180|CUT_DROME	Homeobox protein cut OS=Drosophila melanogaster OX=7227 GN=ct PE=1 SV=1	ct	2	2	131259	114157	121459	106672	104047	116468	99675.9	90490.5	123156	83176.5	132724	90925	111340	70264.9	76331.6	101669
SJPG0100198.001	sp|P10333|MS2A_DROME	Accessory gland-specific peptide 26Aa OS=Drosophila melanogaster OX=7227 GN=Acp26Aa PE=2 SV=2	Acp26Aa	26	8	489177	689689	520590	650542	390263	701020	157576	421958	250147	150090	196481	479562	455508	694470	789862	273551
SJPG0100199.001	sp|P10334|MS2B_DROME	Accessory gland-specific peptide 26Ab OS=Drosophila melanogaster OX=7227 GN=Acp26Ab PE=2 SV=1	Acp26Ab	7	3	25529.5	38225	28660.2	30983.9	29748.9	38477.8	6822.39	15725.5	11401.8	5849.34	12000.3	20985.1	37666.7	43546.7	58503.1	11516.6
SJPG0120738.001	sp|P10351|XDH_DROME	Xanthine dehydrogenase OS=Drosophila melanogaster OX=7227 GN=ry PE=2 SV=2	ry	63	27	267953	270239	301645	246562	214543	210819	239148	238221	154667	228752	199023	258915	252254	219895	265639	226690
SJPG0121261.001	sp|P10379|UZIP_DROME	Protein unzipped OS=Drosophila melanogaster OX=7227 GN=uzip PE=1 SV=2	uzip	22	9	450262	428713	454598	428521	457993	420120	434180	424001	409009	446077	416676	437846	459965	483287	459006	512538
SJPG0111862.001	sp|P10552|FMRF_DROME	FMRFamide-related peptides OS=Drosophila melanogaster OX=7227 GN=FMRFa PE=1 SV=2	FMRFa	6	5	309722	319324	335280	281855	274454	285272	247677	272414	277512	242323	247856	228373	296029	324118	286179	295730
SJPG0111878.001	sp|P10674|FAS1_DROME	Fasciclin-1 OS=Drosophila melanogaster OX=7227 GN=Fas1 PE=1 SV=1	Fas1	170	30	2.99461e+06	2.9629e+06	3.00354e+06	2.84945e+06	2.83042e+06	2.8425e+06	2.88159e+06	2.91575e+06	2.92512e+06	2.87631e+06	2.80103e+06	2.88143e+06	2.83031e+06	2.94836e+06	2.80447e+06	3.23245e+06
SJPG0120245.001	sp|P10676|NINAC_DROME	Neither inactivation nor afterpotential protein C OS=Drosophila melanogaster OX=7227 GN=ninaC PE=1 SV=2	ninaC	35	21	160389	132469	93161.4	118827	118644	88467.3	150194	108828	115954	64206.3	82681.3	108583	160362	161468	189524	191033
SJPG0121133.001	sp|P10735|RT12_DROME	40S ribosomal protein S12, mitochondrial OS=Drosophila melanogaster OX=7227 GN=tko PE=1 SV=1	tko	2	1	104710	99334.8	112567	104917	104924	98353.1	99732.6	97750	92838.9	106355	111020	111436	116107	116151	120962	115646
SJPG0100224.001	sp|P10987|ACT1_DROME	Actin-5C OS=Drosophila melanogaster OX=7227 GN=Act5C PE=1 SV=4	Act5C	1233	37	5.86306e+07	5.68291e+07	6.00669e+07	5.83793e+07	6.09717e+07	5.78178e+07	4.96428e+07	4.74984e+07	5.14184e+07	5.19858e+07	5.33857e+07	5.1123e+07	6.17348e+07	5.8805e+07	6.2224e+07	4.82548e+07
SJPG0114932.001	sp|P11046|LAMB1_DROME	Laminin subunit beta-1 OS=Drosophila melanogaster OX=7227 GN=LanB1 PE=1 SV=4	LanB1	131	37	2.58996e+06	2.63589e+06	2.60508e+06	2.59294e+06	2.58022e+06	2.65514e+06	2.49453e+06	2.47539e+06	2.50166e+06	2.52333e+06	2.55076e+06	2.55787e+06	2.66231e+06	2.57423e+06	2.5711e+06	2.6707e+06
SJPG0114477.001	sp|P11146|HSP7B_DROME	Heat shock 70 kDa protein cognate 2 OS=Drosophila melanogaster OX=7227 GN=Hsc70-2 PE=1 SV=2	Hsc70-2	10	6	175132	165254	161200	156134	137691	128540	229050	236439	226551	187980	198546	181227	170145	150436	160489	167396
SJPG0114479.001	sp|P11147|HSP7D_DROME	Heat shock 70 kDa protein cognate 4 OS=Drosophila melanogaster OX=7227 GN=Hsc70-4 PE=1 SV=3	Hsc70-4	532	37	4.54716e+06	4.5058e+06	4.42247e+06	4.35195e+06	4.38169e+06	4.20412e+06	6.86693e+06	7.14234e+06	6.35544e+06	6.55008e+06	6.2631e+06	6.52346e+06	4.7096e+06	4.83008e+06	4.78628e+06	6.35419e+06
SJPG0116488.001	sp|P11346|KRAF1_DROME	Raf homolog serine/threonine-protein kinase Raf OS=Drosophila melanogaster OX=7227 GN=Raf PE=1 SV=6	Raf	2	2	35556.4	36035.6	34245.2	31483.2	33068.7	33330.9	29119.1	31407.7	28965	29619.5	30436.8	27034.9	34407.5	30239.2	36046.3	36493.9
SJPG0118951.001	sp|P11420|DA_DROME	Protein daughterless OS=Drosophila melanogaster OX=7227 GN=da PE=1 SV=1	da	1	1	42922.6	45817.9	43553.1	46636.1	45910.3	48644.9	40172	44346.5	45973.3	43810	40146.1	43834.9	45897.3	43035.7	43396.7	51975.7
SJPG0120184.001	sp|P11584|ITBX_DROME	Integrin beta-PS OS=Drosophila melanogaster OX=7227 GN=mys PE=1 SV=3	mys	54	16	770949	715430	790741	755427	743240	726460	887122	892792	859084	951039	877628	949469	731138	794085	806517	918821
SJPG0100963.001	sp|P11929|BSG2_DROME	Blastoderm-specific protein 25D OS=Drosophila melanogaster OX=7227 GN=Bsg25D PE=1 SV=3	Bsg25D	2	1	14793.1	12561.8	16109.1	13202.8	13957.4	12552.8	13283.8	14262.4	13940.4	14364.8	13480.2	14902.8	17267.1	14273	11906.8	14345.6
SJPG0115018.001	sp|P11995|LSP1A_DROME	Larval serum protein 1 alpha chain OS=Drosophila melanogaster OX=7227 GN=Lsp1alpha PE=2 SV=3	Lsp1alpha	25	18	268462	273719	270964	92221.7	96828.4	94968.8	264403	273643	261466	100764	103963	116920	171180	165813	171250	97290.1
SJPG0115019.001	sp|P11996|LSP1B_DROME	Larval serum protein 1 beta chain OS=Drosophila melanogaster OX=7227 GN=Lsp1beta PE=2 SV=3	Lsp1beta	122	36	1.34057e+06	1.37156e+06	1.27524e+06	550408	546699	538162	1.4392e+06	1.49989e+06	1.42296e+06	621839	608768	716618	935346	928037	900448	607990
SJPG0118806.001	sp|P12024|CHAO_DROME	Chaoptin OS=Drosophila melanogaster OX=7227 GN=chp PE=1 SV=2	chp	24	15	112965	92476.3	78558.5	95412.7	108245	74271.5	115293	91348.2	89170.7	68122	77426.6	94966.9	117673	114496	127842	133354
SJPG0119541.001	sp|P12080|ITA2_DROME	Integrin alpha-PS2 OS=Drosophila melanogaster OX=7227 GN=if PE=1 SV=2	if	56	21	1.27583e+06	1.30303e+06	1.25211e+06	1.31505e+06	1.25591e+06	1.30599e+06	1.41589e+06	1.42422e+06	1.38508e+06	1.56777e+06	1.44338e+06	1.49643e+06	1.2379e+06	1.34974e+06	1.2417e+06	1.39794e+06
SJPG0119025.001	sp|P12252|PDE4B_DROME	cAMP-specific 3',5'-cyclic phosphodiesterase OS=Drosophila melanogaster OX=7227 GN=dnc PE=1 SV=4	dnc	117	31	359369	360425	359189	363058	364331	369644	423594	420948	412857	426194	421871	428512	373129	379733	375057	353579
SJPG0121046.001	sp|P12297|SUWA_DROME	Protein suppressor of white apricot OS=Drosophila melanogaster OX=7227 GN=su(w[a]) PE=1 SV=3	su	1	1	21144.6	20636.6	24689.7	20426.3	20013.6	19313.5	21939.1	26545.1	23736.5	23693.6	21125	21214.4	20725.8	23890	19883.5	24784.2
SJPG0116206.001	sp|P12370|KAPC1_DROME	cAMP-dependent protein kinase catalytic subunit 1 OS=Drosophila melanogaster OX=7227 GN=Pka-C1 PE=1 SV=3	Pka-C1	52	17	988791	1.07291e+06	987116	969970	989309	967896	887869	969777	925561	873399	928934	886922	947381	931300	896804	954502
SJPG0100370.001	sp|P12426|APT_DROME	Adenine phosphoribosyltransferase OS=Drosophila melanogaster OX=7227 GN=Aprt PE=2 SV=3	Aprt	8	6	196234	194475	210206	170432	170941	173947	182057	179830	181446	157672	168397	160951	139273	122654	128646	171994
SJPG0101020.001	sp|P12613|TCPA_DROME	T-complex protein 1 subunit alpha OS=Drosophila melanogaster OX=7227 GN=CCT1 PE=2 SV=2	CCT1	86	24	911437	869350	899311	940624	896261	867593	982992	983191	956919	1.02496e+06	1.03475e+06	1.03504e+06	918577	905989	937512	996958
SJPG0118192.001	sp|P12646|G6PD_DROME	Glucose-6-phosphate 1-dehydrogenase OS=Drosophila melanogaster OX=7227 GN=Zw PE=1 SV=2	Zw	70	21	727607	629063	690305	627956	666186	597824	669243	649002	644586	629161	642905	655412	788567	751438	801774	632998
SJPG0116297.001	sp|P12881|PSA1_DROME	Proteasome subunit alpha type-1 OS=Drosophila melanogaster OX=7227 GN=Prosalpha6 PE=1 SV=1	Prosalpha6	91	15	2.29959e+06	2.25145e+06	2.37625e+06	2.34609e+06	2.37954e+06	2.25432e+06	4.9075e+06	4.8435e+06	4.26936e+06	4.56783e+06	4.45149e+06	4.75585e+06	2.48305e+06	2.40168e+06	2.57054e+06	4.70567e+06
SJPG0116249.001	sp|P12982|PP12_DROME	Serine/threonine-protein phosphatase alpha-2 isoform OS=Drosophila melanogaster OX=7227 GN=Pp1-87B PE=1 SV=1	Pp1-87B	102	18	510838	500554	534775	511902	495750	502546	456504	446815	492494	461510	472599	454263	513207	509965	506979	454685
SJPG0119436.001	sp|P13002|ELF1_DROME	Protein grainyhead OS=Drosophila melanogaster OX=7227 GN=grh PE=1 SV=3	grh	3	3	10133.7	10451.7	12065.3	9981.07	14122.5	11736.3	12623.7	10500.1	10396.1	13507.6	14613.6	14700.9	10828.8	12771.4	13257.4	14090
SJPG0116758.001	sp|P13008|RS26_DROME	40S ribosomal protein S26 OS=Drosophila melanogaster OX=7227 GN=RpS26 PE=1 SV=1	RpS26	6	2	79855.5	79732.9	78582.7	70334.1	69749.5	68321.2	87877.3	97254.5	94541.6	88019.2	86092.7	90980.6	79027.3	77229.1	82552.1	99409.2
SJPG0111577.001	sp|P13060|EF2_DROME	Elongation factor 2 OS=Drosophila melanogaster OX=7227 GN=EF2 PE=1 SV=4	EF2	399	61	4.52932e+06	4.40293e+06	4.4662e+06	4.24705e+06	4.1927e+06	4.12022e+06	6.11826e+06	6.30143e+06	5.84144e+06	6.18656e+06	6.07453e+06	6.12212e+06	5.01815e+06	5.10435e+06	5.16937e+06	5.82443e+06
SJPG0120282.001	sp|P13217|PIPA_DROME	1-phosphatidylinositol 4,5-bisphosphate phosphodiesterase OS=Drosophila melanogaster OX=7227 GN=norpA PE=1 SV=4	norpA	27	11	57378.9	53655.4	50608.3	53514.1	54987.1	52131.7	52906.3	51338	52068.5	45080.7	48133.2	50709.8	57296.2	56306.2	59668.6	62132.6
SJPG0120282.002	sp|P13217-2|PIPA_DROME	Isoform C of 1-phosphatidylinositol 4,5-bisphosphate phosphodiesterase OS=Drosophila melanogaster OX=7227 GN=norpA	norpA	29	13	81542.7	76272	72486.2	76570.7	77778	74739.4	75311.8	73084.7	74477.1	64637.9	69081.6	72249.4	81515.6	79716.7	84102.3	88048.6
SJPG0120815.001	sp|P13368|7LESS_DROME	Protein sevenless OS=Drosophila melanogaster OX=7227 GN=sev PE=1 SV=2	sev	12	11	91861.1	98837.5	90779.2	100673	97859.3	98367.9	79005.5	80755.4	80154.7	85015.3	90960.6	80563.6	85812.3	82786.6	87515.8	81650
SJPG0118248.001	sp|P13395|SPTCA_DROME	Spectrin alpha chain OS=Drosophila melanogaster OX=7227 GN=alpha-Spec PE=1 SV=2	alpha-Spec	709	125	4.43556e+06	4.32077e+06	4.36489e+06	4.31989e+06	4.39536e+06	4.37465e+06	4.27656e+06	4.43971e+06	4.37469e+06	4.42145e+06	4.39982e+06	4.44682e+06	4.66455e+06	4.6768e+06	4.63323e+06	4.68126e+06
SJPG0120071.001	sp|P13469|MODU_DROME	DNA-binding protein modulo OS=Drosophila melanogaster OX=7227 GN=mod PE=1 SV=2	mod	62	16	566853	567226	536923	537325	509680	524811	578475	597892	580650	592796	613816	627412	612232	581517	633720	607714
SJPG0106794.001	sp|P13496|DCTN1_DROME	Dynactin subunit 1 OS=Drosophila melanogaster OX=7227 GN=DCTN1-p150 PE=1 SV=2	DCTN1-p150	54	21	452869	448578	449377	451338	452089	458073	490515	486518	495585	496800	526373	493433	449157	421640	438571	483681
SJPG0119170.001	sp|P13582|EAST_DROME	Serine protease easter OS=Drosophila melanogaster OX=7227 GN=ea PE=1 SV=3	ea	5	4	11488	10874.1	11271.6	10822.1	12027.7	10512.5	12675.3	11664.2	10085.9	12076.1	11948.6	11329.8	13294.2	12451.1	11635.4	11242.2
SJPG0100473.001	sp|P13607|ATNA_DROME	Sodium/potassium-transporting ATPase subunit alpha OS=Drosophila melanogaster OX=7227 GN=Atpalpha PE=1 SV=3	Atpalpha	858	75	1.51486e+07	1.44638e+07	1.50078e+07	1.47794e+07	1.50047e+07	1.4723e+07	1.41234e+07	1.38641e+07	1.43378e+07	1.41493e+07	1.41374e+07	1.41967e+07	1.48384e+07	1.53479e+07	1.49814e+07	1.52792e+07
SJPG0119547.001	sp|P13677|KPC2_DROME	Protein kinase C, eye isozyme OS=Drosophila melanogaster OX=7227 GN=inaC PE=1 SV=1	inaC	4	2	58121.6	49813.5	50722	51052.9	57173.5	47141.5	55315.5	44530.7	55281.9	45538.2	56224.7	49855.6	53208.2	44732.1	61304.5	55200.3
SJPG0116213.001	sp|P13678|KPC3_DROME	Protein kinase C OS=Drosophila melanogaster OX=7227 GN=Pkc98E PE=2 SV=2	Pkc98E	33	13	184765	195093	202370	182646	189543	196728	179240	192116	193974	177304	192463	181414	175695	186919	186411	242712
SJPG0112144.001	sp|P13706|GPDA_DROME	Glycerol-3-phosphate dehydrogenase [NAD(+)], cytoplasmic OS=Drosophila melanogaster OX=7227 GN=Gpdh PE=1 SV=3	Gpdh	1071	36	1.78568e+07	1.79235e+07	1.88539e+07	1.87697e+07	1.89277e+07	1.84237e+07	1.27856e+07	1.23182e+07	1.34669e+07	1.29846e+07	1.38177e+07	1.33152e+07	1.61841e+07	1.66017e+07	1.61645e+07	1.13355e+07
SJPG0112144.002	sp|P13706-2|GPDA_DROME	Isoform GPDH-1 of Glycerol-3-phosphate dehydrogenase [NAD(+)], cytoplasmic OS=Drosophila melanogaster OX=7227 GN=Gpdh	Gpdh	1080	38	1.78543e+07	1.79304e+07	1.88573e+07	1.87666e+07	1.89249e+07	1.84325e+07	1.27933e+07	1.23204e+07	1.34692e+07	1.29894e+07	1.38196e+07	1.33082e+07	1.61747e+07	1.65846e+07	1.61655e+07	1.13355e+07
SJPG0119334.001	sp|P13709|FSH_DROME	Homeotic protein female sterile OS=Drosophila melanogaster OX=7227 GN=fs(1)h PE=1 SV=2	fs	6	5	46506	44475.2	46315.8	49348.4	51019.4	44807.2	49943	52674.4	53096.5	55370.9	52710.6	50213.6	51784.6	43838.6	51350.4	57234.2
SJPG0120657.001	sp|P14199|REF2P_DROME	Protein ref(2)P OS=Drosophila melanogaster OX=7227 GN=ref(2)P PE=1 SV=2	ref	35	14	126991	130332	128490	149506	147775	138706	399041	420932	359039	385154	369978	384265	134353	131232	141672	315412
SJPG0115254.001	sp|P14318|MP20_DROME	Muscle-specific protein 20 OS=Drosophila melanogaster OX=7227 GN=Mp20 PE=2 SV=2	Mp20	142	10	4.58293e+06	4.2882e+06	4.45725e+06	3.54688e+06	3.72326e+06	3.37497e+06	6.40592e+06	6.34579e+06	6.10222e+06	5.25328e+06	5.16658e+06	5.12164e+06	4.05679e+06	3.86926e+06	3.88161e+06	6.24968e+06
SJPG0111789.001	sp|P15007|ENO_DROME	Enolase OS=Drosophila melanogaster OX=7227 GN=Eno PE=1 SV=2	Eno	1096	35	3.12973e+07	3.07416e+07	3.2991e+07	3.43173e+07	3.45646e+07	3.25152e+07	2.68227e+07	2.57991e+07	2.67548e+07	2.74745e+07	2.70793e+07	2.75593e+07	3.20254e+07	3.50676e+07	3.33523e+07	2.3372e+07
SJPG0114933.001	sp|P15215|LAMC1_DROME	Laminin subunit gamma-1 OS=Drosophila melanogaster OX=7227 GN=LanB2 PE=2 SV=2	LanB2	171	46	1.36347e+06	1.35068e+06	1.39917e+06	1.40304e+06	1.42152e+06	1.40465e+06	1.32482e+06	1.2961e+06	1.35618e+06	1.32203e+06	1.40093e+06	1.33586e+06	1.4371e+06	1.34621e+06	1.3744e+06	1.36063e+06
SJPG0111880.001	sp|P15278|FAS3_DROME	Fasciclin-3 OS=Drosophila melanogaster OX=7227 GN=Fas3 PE=1 SV=1	Fas3	15	9	491265	552136	470547	537244	504621	533801	461033	525638	485722	529144	491358	492241	481851	506539	492282	557262
SJPG0119005.001	sp|P15330|DORS_DROME	Embryonic polarity protein dorsal OS=Drosophila melanogaster OX=7227 GN=dl PE=1 SV=2	dl	98	30	485438	496618	486687	466193	485238	471840	665887	642696	645068	662262	653337	645501	455658	447674	465449	545376
SJPG0117695.001	sp|P15348|TOP2_DROME	DNA topoisomerase 2 OS=Drosophila melanogaster OX=7227 GN=Top2 PE=1 SV=1	Top2	66	33	188701	193974	179663	200557	189377	194202	251453	283873	244551	269937	272069	276308	193970	196711	189932	263316
SJPG0116760.001	sp|P15357|RS27A_DROME	Ubiquitin-40S ribosomal protein S27a OS=Drosophila melanogaster OX=7227 GN=RpS27A PE=1 SV=2	RpS27A	191	6	1.67981e+07	1.77695e+07	1.704e+07	1.79891e+07	1.84587e+07	1.9036e+07	2.51622e+07	2.74845e+07	2.47084e+07	2.30305e+07	2.43121e+07	2.32481e+07	1.89569e+07	1.86877e+07	1.87992e+07	2.44643e+07
SJPG0100411.001	sp|P15372|ARRA_DROME	Phosrestin-2 OS=Drosophila melanogaster OX=7227 GN=Arr1 PE=1 SV=1	Arr1	4	3	48310.7	37835	24513.8	35258.1	36650.9	25693.8	51166	34801.8	32573.1	19715.4	26825.3	38018.1	50040.5	52675.9	65751.8	46675.2
SJPG0117973.001	sp|P16163|URIC_DROME	Uricase OS=Drosophila melanogaster OX=7227 GN=Uro PE=2 SV=2	Uro	19	6	311925	317140	235526	263194	226545	236094	212070	157387	166191	159516	198627	158738	246157	238193	289552	243545
SJPG0119441.001	sp|P16371|GROU_DROME	Protein groucho OS=Drosophila melanogaster OX=7227 GN=gro PE=1 SV=3	gro	5	4	28198.3	28176.1	27952	27956.7	25645.6	27155.3	28138.7	26405.4	28475.8	30054.2	32451.2	30655	29312.9	29495.7	30295	30319.3
SJPG0112030.001	sp|P16378|GNAO_DROME	G protein alpha o subunit OS=Drosophila melanogaster OX=7227 GN=Galphao PE=1 SV=1	Galphao	62	16	1.27834e+06	1.20877e+06	1.22487e+06	1.22132e+06	1.20284e+06	1.19855e+06	1.22782e+06	1.29763e+06	1.25497e+06	1.27196e+06	1.20322e+06	1.28929e+06	1.22066e+06	1.33045e+06	1.29642e+06	1.50683e+06
SJPG0120301.001	sp|P16554|NUMB_DROME	Protein numb OS=Drosophila melanogaster OX=7227 GN=numb PE=1 SV=2	numb	6	4	55220.4	55233.2	53262.3	59473.9	54729.6	60851.9	50538.1	49597.8	52365.8	52293.5	54306.9	53988.8	60099.3	58714.2	61734	61099.5
SJPG0100918.001	sp|P16568|BICD_DROME	Protein bicaudal D OS=Drosophila melanogaster OX=7227 GN=BicD PE=1 SV=2	BicD	9	8	69004.3	74502.9	70354.4	73155.8	69012	76996.1	71001.9	73307.4	72430.5	76787.4	68119.8	70209.1	69557.9	71420.9	67286.3	76688.9
SJPG0116354.001	sp|P16620|PTP69_DROME	Tyrosine-protein phosphatase 69D OS=Drosophila melanogaster OX=7227 GN=Ptp69D PE=1 SV=2	Ptp69D	25	15	111589	110746	109192	115189	114780	116958	124004	126726	119755	129926	124703	132034	90901.6	91649.7	89662.7	126014
SJPG0114936.001	sp|P16621|LAR_DROME	Tyrosine-protein phosphatase Lar OS=Drosophila melanogaster OX=7227 GN=Lar PE=1 SV=2	Lar	3	3	36267.1	39953.9	36229.8	40132.2	35133.2	38409.4	33431.2	34300.4	33825	34799.8	34698.2	31285.9	34978.5	33164.3	33435.8	37300.6
SJPG0116209.001	sp|P16905|KAPR1_DROME	cAMP-dependent protein kinase type I regulatory subunit OS=Drosophila melanogaster OX=7227 GN=Pka-R1 PE=2 SV=2	Pka-R1	66	10	785267	715639	814993	706967	768103	693921	953689	840044	1.00044e+06	862687	917752	841710	700023	678593	730086	816045
SJPG0116208.001	sp|P16912|KAPC3_DROME	cAMP-dependent protein kinase catalytic subunit 3 OS=Drosophila melanogaster OX=7227 GN=Pka-C3 PE=2 SV=2	Pka-C3	4	2	51189.8	49892.7	54720.9	44001.2	44656.1	41357.6	61498.6	50664.4	55954.5	52229.3	48529.2	48694.9	37266.1	44712.2	42715	52846.3
SJPG0119203.001	sp|P16914|ELAV_DROME	Protein elav OS=Drosophila melanogaster OX=7227 GN=elav PE=2 SV=1	elav	10	6	108958	106933	110117	103018	107370	97191.4	119531	123486	122920	115356	119101	122242	110145	104586	102681	120412
SJPG0120910.001	sp|P17133|RU17_DROME	U1 small nuclear ribonucleoprotein 70 kDa OS=Drosophila melanogaster OX=7227 GN=snRNP-U1-70K PE=1 SV=2	snRNP-U1-70K	5	3	49343.2	49649.7	46869.8	49530.1	45548.2	47892.4	46524.9	51273.3	47560.2	49273	49750	46654.2	50719.4	47039.7	48651.4	50880.9
SJPG0114827.001	sp|P17210|KINH_DROME	Kinesin heavy chain OS=Drosophila melanogaster OX=7227 GN=Khc PE=1 SV=2	Khc	81	27	559348	542301	558043	525537	542439	531470	610190	590340	590421	578728	579526	563567	567811	538354	551259	630209
SJPG0106336.001	sp|P17336|CATA_DROME	Catalase OS=Drosophila melanogaster OX=7227 GN=Cat PE=1 SV=2	Cat	320	28	6.46249e+06	6.68763e+06	6.53241e+06	6.39296e+06	6.37082e+06	6.47214e+06	8.96911e+06	8.93148e+06	8.05417e+06	6.97492e+06	7.29621e+06	7.19607e+06	6.62581e+06	6.06721e+06	6.28064e+06	7.09386e+06
SJPG0116746.001	sp|P17704|RS17_DROME	40S ribosomal protein S17 OS=Drosophila melanogaster OX=7227 GN=RpS17 PE=1 SV=2	RpS17	40	8	3.23124e+06	2.76354e+06	2.94979e+06	2.70207e+06	2.90222e+06	2.38295e+06	3.61617e+06	3.56948e+06	3.41183e+06	3.5271e+06	3.45394e+06	3.53271e+06	3.14546e+06	2.99878e+06	3.30039e+06	3.24601e+06
SJPG0106926.001	sp|P17719|DYR_DROME	Dihydrofolate reductase OS=Drosophila melanogaster OX=7227 GN=Dhfr PE=1 SV=3	Dhfr	5	4	36972.3	38195.4	41015.9	51212.7	50588.8	42818.8	41366	39404.6	36739.2	52380.1	50069.3	50391.7	41662.2	41868.1	41147.6	37668.7
SJPG0118885.001	sp|P17886|CRN_DROME	Protein crooked neck OS=Drosophila melanogaster OX=7227 GN=crn PE=2 SV=2	crn	5	5	19380.6	18866.3	19324.1	18662.8	19340.3	22079.7	20532.9	22726.6	20333	20709.4	22857.6	22166.2	21027.5	20364.4	18955	21961.6
SJPG0115940.001	sp|P17917|PCNA_DROME	Proliferating cell nuclear antigen OS=Drosophila melanogaster OX=7227 GN=PCNA PE=1 SV=2	PCNA	1	1	17814.5	16826.9	18694.7	16684.7	16111.5	19107.3	14981.3	13645.2	17414.8	17544.9	13052.3	17313.5	20130.6	17058.2	18090	15745
SJPG0117161.001	sp|P17971|KCNAL_DROME	Potassium voltage-gated channel protein Shal OS=Drosophila melanogaster OX=7227 GN=Shal PE=1 SV=2	Shal	6	6	68171.7	63764.2	71623.6	60810.3	63590.3	57341.3	68991.1	60872.1	65165.5	62531.6	65392.3	64487.1	60901.4	58580.4	63280.1	64427.4
SJPG0117163.001	sp|P17972|KCNAW_DROME	Potassium voltage-gated channel protein Shaw OS=Drosophila melanogaster OX=7227 GN=Shaw PE=2 SV=1	Shaw	2	2	26467.4	26514.9	29869.5	28028.9	30437.8	23452.4	26462.8	24202.7	21816.1	27098.6	23908.5	25308.3	26393.5	27633	26974.2	21700
SJPG0116291.001	sp|P18053|PSA4_DROME	Proteasome subunit alpha type-4 OS=Drosophila melanogaster OX=7227 GN=Prosalpha3 PE=1 SV=2	Prosalpha3	75	13	382442	361242	393036	384386	407729	358327	937678	915346	820865	858511	887839	873592	428986	402025	440411	903668
SJPG0100229.001	sp|P18091|ACTN_DROME	Alpha-actinin, sarcomeric OS=Drosophila melanogaster OX=7227 GN=Actn PE=1 SV=2	Actn	1012	68	1.63368e+07	1.64086e+07	1.65607e+07	1.67096e+07	1.70746e+07	1.70531e+07	1.62475e+07	1.57754e+07	1.66539e+07	1.57728e+07	1.66011e+07	1.56354e+07	1.60071e+07	1.57619e+07	1.57572e+07	1.51744e+07
SJPG0100229.004	sp|P18091-4|ACTN_DROME	Isoform Adult muscle of Alpha-actinin, sarcomeric OS=Drosophila melanogaster OX=7227 GN=Actn	Actn	1015	69	1.63368e+07	1.64086e+07	1.65607e+07	1.67096e+07	1.70746e+07	1.70531e+07	1.62475e+07	1.57754e+07	1.66539e+07	1.57728e+07	1.66011e+07	1.56354e+07	1.60071e+07	1.57619e+07	1.57572e+07	1.51744e+07
SJPG0116718.001	sp|P18101|RL40_DROME	Ubiquitin-60S ribosomal protein L40 OS=Drosophila melanogaster OX=7227 GN=RpL40 PE=1 SV=2	RpL40	177	5	1.65478e+07	1.7562e+07	1.68646e+07	1.79487e+07	1.85486e+07	1.90079e+07	2.54115e+07	2.78171e+07	2.48446e+07	2.31953e+07	2.45712e+07	2.33736e+07	1.89123e+07	1.85062e+07	1.86412e+07	2.4612e+07
SJPG0111855.001	sp|P18106|FER_DROME	Tyrosine-protein kinase Fer OS=Drosophila melanogaster OX=7227 GN=FER PE=1 SV=3	FER	10	7	56766.4	52514.4	52022.1	58022.3	57799.4	58878.4	61884.5	63348.2	63218.8	72165.9	73590.1	74580.7	48849.7	49290.9	50514.4	73514.8
SJPG0112092.001	sp|P18173|DHGL_DROME	Glucose dehydrogenase [FAD, quinone] OS=Drosophila melanogaster OX=7227 GN=Gld PE=3 SV=3	Gld	14	11	373147	376603	342703	330204	336882	314937	313992	368558	316711	348957	317552	330690	353106	356205	328123	389149
SJPG0114743.001	sp|P18289|JRA_DROME	Transcription factor AP-1 OS=Drosophila melanogaster OX=7227 GN=Jra PE=1 SV=2	Jra	2	2	9410.69	10933	6967.11	8751.89	9724.26	8129.02	9206.13	10269.3	8941	8474.1	6216.84	10835.6	7766.53	7058.65	8390.9	8901.21
SJPG0120819.001	sp|P18431|SGG_DROME	Protein kinase shaggy OS=Drosophila melanogaster OX=7227 GN=sgg PE=1 SV=3	sgg	47	13	389883	357129	401788	353766	353210	331118	405424	378105	387411	346124	354452	353126	375539	370449	379913	394480
SJPG0120819.002	sp|P18431-1|SGG_DROME	Isoform SGG46 of Protein kinase shaggy OS=Drosophila melanogaster OX=7227 GN=sgg	sgg	48	14	388871	356034	401303	352307	354809	330339	404562	379843	388460	346267	357070	353336	377491	367950	379617	393568
SJPG0115222.001	sp|P18432|MLR_DROME	Myosin regulatory light chain 2 OS=Drosophila melanogaster OX=7227 GN=Mlc2 PE=1 SV=2	Mlc2	1030	26	5.00818e+07	4.93091e+07	5.38982e+07	5.52541e+07	5.78386e+07	5.11502e+07	5.60499e+07	5.43424e+07	5.30959e+07	5.9228e+07	5.47746e+07	5.65205e+07	5.51514e+07	5.72187e+07	5.76991e+07	5.46751e+07
SJPG0120489.001	sp|P18459|TY3H_DROME	Tyrosine 3-monooxygenase OS=Drosophila melanogaster OX=7227 GN=ple PE=2 SV=2	ple	6	6	69903.3	65084.6	63368.4	65345.1	70920.1	66628	54932.1	59031.3	61074.2	57933.8	63510.4	62986.2	75289.9	69433.8	68252.6	59050.2
SJPG0118284.001	sp|P18487|A37C_DROME	Protein anon-37Cs OS=Drosophila melanogaster OX=7227 GN=anon-37Cs PE=2 SV=3	anon-37Cs	1	1	31140.2	33834.2	29947.5	28923.9	30231.2	27694.6	32577.4	36887.6	35679	31447	31568.9	29995.4	37928	45314.6	37916.4	30916.5
SJPG0117460.001	sp|P18489|SYB_DROME	Synaptobrevin OS=Drosophila melanogaster OX=7227 GN=Syb PE=2 SV=3	Syb	4	2	426549	447147	418376	436235	444151	492628	466215	491288	461448	488938	468896	499487	399437	421019	358818	455486
SJPG0118468.001	sp|P18824|ARM_DROME	Armadillo segment polarity protein OS=Drosophila melanogaster OX=7227 GN=arm PE=1 SV=1	arm	39	17	93933.1	89162.8	91739.8	91008	92561.8	93690.4	92363	86341.4	89316.5	93219.6	91912	97933.5	94461.6	97235.6	98862.7	98599.3
SJPG0120123.001	sp|P18930|NU3M_DROME	NADH-ubiquinone oxidoreductase chain 3 OS=Drosophila melanogaster OX=7227 GN=mt:ND3 PE=3 SV=1	mt	1	1	112916	123155	111605	135325	144868	146314	89085	95742.5	92818.9	111104	100910	106776	122151	136262	125621	98868.1
SJPG0120120.001	sp|P18935|CYB_DROME	Cytochrome b OS=Drosophila melanogaster OX=7227 GN=mt:Cyt-b PE=3 SV=2	mt	7	1	146010	156197	145417	162029	169140	167605	122841	121370	130936	132342	143542	127865	149817	166052	153470	132833
SJPG0100412.001	sp|P19107|ARRB_DROME	Phosrestin-1 OS=Drosophila melanogaster OX=7227 GN=Arr2 PE=1 SV=2	Arr2	12	5	174496	139248	86774.8	113321	123867	79615.9	161230	104678	113572	64805.5	83765.4	123037	159416	181524	209220	205557
SJPG0116636.001	sp|P19109|DDX17_DROME	ATP-dependent RNA helicase p62 OS=Drosophila melanogaster OX=7227 GN=Rm62 PE=1 SV=3	Rm62	86	20	349568	331649	335383	328851	317940	315846	354694	358635	353073	350365	354568	354174	316781	324183	330018	352898
SJPG0117459.012	sp|P19339-12|SXL_DROME	Isoform R of Protein sex-lethal OS=Drosophila melanogaster OX=7227 GN=Sxl	Sxl	2	2	26968.8	24377.9	22543.4	26124.3	22987.8	27119.3	21883.6	21660.7	26637.5	24188.6	21641.3	21681.6	26024	21751.7	24168.3	23978.9
SJPG0121251.001	sp|P19351|TNNT_DROME	Troponin T, skeletal muscle OS=Drosophila melanogaster OX=7227 GN=up PE=1 SV=3	up	328	30	3.59587e+07	3.61467e+07	3.3868e+07	3.73105e+07	3.7935e+07	3.8332e+07	2.52762e+07	2.54549e+07	2.6912e+07	2.77516e+07	2.80743e+07	2.75736e+07	3.63556e+07	3.56239e+07	3.38343e+07	2.42037e+07
SJPG0121251.011	sp|P19351-11|TNNT_DROME	Isoform 11 of Troponin T, skeletal muscle OS=Drosophila melanogaster OX=7227 GN=up	up	376	30	3.63993e+07	3.64519e+07	3.51188e+07	3.82458e+07	3.92822e+07	3.94565e+07	2.42881e+07	2.40443e+07	2.64341e+07	2.70116e+07	2.76624e+07	2.66333e+07	3.74835e+07	3.63795e+07	3.51899e+07	2.31401e+07
SJPG0121251.012	sp|P19351-12|TNNT_DROME	Isoform 12 of Troponin T, skeletal muscle OS=Drosophila melanogaster OX=7227 GN=up	up	298	29	3.62408e+07	3.59397e+07	3.39252e+07	3.73781e+07	3.81598e+07	3.82098e+07	2.52146e+07	2.52358e+07	2.69294e+07	2.76971e+07	2.80367e+07	2.76652e+07	3.65578e+07	3.58278e+07	3.39909e+07	2.38736e+07
SJPG0116727.001	sp|P19889|RLA0_DROME	60S acidic ribosomal protein P0 OS=Drosophila melanogaster OX=7227 GN=RpLP0 PE=1 SV=1	RpLP0	77	10	800586	709005	826173	705791	721805	571593	1.00139e+06	984975	914569	959627	872718	958876	859646	949940	979989	964204
SJPG0106776.001	sp|P19967|CYB5R_DROME	Cytochrome b5-related protein OS=Drosophila melanogaster OX=7227 GN=Cyt-b5-r PE=2 SV=2	Cyt-b5-r	44	8	317744	276194	304719	288620	302883	277400	346583	329435	324406	303257	296118	308581	349643	321817	332339	313654
SJPG0116113.001	sp|P20007|PCKG_DROME	Phosphoenolpyruvate carboxykinase [GTP] OS=Drosophila melanogaster OX=7227 GN=Pepck PE=2 SV=2	Pepck	69	23	532805	531649	515447	444054	430668	458279	540428	557415	535886	473043	467028	486513	462373	439481	430092	525111
SJPG0116658.001	sp|P20028|RPA2_DROME	DNA-directed RNA polymerase I subunit RPA2 OS=Drosophila melanogaster OX=7227 GN=RpI135 PE=1 SV=2	RpI135	6	4	17767.1	15672.6	16742.3	17889.1	15714.6	16169.3	18660.3	16999.4	18569	21926.3	20975.7	22250.4	19274.9	22135.8	21207.5	22027.3
SJPG0121260.001	sp|P20153|USP_DROME	Protein ultraspiracle OS=Drosophila melanogaster OX=7227 GN=usp PE=1 SV=1	usp	5	4	38037.7	37938.2	38034.3	35641.5	34703	33887.4	40194.1	39756.5	38609.8	39803.7	37552.8	40224	38017	41311	42416.3	42938
SJPG0117582.001	sp|P20227|TBP_DROME	TATA-box-binding protein OS=Drosophila melanogaster OX=7227 GN=Tbp PE=1 SV=1	Tbp	1	1	54225.8	57535.2	55275.4	61089.3	58516.6	52631	59126	65970	54746.4	70165.5	59445.1	63625	53213.8	59061	55098.8	73116.5
SJPG0112019.001	sp|P20228|DCE_DROME	Glutamate decarboxylase OS=Drosophila melanogaster OX=7227 GN=Gad1 PE=2 SV=2	Gad1	126	22	1.2854e+06	1.18111e+06	1.30909e+06	1.23116e+06	1.27338e+06	1.17668e+06	1.28146e+06	1.27871e+06	1.26027e+06	1.28767e+06	1.21533e+06	1.28918e+06	1.29402e+06	1.3441e+06	1.37667e+06	1.38467e+06
SJPG0117628.001	sp|P20232|TFS2_DROME	Transcription elongation factor S-II OS=Drosophila melanogaster OX=7227 GN=TfIIS PE=2 SV=1	TfIIS	7	3	67132.5	67391.1	61808	67967.2	62300.2	66166.8	66800.5	77542.6	68463.7	69512.9	66725.8	71285.1	67345.3	69994.9	67280.8	75428.2
SJPG0115922.001	sp|P20240|OTE_DROME	Otefin OS=Drosophila melanogaster OX=7227 GN=Ote PE=1 SV=2	Ote	7	4	44869.7	46571.3	45419.9	42732.2	46913.1	45258.6	47528.5	46347.2	48190	45379.5	51565.3	49168.4	42823.6	42593.2	43335.4	44546.4
SJPG0115649.001	sp|P20241|NRG_DROME	Neuroglian OS=Drosophila melanogaster OX=7227 GN=Nrg PE=1 SV=2	Nrg	122	27	958239	988004	946601	1.00479e+06	996656	1.03247e+06	935200	979849	975661	1.05997e+06	1.02965e+06	1.03681e+06	971144	976817	925335	1.05708e+06
SJPG0119574.001	sp|P20348|JANA_DROME	Sex-regulated protein janus-A OS=Drosophila melanogaster OX=7227 GN=janA PE=2 SV=2	janA	17	6	106788	93636.2	110765	90158.1	86737.7	79943	99308.7	93210.5	95724.9	79691.9	82066.3	76623.5	80080.3	83946	88472	101541
SJPG0121262.001	sp|P20351|T23O_DROME	Tryptophan 2,3-dioxygenase OS=Drosophila melanogaster OX=7227 GN=v PE=1 SV=1	v	15	9	126212	130691	118221	99449.5	99779.6	103610	154352	158242	159762	116776	113176	118239	110347	97019.5	100265	144794
SJPG0112029.001	sp|P20353|GNAI_DROME	G protein alpha i subunit OS=Drosophila melanogaster OX=7227 GN=Galphai PE=1 SV=2	Galphai	21	8	1.19617e+06	1.14701e+06	1.17527e+06	1.11085e+06	1.1097e+06	1.10805e+06	1.22874e+06	1.22971e+06	1.19202e+06	1.25417e+06	1.18011e+06	1.24911e+06	1.12686e+06	1.18768e+06	1.18946e+06	1.3903e+06
SJPG0112032.001	sp|P20354|GNAS_DROME	G protein alpha s subunit OS=Drosophila melanogaster OX=7227 GN=Galphas PE=2 SV=1	Galphas	46	13	1.21437e+06	1.20884e+06	1.22279e+06	1.14296e+06	1.09037e+06	1.14415e+06	1.37866e+06	1.3593e+06	1.3382e+06	1.31477e+06	1.29258e+06	1.3508e+06	1.08751e+06	1.10772e+06	1.08596e+06	1.54362e+06
SJPG0112032.002	sp|P20354-2|GNAS_DROME	Isoform A of G protein alpha s subunit OS=Drosophila melanogaster OX=7227 GN=Galphas	Galphas	46	13	1.20796e+06	1.20114e+06	1.21571e+06	1.13877e+06	1.10456e+06	1.15092e+06	1.38611e+06	1.35331e+06	1.33908e+06	1.31629e+06	1.29302e+06	1.34616e+06	1.08671e+06	1.10472e+06	1.08779e+06	1.55045e+06
SJPG0112236.001	sp|P20432|GSTD1_DROME	Glutathione S-transferase D1 OS=Drosophila melanogaster OX=7227 GN=GstD1 PE=1 SV=1	GstD1	128	11	4.27182e+06	4.11994e+06	4.26885e+06	4.57999e+06	4.47952e+06	4.59008e+06	8.01691e+06	7.83569e+06	7.59949e+06	7.97256e+06	8.05481e+06	8.26297e+06	5.39165e+06	5.18955e+06	5.27453e+06	8.43587e+06
SJPG0112228.001	sp|P20477|GLNA1_DROME	Glutamine synthetase 1, mitochondrial OS=Drosophila melanogaster OX=7227 GN=Gs1 PE=2 SV=3	Gs1	45	11	3.5894e+06	3.51813e+06	3.49373e+06	3.28009e+06	3.31632e+06	3.42399e+06	4.07835e+06	4.16202e+06	3.84924e+06	3.7314e+06	3.55966e+06	3.66194e+06	3.4131e+06	3.43194e+06	3.54604e+06	4.68051e+06
SJPG0112230.001	sp|P20478|GLNA2_DROME	Glutamine synthetase 2 cytoplasmic OS=Drosophila melanogaster OX=7227 GN=Gs2 PE=2 SV=3	Gs2	127	22	2.12863e+06	1.92451e+06	2.18125e+06	2.00235e+06	2.24447e+06	2.03624e+06	2.24627e+06	2.03292e+06	2.26879e+06	2.10261e+06	2.33861e+06	2.11909e+06	2.2243e+06	1.96084e+06	2.11937e+06	1.93669e+06
SJPG0120407.001	sp|P21187|PABP_DROME	Polyadenylate-binding protein OS=Drosophila melanogaster OX=7227 GN=pAbp PE=1 SV=3	pAbp	73	23	504387	450480	499850	442602	452116	394826	524529	528570	508065	501891	508409	498765	522700	511704	533495	518950
SJPG0119363.001	sp|P21330|GAGJ_DROME	Nucleic-acid-binding protein from mobile element jockey OS=Drosophila melanogaster OX=7227 GN=gag PE=4 SV=1	gag	3	3	41440.4	39644.9	39084.4	31578	27838.7	34785.4	42787	41480.5	42474.9	35792.9	36450.7	38059.9	34138.1	35983.1	37417.8	45074.3
SJPG0117471.001	sp|P21521|SY65_DROME	Synaptotagmin 1 OS=Drosophila melanogaster OX=7227 GN=Syt1 PE=1 SV=3	Syt1	45	16	1.17302e+06	1.10055e+06	1.14098e+06	1.13162e+06	1.11705e+06	1.13223e+06	1.12525e+06	1.1413e+06	1.15924e+06	1.13507e+06	1.07974e+06	1.14239e+06	1.15525e+06	1.17395e+06	1.17658e+06	1.34829e+06
SJPG0119607.001	sp|P21525|FOSLA_DROME	Transcription factor kayak, isoforms A/B/F OS=Drosophila melanogaster OX=7227 GN=kay PE=1 SV=4	kay	1	1	5618.47	7413.22	6378.56	5524.05	4989.32	5517.16	4435.77	5932.96	7605.58	6296.77	5021.21	6367.71	5182.11	4415.44	4924.51	6447.57
SJPG0117027.001	sp|P21914|SDHB_DROME	Succinate dehydrogenase [ubiquinone] iron-sulfur subunit, mitochondrial OS=Drosophila melanogaster OX=7227 GN=SdhB PE=2 SV=2	SdhB	226	24	1.11604e+07	1.15636e+07	1.1212e+07	1.19034e+07	1.19597e+07	1.22181e+07	8.35522e+06	8.57677e+06	8.78896e+06	8.81211e+06	9.4126e+06	8.9783e+06	1.15165e+07	1.20278e+07	1.15501e+07	8.14945e+06
SJPG0106784.001	sp|P22058|CPD1_DROME	Chromosomal protein D1 OS=Drosophila melanogaster OX=7227 GN=D1 PE=1 SV=3	D1	5	2	234667	234350	228318	227285	216276	212409	229113	233581	222181	210060	212600	230949	218104	215897	236844	233695
SJPG0100359.001	sp|P22464|ANXB9_DROME	Annexin B9 OS=Drosophila melanogaster OX=7227 GN=AnxB9 PE=2 SV=2	AnxB9	135	16	1.56846e+07	1.49889e+07	1.46757e+07	1.37006e+07	1.41962e+07	1.42993e+07	1.77288e+07	1.81245e+07	1.74716e+07	1.76076e+07	1.63772e+07	1.66312e+07	1.44272e+07	1.43548e+07	1.43856e+07	1.78693e+07
SJPG0100359.003	sp|P22464-3|ANXB9_DROME	Isoform c of Annexin B9 OS=Drosophila melanogaster OX=7227 GN=AnxB9	AnxB9	142	18	1.57177e+07	1.49509e+07	1.46886e+07	1.36648e+07	1.42422e+07	1.43046e+07	1.7746e+07	1.8107e+07	1.74681e+07	1.754e+07	1.6435e+07	1.66326e+07	1.4449e+07	1.43368e+07	1.44249e+07	1.77986e+07
SJPG0100357.001	sp|P22465|ANX10_DROME	Annexin B10 OS=Drosophila melanogaster OX=7227 GN=AnxB10 PE=2 SV=3	AnxB10	147	25	2.97664e+06	3.07685e+06	2.96092e+06	2.86014e+06	2.74565e+06	2.85933e+06	4.56329e+06	5.00735e+06	4.28632e+06	4.19923e+06	4.19048e+06	4.32696e+06	2.49788e+06	2.52789e+06	2.48792e+06	5.36499e+06
SJPG0116877.001	sp|P22700|ATC1_DROME	Calcium-transporting ATPase sarcoplasmic/endoplasmic reticulum type OS=Drosophila melanogaster OX=7227 GN=SERCA PE=1 SV=2	SERCA	1706	73	3.51998e+07	3.67599e+07	3.47124e+07	3.70566e+07	3.66458e+07	3.49715e+07	3.37733e+07	3.13804e+07	3.22516e+07	3.18273e+07	3.19998e+07	3.1409e+07	3.47939e+07	3.36488e+07	3.0767e+07	3.74557e+07
SJPG0116877.002	sp|P22700-2|ATC1_DROME	Isoform A of Calcium-transporting ATPase sarcoplasmic/endoplasmic reticulum type OS=Drosophila melanogaster OX=7227 GN=SERCA	SERCA	1819	78	3.53074e+07	3.70207e+07	3.46839e+07	3.70996e+07	3.66641e+07	3.51158e+07	3.36868e+07	3.13002e+07	3.2205e+07	3.18257e+07	3.19992e+07	3.13812e+07	3.47838e+07	3.35714e+07	3.06244e+07	3.7444e+07
SJPG0116293.001	sp|P22769|PSA71_DROME	Proteasome subunit alpha type-7-1 OS=Drosophila melanogaster OX=7227 GN=Prosalpha4 PE=1 SV=2	Prosalpha4	58	13	482094	474177	460935	464328	483161	441125	890614	918779	790926	888477	828590	903441	486424	502451	496438	917740
SJPG0121208.001	sp|P22812|TUBE_DROME	Protein Tube OS=Drosophila melanogaster OX=7227 GN=tub PE=1 SV=4	tub	8	2	294953	280928	320127	290185	262572	291131	358537	391660	360485	342752	258502	341395	313604	311834	298973	378369
SJPG0114552.001	sp|P22817|IDE_DROME	Insulin-degrading enzyme OS=Drosophila melanogaster OX=7227 GN=Ide PE=1 SV=4	Ide	95	29	569018	566031	597100	597142	600329	580928	625693	612015	598406	618991	645499	618221	602354	583861	591333	631740
SJPG0104776.001	sp|P22978|CG445_DROME	Rhodanese domain-containing protein CG4456 OS=Drosophila melanogaster OX=7227 GN=CG4456 PE=2 SV=1	CG4456	1	1	298584	302633	264204	273450	324969	346513	227294	234132	280252	230280	296153	224994	267654	261289	263947	177227
SJPG0120002.001	sp|P23128|DDX6_DROME	ATP-dependent RNA helicase me31b OS=Drosophila melanogaster OX=7227 GN=me31B PE=1 SV=3	me31B	44	16	311235	306306	319541	291088	285983	287865	377737	374854	364792	359290	356186	356256	299983	294524	326467	368899
SJPG0115130.001	sp|P23226|MA205_DROME	205 kDa microtubule-associated protein OS=Drosophila melanogaster OX=7227 GN=Map205 PE=1 SV=2	Map205	97	22	355275	349009	352661	295163	311739	290686	517959	519158	515893	518566	516448	490104	408342	399298	424899	429101
SJPG0119374.001	sp|P23257|TBG1_DROME	Tubulin gamma-1 chain OS=Drosophila melanogaster OX=7227 GN=gammaTub23C PE=1 SV=2	gammaTub23C	5	4	18027.4	19118.7	17763	20348.9	18297.4	19551.9	22046.2	21233.9	19349.6	21951.5	21985.6	22120.6	20159.9	18507.5	17831.6	24775.6
SJPG0118027.001	sp|P23380|VATL_DROME	V-type proton ATPase 16 kDa proteolipid subunit OS=Drosophila melanogaster OX=7227 GN=Vha16-1 PE=2 SV=1	Vha16-1	23	6	685174	672615	824125	621429	544929	448963	733039	690765	491809	752184	617881	776942	539481	521836	733075	426735
SJPG0106380.001	sp|P23573|CDK2_DROME	Cyclin-dependent kinase 2 OS=Drosophila melanogaster OX=7227 GN=Cdk2 PE=1 SV=1	Cdk2	3	1	113348	105350	104263	102523	104954	88136.1	116463	116452	118357	113032	110779	108065	99731.2	92525.2	104116	132899
SJPG0112031.001	sp|P23625|GNAQ_DROME	G protein alpha q subunit OS=Drosophila melanogaster OX=7227 GN=Galphaq PE=2 SV=2	Galphaq	8	3	115479	101661	103497	96457.1	99750.3	92215.6	127586	96608.7	113509	86549.6	102649	103169	122237	133197	136306	138669
SJPG0112031.002	sp|P23625-2|GNAQ_DROME	Isoform A of G protein alpha q subunit OS=Drosophila melanogaster OX=7227 GN=Galphaq	Galphaq	33	10	252034	248385	262959	250711	245289	249789	251336	246004	246234	254569	250644	247208	260158	276792	279876	273396
SJPG0119343.001	sp|P23647|FUSED_DROME	Serine/threonine-protein kinase fused OS=Drosophila melanogaster OX=7227 GN=fu PE=1 SV=2	fu	2	1	31579.3	32606.2	29307.8	39446.8	41371	47043.7	24688.7	27665.2	28348.7	25416.1	28168.3	24293.9	36906	29478.1	26558.2	21195.2
SJPG0115651.001	sp|P23654|NRT_DROME	Neurotactin OS=Drosophila melanogaster OX=7227 GN=Nrt PE=1 SV=3	Nrt	10	8	102972	94391.5	96523.7	98762.4	99463.6	92933.7	87775.3	85372.7	88480	94719.1	89216.6	84891	97806.2	90141.7	94468.1	99008
SJPG0120157.001	sp|P23696|PP2A_DROME	Serine/threonine-protein phosphatase PP2A OS=Drosophila melanogaster OX=7227 GN=mts PE=2 SV=1	mts	56	15	778497	755616	785042	738006	743169	758212	831810	832531	864210	826326	821410	841528	750774	775453	796920	870409
SJPG0106772.001	sp|P23779|CYTL_DROME	Cystatin-like protein OS=Drosophila melanogaster OX=7227 GN=Cys PE=2 SV=2	Cys	55	5	3.34377e+06	3.32933e+06	3.1021e+06	3.9853e+06	4.38391e+06	4.06539e+06	3.22242e+06	3.1739e+06	3.31453e+06	4.09918e+06	3.86763e+06	3.94233e+06	3.72602e+06	3.37204e+06	3.13256e+06	3.18274e+06
SJPG0120882.001	sp|P24014|SLIT_DROME	Protein slit OS=Drosophila melanogaster OX=7227 GN=sli PE=1 SV=2	sli	7	7	48359.8	46902.2	45829.5	53001.7	52752.2	47971.6	37029.6	33368.5	36424.4	49987.5	48966	45924.5	32960	29066	30146.2	47702.4
SJPG0119695.001	sp|P24156|L2CC_DROME	Protein l(2)37Cc OS=Drosophila melanogaster OX=7227 GN=l(2)37Cc PE=2 SV=2	l	179	20	2.89526e+06	3.0367e+06	2.93745e+06	3.03809e+06	2.98582e+06	3.0501e+06	3.02326e+06	3.07657e+06	2.94374e+06	3.12646e+06	3.01531e+06	3.05743e+06	2.74846e+06	2.87673e+06	2.74445e+06	3.01476e+06
SJPG0120061.001	sp|P24785|MLE_DROME	Dosage compensation regulator OS=Drosophila melanogaster OX=7227 GN=mle PE=1 SV=2	mle	14	8	69418	62881.4	68614.6	65138	63562.4	66297.7	75896.9	76815.5	74625	77041.6	72430.5	78657.7	67493.4	73509.1	72818.7	82733.9
SJPG0106678.001	sp|P25007|PPIA_DROME	Peptidyl-prolyl cis-trans isomerase OS=Drosophila melanogaster OX=7227 GN=Cyp1 PE=1 SV=2	Cyp1	145	14	4.36195e+06	4.11505e+06	4.29769e+06	4.19116e+06	4.24883e+06	4.00222e+06	4.31568e+06	4.29755e+06	4.25724e+06	4.28879e+06	4.35514e+06	4.29117e+06	4.02015e+06	4.13317e+06	4.16397e+06	4.02785e+06
SJPG0116545.001	sp|P25123|GBRB_DROME	Gamma-aminobutyric acid receptor subunit beta OS=Drosophila melanogaster OX=7227 GN=Rdl PE=2 SV=4	Rdl	5	3	82713.1	81035.2	85590.6	86690.8	88387.1	87700	78899.2	83127.1	74530.8	79793.2	79781.9	83315.5	92083.6	82533	85512.1	95782.2
SJPG0117890.001	sp|P25153|UBCD6_DROME	Ubiquitin-conjugating enzyme E2-17 kDa OS=Drosophila melanogaster OX=7227 GN=Ubc6 PE=2 SV=2	Ubc6	17	5	152992	154624	157401	150381	154459	151361	269653	272965	261139	252759	259087	244338	155935	158374	153720	232268
SJPG0118896.001	sp|P25157|GNAL_DROME	Guanine nucleotide-binding protein subunit alpha homolog OS=Drosophila melanogaster OX=7227 GN=cta PE=2 SV=1	cta	11	2	592305	515468	572595	521131	517353	466834	650143	592605	604787	606777	573589	607581	551952	591622	567706	726096
SJPG0121013.001	sp|P25159|STAU_DROME	Maternal effect protein staufen OS=Drosophila melanogaster OX=7227 GN=stau PE=1 SV=2	stau	6	5	36420.7	35807.8	39477.1	32814.4	35627.3	35519.1	39260.4	41694.2	41798.9	36094.8	35598.8	34372.1	32562.5	32762.8	29754.8	38015.9
SJPG0100390.001	sp|P25160|ARL1_DROME	ADP-ribosylation factor-like protein 1 OS=Drosophila melanogaster OX=7227 GN=Arl1 PE=2 SV=5	Arl1	26	8	53778.3	50509.9	50649.3	50513.7	49593.6	50668.2	57600.6	59796.4	56068.8	60876.1	56430.5	59449.3	55358.4	53636	55478.7	65865.9
SJPG0116795.001	sp|P25161|PSMD3_DROME	Probable 26S proteasome non-ATPase regulatory subunit 3 OS=Drosophila melanogaster OX=7227 GN=Rpn3 PE=2 SV=1	Rpn3	72	24	496786	509131	494340	501534	514323	499145	1.06248e+06	1.12045e+06	957909	975062	1.03967e+06	1.01147e+06	548083	511225	524336	1.09124e+06
SJPG0116665.001	sp|P25167|RPC2_DROME	DNA-directed RNA polymerase III subunit RPC2 OS=Drosophila melanogaster OX=7227 GN=RpIII128 PE=2 SV=2	RpIII128	3	2	93920	101722	102102	85145.7	79397.7	96167.3	99477.7	100706	96034.6	99458.7	100819	92780.3	83767.8	80161.4	88582.3	116979
SJPG0116532.001	sp|P25171|RCC1_DROME	Regulator of chromosome condensation OS=Drosophila melanogaster OX=7227 GN=Rcc1 PE=1 SV=2	Rcc1	57	19	829901	814778	833740	821082	829592	857087	760723	810609	798819	793569	816504	824071	814058	858104	841007	844292
SJPG0116444.001	sp|P25228|RAB3_DROME	Ras-related protein Rab-3 OS=Drosophila melanogaster OX=7227 GN=Rab3 PE=1 SV=1	Rab3	32	7	519852	561323	491884	552198	527445	572400	501666	567779	527265	555745	495548	575345	520058	569920	515171	705365
SJPG0118625.001	sp|P25439|BRM_DROME	ATP-dependent helicase brm OS=Drosophila melanogaster OX=7227 GN=brm PE=1 SV=2	brm	14	11	73352.8	71688.7	71291.3	71204.5	71225.5	77668.1	75870.5	71016.6	76684.4	72734.5	78360.1	71378.8	74230.6	68223.7	74126.1	83048.6
SJPG0116219.001	sp|P25455|PIP1_DROME	1-phosphatidylinositol 4,5-bisphosphate phosphodiesterase classes I and II OS=Drosophila melanogaster OX=7227 GN=Plc21C PE=2 SV=3	Plc21C	34	18	171151	166425	168002	158206	160831	150993	172318	165520	177908	149996	154069	152914	165615	155160	160349	183248
SJPG0114470.001	sp|P25722|HS2ST_DROME	Heparin sulfate O-sulfotransferase OS=Drosophila melanogaster OX=7227 GN=Hs2st PE=2 SV=2	Hs2st	1	1	6744.87	7154.33	6348.13	5177.58	6079.71	5080.45	4612.15	6470.57	6453.27	5206.47	6815.18	6045.98	3472.4	7129.46	5355.8	5895.55
SJPG0120588.001	sp|P25822|PUM_DROME	Maternal protein pumilio OS=Drosophila melanogaster OX=7227 GN=pum PE=1 SV=2	pum	2	2	25794	31195.7	24216	26700.9	28947.6	28799.4	22121.6	25930.1	25903.1	25079.8	24091	22123.2	24572.4	24660	27939.5	22526
SJPG0121209.001	sp|P25823|TUD_DROME	Maternal protein tudor OS=Drosophila melanogaster OX=7227 GN=tud PE=1 SV=2	tud	40	24	141465	140836	136221	120591	121911	117413	172025	182972	171279	165790	156812	163886	142582	148403	146645	168255
SJPG0118797.001	sp|P25843|PROF_DROME	Profilin OS=Drosophila melanogaster OX=7227 GN=chic PE=1 SV=1	chic	67	6	993247	1.03977e+06	992976	945580	942860	945909	966578	978412	1.00561e+06	924386	887510	897335	977172	993998	960008	968361
SJPG0119193.001	sp|P25867|UBCD1_DROME	Ubiquitin-conjugating enzyme E2-17 kDa OS=Drosophila melanogaster OX=7227 GN=eff PE=2 SV=1	eff	9	2	546439	540850	548275	465655	443889	480777	278754	272631	333758	259475	255684	237705	1.79527e+06	1.9443e+06	1.77771e+06	236391
SJPG0121043.001	sp|P25991|SUF_DROME	Protein suppressor of forked OS=Drosophila melanogaster OX=7227 GN=su(f) PE=1 SV=2	su	14	9	177231	173759	164660	170174	167712	177012	199798	204846	201185	197997	204263	204685	189656	196141	188519	224070
SJPG0111957.001	sp|P26016|FUR11_DROME	Furin-like protease 1, isoforms 1/1-X/2 OS=Drosophila melanogaster OX=7227 GN=Fur1 PE=2 SV=2	Fur1	4	4	32996.7	30978.2	33030.4	31802.7	34935.1	33587.9	34279.6	32974.1	36500.2	31713.2	36518.6	30526.5	32301.6	29431.1	30375	32346.9
SJPG0116799.001	sp|P26270|PSMD7_DROME	26S proteasome non-ATPase regulatory subunit 7 OS=Drosophila melanogaster OX=7227 GN=Rpn8 PE=1 SV=6	Rpn8	87	17	526863	524569	545996	543166	560360	514786	1.46029e+06	1.60903e+06	1.24654e+06	1.40939e+06	1.36324e+06	1.4654e+06	593434	574975	610386	1.58174e+06
SJPG0112046.001	sp|P26308|GBB1_DROME	Guanine nucleotide-binding protein subunit beta-1 OS=Drosophila melanogaster OX=7227 GN=Gbeta13F PE=1 SV=1	Gbeta13F	84	9	303323	293466	309736	306099	306825	289730	328429	341022	328728	342993	333164	345101	323788	342539	330550	362368
SJPG0117279.001	sp|P26675|SOS_DROME	Protein son of sevenless OS=Drosophila melanogaster OX=7227 GN=Sos PE=1 SV=2	Sos	10	2	469177	407521	430567	400319	384374	424355	451798	456416	459219	346500	329629	389191	535605	434467	441640	445434
SJPG0100493.001	sp|P26686|SRR55_DROME	Serine-arginine protein 55 OS=Drosophila melanogaster OX=7227 GN=B52 PE=1 SV=4	B52	18	7	649771	606686	646981	577808	605373	567174	739416	720275	726691	730802	692731	735498	650700	658054	707644	731146
SJPG0119380.001	sp|P27091|60A_DROME	Protein 60A OS=Drosophila melanogaster OX=7227 GN=gbb PE=1 SV=1	gbb	4	4	20275	19765.2	20128.9	20136.7	20174.4	18840.7	21835.5	22889.8	20818.8	21048.4	20542.9	22084.5	21415.5	20807.5	21439.6	24886.7
SJPG0120831.001	sp|P27619|DYN_DROME	Dynamin OS=Drosophila melanogaster OX=7227 GN=shi PE=1 SV=2	shi	158	46	2.64134e+06	2.44615e+06	2.49813e+06	2.45494e+06	2.47039e+06	2.40661e+06	2.5052e+06	2.53147e+06	2.56528e+06	2.50423e+06	2.56212e+06	2.60414e+06	2.4799e+06	2.58645e+06	2.53748e+06	3.00215e+06
SJPG0120328.001	sp|P27716|INX1_DROME	Innexin inx1 OS=Drosophila melanogaster OX=7227 GN=ogre PE=1 SV=1	ogre	18	8	352217	343038	348855	349690	355106	373626	302340	317694	324444	311129	305527	305137	374103	351771	369936	340579
SJPG0116817.001	sp|P27864|RRP1_DROME	Recombination repair protein 1 OS=Drosophila melanogaster OX=7227 GN=Rrp1 PE=1 SV=2	Rrp1	4	4	22324.2	29660.8	23561.1	21462.1	22477.1	27873.9	25760.2	25058.4	38404.5	22529.1	30406.5	19038.2	22702.3	23354.2	26458	21686.4
SJPG0118123.001	sp|P28466|WNT5_DROME	Protein Wnt-5 OS=Drosophila melanogaster OX=7227 GN=Wnt5 PE=1 SV=2	Wnt5	1	1	74103.6	93320.1	84569.2	84057.8	102518	109117	44317.2	60605.7	63739.2	45938.6	77589.3	51132	86224.3	48816.4	54594.2	40044.4
SJPG0112104.001	sp|P28668|SYEP_DROME	Bifunctional glutamate/proline--tRNA ligase OS=Drosophila melanogaster OX=7227 GN=GluProRS PE=1 SV=2	GluProRS	176	57	1.04656e+06	1.02011e+06	1.07279e+06	962476	1.00352e+06	928089	1.9715e+06	1.98498e+06	1.77655e+06	1.53156e+06	1.57963e+06	1.55332e+06	1.02128e+06	1.0033e+06	1.05025e+06	1.60317e+06
SJPG0119242.001	sp|P28750|EXU_DROME	Maternal protein exuperantia OS=Drosophila melanogaster OX=7227 GN=exu PE=1 SV=2	exu	11	5	154096	113579	120209	98073.3	49195.5	23182.4	42373.2	92369.9	48649.1	28052.5	36133.8	19711.9	161552	141273	139250	52132.3
SJPG0117623.001	sp|P29052|TF2B_DROME	Transcription initiation factor IIB OS=Drosophila melanogaster OX=7227 GN=TfIIB PE=2 SV=1	TfIIB	4	3	48711	47429.2	52953.1	47503.5	49463.4	49838.5	49491.6	43794.9	51178.2	47140	51115.1	47778	48775.9	46108.6	50378.8	48613.2
SJPG0100014.001	sp|P29310|1433Z_DROME	14-3-3 protein zeta OS=Drosophila melanogaster OX=7227 GN=14-3-3zeta PE=1 SV=1	14-3-3zeta	256	14	1.93195e+07	1.88364e+07	1.93354e+07	1.84053e+07	1.8988e+07	1.83416e+07	1.9917e+07	1.91377e+07	1.98835e+07	1.83515e+07	1.90603e+07	1.82156e+07	1.85846e+07	1.80452e+07	1.87182e+07	1.94466e+07
SJPG0100014.002	sp|P29310-2|1433Z_DROME	Isoform VI' of 14-3-3 protein zeta OS=Drosophila melanogaster OX=7227 GN=14-3-3zeta	14-3-3zeta	244	14	1.93294e+07	1.89314e+07	1.92422e+07	1.84238e+07	1.88884e+07	1.83126e+07	1.99144e+07	1.9308e+07	1.98173e+07	1.84718e+07	1.89556e+07	1.82078e+07	1.84075e+07	1.81178e+07	1.86308e+07	1.96298e+07
SJPG0100014.003	sp|P29310-3|1433Z_DROME	Isoform C of 14-3-3 protein zeta OS=Drosophila melanogaster OX=7227 GN=14-3-3zeta	14-3-3zeta	239	14	1.92488e+07	1.89403e+07	1.91467e+07	1.84212e+07	1.88571e+07	1.82748e+07	1.99278e+07	1.93446e+07	1.97679e+07	1.85348e+07	1.8983e+07	1.83316e+07	1.83415e+07	1.81613e+07	1.85778e+07	1.97262e+07
SJPG0116772.001	sp|P29327|RS6_DROME	40S ribosomal protein S6 OS=Drosophila melanogaster OX=7227 GN=RpS6 PE=1 SV=1	RpS6	46	10	1.74092e+06	1.78255e+06	1.73096e+06	1.53547e+06	1.52874e+06	1.49855e+06	1.98035e+06	2.11956e+06	1.94933e+06	1.89747e+06	1.84329e+06	1.92779e+06	1.77211e+06	1.75852e+06	1.82701e+06	2.0761e+06
SJPG0118894.001	sp|P29349|CSW_DROME	Tyrosine-protein phosphatase corkscrew OS=Drosophila melanogaster OX=7227 GN=csw PE=1 SV=2	csw	11	7	117420	107319	123474	116879	121113	109215	166776	152846	154231	159536	145975	166113	127364	136491	137258	159196
SJPG0106310.001	sp|P29413|CALR_DROME	Calreticulin OS=Drosophila melanogaster OX=7227 GN=Calr PE=1 SV=2	Calr	109	15	710499	719889	723391	694350	682658	664173	690619	697250	708907	695091	695335	698451	694266	700280	701221	699063
SJPG0117711.001	sp|P29613|TPIS_DROME	Triosephosphate isomerase OS=Drosophila melanogaster OX=7227 GN=Tpi PE=1 SV=3	Tpi	309	19	1.74476e+07	1.8288e+07	1.76586e+07	1.8625e+07	1.8496e+07	1.88592e+07	1.40441e+07	1.40143e+07	1.45077e+07	1.39517e+07	1.38197e+07	1.37078e+07	1.71366e+07	1.84685e+07	1.7113e+07	1.17418e+07
SJPG0106414.001	sp|P29742|CLH_DROME	Clathrin heavy chain OS=Drosophila melanogaster OX=7227 GN=Chc PE=1 SV=1	Chc	342	78	1.39229e+06	1.34561e+06	1.39494e+06	1.30401e+06	1.2905e+06	1.28551e+06	1.54581e+06	1.53476e+06	1.52508e+06	1.49712e+06	1.50046e+06	1.51234e+06	1.33722e+06	1.30382e+06	1.3637e+06	1.5638e+06
SJPG0118602.001	sp|P29746|BNB_DROME	Protein bangles and beads OS=Drosophila melanogaster OX=7227 GN=bnb PE=1 SV=1	bnb	29	11	593720	608806	581332	578943	601442	603274	576591	588435	579897	584933	582311	568237	627824	566508	557034	635380
SJPG0112048.001	sp|P29829|GBB2_DROME	Guanine nucleotide-binding protein subunit beta-2 OS=Drosophila melanogaster OX=7227 GN=Gbeta76C PE=1 SV=3	Gbeta76C	4	3	43817.2	30190.5	24731.6	26615.9	29797.5	19702.8	36917.5	25992.7	35392.2	15382.7	21077.5	23635	36105.5	37406.3	39701.5	47619.7
SJPG0114475.001	sp|P29843|HSP7A_DROME	Heat shock 70 kDa protein cognate 1 OS=Drosophila melanogaster OX=7227 GN=Hsc70-1 PE=1 SV=1	Hsc70-1	159	27	1.56485e+06	1.62488e+06	1.61185e+06	1.614e+06	1.62986e+06	1.62017e+06	1.86013e+06	1.93027e+06	1.81977e+06	1.87933e+06	1.76601e+06	1.8554e+06	1.60188e+06	1.72566e+06	1.60604e+06	1.85513e+06
SJPG0114478.001	sp|P29844|BIP_DROME	Endoplasmic reticulum chaperone BiP OS=Drosophila melanogaster OX=7227 GN=Hsc70-3 PE=1 SV=2	Hsc70-3	276	34	4.12105e+06	3.96918e+06	4.10409e+06	3.6804e+06	3.82716e+06	3.51439e+06	5.52846e+06	5.65353e+06	5.23535e+06	4.6301e+06	4.69509e+06	4.66674e+06	3.73973e+06	3.68834e+06	3.81643e+06	5.65678e+06
SJPG0114480.001	sp|P29845|HSP7E_DROME	Heat shock 70 kDa protein cognate 5 OS=Drosophila melanogaster OX=7227 GN=Hsc70-5 PE=1 SV=2	Hsc70-5	278	38	5.09285e+06	5.35594e+06	5.03296e+06	4.45475e+06	4.36011e+06	4.41603e+06	6.09698e+06	6.59815e+06	6.08831e+06	5.56931e+06	5.35955e+06	5.48277e+06	4.94651e+06	5.14448e+06	4.9103e+06	6.93563e+06
SJPG0114701.001	sp|P29993|ITPR_DROME	Inositol 1,4,5-trisphosphate receptor OS=Drosophila melanogaster OX=7227 GN=Itpr PE=2 SV=3	Itpr	41	28	117019	112030	115617	115392	115075	106548	113364	109349	109513	113808	112060	115743	119205	113834	118337	113730
SJPG0117693.001	sp|P30189|TOP1_DROME	DNA topoisomerase 1 OS=Drosophila melanogaster OX=7227 GN=Top1 PE=1 SV=1	Top1	15	9	83803.1	80370.9	88467.1	86167.5	86960.6	82697.2	94685.2	96742.3	93503.4	94246.8	96191.1	89060.7	85877.1	84080.2	88863.4	99520.5
SJPG0111958.001	sp|P30432|FUR2_DROME	Furin-like protease 2 OS=Drosophila melanogaster OX=7227 GN=Fur2 PE=2 SV=2	Fur2	1	1	11669	13174.1	13344.9	11364.5	8721.5	7322.83	12597.9	14354.4	13030.5	14737.3	13339.7	13606	8690.41	7197.94	8011.19	19543.5
SJPG0119006.001	sp|P31007|DLG1_DROME	Disks large 1 tumor suppressor protein OS=Drosophila melanogaster OX=7227 GN=dlg1 PE=1 SV=2	dlg1	135	25	3.42961e+06	3.40823e+06	3.53225e+06	3.45412e+06	3.49922e+06	3.47966e+06	3.9393e+06	3.81128e+06	3.90881e+06	3.76487e+06	3.85805e+06	3.66714e+06	3.3921e+06	3.17659e+06	3.24712e+06	3.64433e+06
SJPG0116751.001	sp|P31009|RS2_DROME	40S ribosomal protein S2 OS=Drosophila melanogaster OX=7227 GN=RpS2 PE=1 SV=2	RpS2	99	13	3.58951e+06	3.09885e+06	3.63761e+06	3.11918e+06	3.26268e+06	2.73288e+06	4.56788e+06	4.33933e+06	4.22782e+06	4.39748e+06	4.22567e+06	4.46954e+06	3.84671e+06	4.01853e+06	4.41239e+06	4.55791e+06
SJPG0118038.001	sp|P31409|VATB_DROME	V-type proton ATPase subunit B OS=Drosophila melanogaster OX=7227 GN=Vha55 PE=2 SV=1	Vha55	363	35	4.34428e+06	4.33466e+06	4.3578e+06	4.4044e+06	4.34313e+06	4.15592e+06	4.21223e+06	4.2477e+06	4.25133e+06	4.43942e+06	4.25006e+06	4.40949e+06	4.42452e+06	4.72852e+06	4.83076e+06	4.2252e+06
SJPG0116722.001	sp|P32100|RL7_DROME	60S ribosomal protein L7 OS=Drosophila melanogaster OX=7227 GN=RpL7 PE=1 SV=2	RpL7	68	13	572945	564999	573742	505702	528947	526348	672812	657217	704908	662948	619267	664100	572675	607034	597608	774512
SJPG0100009.001	sp|P32234|128UP_DROME	GTP-binding protein 128up OS=Drosophila melanogaster OX=7227 GN=128up PE=2 SV=2	128up	26	9	151900	156832	136871	151455	137734	150239	189404	210251	180495	206401	191359	202504	131483	145033	145492	229576
SJPG0100399.001	sp|P32392|ARP3_DROME	Actin-related protein 3 OS=Drosophila melanogaster OX=7227 GN=Arp3 PE=2 SV=3	Arp3	33	12	206747	206461	217921	206787	204791	201575	208301	204968	211754	214139	216342	215151	222195	210496	217724	219258
SJPG0106928.001	sp|P32748|PYRD_DROME	Dihydroorotate dehydrogenase (quinone), mitochondrial OS=Drosophila melanogaster OX=7227 GN=Dhod PE=2 SV=2	Dhod	39	10	397061	395542	384955	393316	388860	400745	400033	398757	397829	408882	414029	418756	447713	444348	449894	414869
SJPG0112151.001	sp|P32865|GPRK1_DROME	G protein-coupled receptor kinase 1 OS=Drosophila melanogaster OX=7227 GN=Gprk1 PE=2 SV=2	Gprk1	15	9	58319.8	54827.1	54259.7	50124.3	48673.7	49957.4	56210	57890.5	59225.4	50816.9	50676.3	50766.8	51699.6	49194.4	50348.6	62371.7
SJPG0112152.001	sp|P32866|GPRK2_DROME	G protein-coupled receptor kinase 2 OS=Drosophila melanogaster OX=7227 GN=Gprk2 PE=1 SV=3	Gprk2	9	8	24666.4	25122.2	23854.3	23295.9	24292.1	22109.8	23778.5	22649.9	23430.7	23540.3	24158.3	24444.8	22974.3	24938.6	24135.7	25451.8
SJPG0120736.001	sp|P32870|CYA1_DROME	Ca(2+)/calmodulin-responsive adenylate cyclase OS=Drosophila melanogaster OX=7227 GN=rut PE=1 SV=2	rut	2	2	9479.21	9975.8	8730.55	11452	11369.4	13626.4	7912.83	8129.83	9220.01	9515.43	10711.8	10739.1	9738.5	9747.72	9450.59	8813.08
SJPG0106721.002	sp|P33269-2|CP4D1_DROME	Isoform Short of Cytochrome P450 4d1 OS=Drosophila melanogaster OX=7227 GN=Cyp4d1	Cyp4d1	2	2	23507.1	23236.8	23687.9	26746.6	22173.7	29253.1	27988.3	25667.4	25652.2	28737.4	30125	27393	21030.7	18684.8	22518	22228.1
SJPG0106744.001	sp|P33270|CP6A2_DROME	Cytochrome P450 6a2 OS=Drosophila melanogaster OX=7227 GN=Cyp6a2 PE=2 SV=2	Cyp6a2	41	17	263848	268972	269968	259830	263416	248463	277935	276125	274274	266389	266226	267660	522120	522978	545938	320295
SJPG0112100.001	sp|P33438|GLT_DROME	Glutactin OS=Drosophila melanogaster OX=7227 GN=Glt PE=1 SV=2	Glt	101	21	1.97558e+06	2.01649e+06	1.92107e+06	1.93052e+06	1.93835e+06	1.89249e+06	2.08696e+06	2.24081e+06	2.05205e+06	2.06502e+06	2.03275e+06	2.08086e+06	1.92061e+06	2.03814e+06	1.91595e+06	2.2041e+06
SJPG0119340.001	sp|P33450|FAT_DROME	Cadherin-related tumor suppressor OS=Drosophila melanogaster OX=7227 GN=ft PE=1 SV=3	ft	2	1	70012	86067.7	65060.1	67884.9	53155.8	89531.8	58079.7	66990.8	66441.7	53407.7	66701.3	56325	62641.3	55636.5	50732.5	67942.4
SJPG0111879.001	sp|P34082|FAS2_DROME	Fasciclin-2 OS=Drosophila melanogaster OX=7227 GN=Fas2 PE=1 SV=1	Fas2	19	11	188388	183843	184944	186701	191627	188360	176524	170792	173190	177434	191037	169146	194573	189278	203314	176945
SJPG0119770.001	sp|P34739|TTF2_DROME	Transcription termination factor 2 OS=Drosophila melanogaster OX=7227 GN=lds PE=1 SV=2	lds	1	1	100340	112596	104896	108917	122041	131846	51976.9	63444.4	65157.6	38547.1	56711.3	40401.9	142114	54713.6	73598.4	44635.9
SJPG0118568.001	sp|P35004|TRYB_DROME	Trypsin beta OS=Drosophila melanogaster OX=7227 GN=betaTry PE=2 SV=2	betaTry	1	1	13088.2	14524.6	12750.9	9913.07	8825.46	12708.8	9198.09	9918.15	9879.81	7908.77	10256.1	9266.31	10603.2	8859.7	11712.5	10011.3
SJPG0117906.001	sp|P35122|UCHL_DROME	Ubiquitin carboxyl-terminal hydrolase OS=Drosophila melanogaster OX=7227 GN=Uch PE=2 SV=2	Uch	36	10	249516	230602	257495	216058	203173	186016	582777	607272	527211	452745	448601	452342	227940	228131	236207	660896
SJPG0118551.001	sp|P35128|UBE2N_DROME	Ubiquitin-conjugating enzyme E2 N OS=Drosophila melanogaster OX=7227 GN=ben PE=1 SV=1	ben	42	7	562342	591473	610040	553742	574159	563209	646656	634074	660423	604052	627084	608925	611187	580445	613809	643922
SJPG0118226.001	sp|P35220|CTNA_DROME	Catenin alpha OS=Drosophila melanogaster OX=7227 GN=alpha-Cat PE=1 SV=2	alpha-Cat	13	8	105673	105228	105581	102611	110414	111946	97156.4	101756	93276.7	101860	97395.1	104272	110354	102447	99261.7	106567
SJPG0118598.001	sp|P35381|ATPA_DROME	ATP synthase subunit alpha, mitochondrial OS=Drosophila melanogaster OX=7227 GN=blw PE=1 SV=2	blw	2046	48	4.14168e+07	4.13818e+07	4.29527e+07	4.46341e+07	4.46419e+07	4.34866e+07	3.88144e+07	3.86007e+07	3.88255e+07	4.12788e+07	3.9959e+07	4.08697e+07	4.22426e+07	4.50589e+07	4.34322e+07	3.76931e+07
SJPG0116284.001	sp|P35415|MYSP1_DROME	Paramyosin, long form OS=Drosophila melanogaster OX=7227 GN=Prm PE=1 SV=1	Prm	1351	74	2.86513e+07	2.88997e+07	2.92509e+07	2.74241e+07	2.85896e+07	2.8357e+07	3.33293e+07	3.25648e+07	3.31322e+07	3.0569e+07	3.06128e+07	2.96782e+07	2.72834e+07	2.68159e+07	2.6653e+07	3.06036e+07
SJPG0116284.002	sp|P35416|MYSP2_DROME	Paramyosin, short form OS=Drosophila melanogaster OX=7227 GN=Prm PE=2 SV=2	Prm	849	53	2.92103e+07	2.89405e+07	2.99877e+07	2.82849e+07	2.90163e+07	2.90608e+07	3.15372e+07	3.07809e+07	3.21265e+07	2.95836e+07	3.03311e+07	2.92492e+07	2.81669e+07	2.82397e+07	2.79908e+07	2.91281e+07
SJPG0116135.001	sp|P35421|PUR4_DROME	Phosphoribosylformylglycinamidine synthase OS=Drosophila melanogaster OX=7227 GN=Pfas PE=1 SV=2	Pfas	113	34	494795	473536	477579	419957	418215	423131	661424	651927	645520	528783	482450	525692	556540	523172	529554	635044
SJPG0119295.001	sp|P35554|FTN_DROME	Flightin OS=Drosophila melanogaster OX=7227 GN=fln PE=2 SV=1	fln	124	11	9.55718e+06	9.32936e+06	9.93103e+06	1.07101e+07	1.09525e+07	1.01189e+07	9.20767e+06	8.93638e+06	9.05431e+06	1.02269e+07	9.20588e+06	9.8182e+06	9.88696e+06	1.1442e+07	1.12966e+07	8.83087e+06
SJPG0112126.001	sp|P35600|RFC1_DROME	Replication factor C subunit 1 OS=Drosophila melanogaster OX=7227 GN=Gnf1 PE=1 SV=2	Gnf1	5	5	26838.2	34435.6	29792	27139.1	31193.9	31156.9	26509.8	28332.7	28914.3	28593.1	24976.7	25316	30872.6	32796.6	31560.1	25344.3
SJPG0116355.001	sp|P35832|PTP99_DROME	Tyrosine-protein phosphatase 99A OS=Drosophila melanogaster OX=7227 GN=Ptp99A PE=2 SV=2	Ptp99A	6	4	33399.6	35641	31082.5	35518.3	38139.1	35223.9	30059.4	31027.3	31218.4	33993.3	32386.9	32619.9	32745.9	28242.5	31657	33541.2
SJPG0116062.001	sp|P35875|PARP_DROME	Poly [ADP-ribose] polymerase OS=Drosophila melanogaster OX=7227 GN=Parp PE=1 SV=1	Parp	5	5	15157.3	16963.3	18113.3	15216.1	15890.1	13957.1	28221.3	25759.3	24355.5	25346.3	22389.3	21915.2	19329.6	14851.5	18553.9	24753.6
SJPG0116346.001	sp|P35992|PTP10_DROME	Tyrosine-protein phosphatase 10D OS=Drosophila melanogaster OX=7227 GN=Ptp10D PE=1 SV=4	Ptp10D	1	1	10565.5	11612.1	9891.27	9496.53	10207.3	12539.4	8541.28	11073.2	11429.8	9259.31	11582.3	7994.34	10472.9	7851.13	7832.38	9227.84
SJPG0116253.001	sp|P36179|2AAA_DROME	Serine/threonine-protein phosphatase PP2A 65 kDa regulatory subunit OS=Drosophila melanogaster OX=7227 GN=Pp2A-29B PE=2 SV=4	Pp2A-29B	70	15	938881	854191	973392	894769	927047	802459	1.09348e+06	1.06078e+06	1.06146e+06	1.07752e+06	1.05611e+06	1.06055e+06	963672	970208	1.0161e+06	1.122e+06
SJPG0121358.001	sp|P36188|TNNI_DROME	Troponin I OS=Drosophila melanogaster OX=7227 GN=wupA PE=2 SV=3	wupA	173	16	2.8411e+07	2.9117e+07	2.86679e+07	2.99831e+07	3.04019e+07	3.14524e+07	2.03036e+07	1.94613e+07	2.24395e+07	2.1856e+07	2.27409e+07	2.18424e+07	2.93798e+07	2.93949e+07	2.92621e+07	1.90775e+07
SJPG0121358.010	sp|P36188-10|TNNI_DROME	Isoform 9 of Troponin I OS=Drosophila melanogaster OX=7227 GN=wupA	wupA	175	17	3.63959e+07	3.72318e+07	3.68551e+07	3.83796e+07	3.9034e+07	4.02191e+07	2.59086e+07	2.47135e+07	2.86519e+07	2.77313e+07	2.91137e+07	2.77542e+07	3.76587e+07	3.74494e+07	3.74924e+07	2.40965e+07
SJPG0121358.002	sp|P36188-2|TNNI_DROME	Isoform 1 of Troponin I OS=Drosophila melanogaster OX=7227 GN=wupA	wupA	58	15	2.63114e+07	2.87305e+07	2.44727e+07	2.70567e+07	2.67028e+07	2.9173e+07	1.92018e+07	2.09319e+07	2.00021e+07	2.16018e+07	2.04552e+07	2.15801e+07	2.66709e+07	2.76476e+07	2.48687e+07	2.02069e+07
SJPG0121358.004	sp|P36188-4|TNNI_DROME	Isoform 3 of Troponin I OS=Drosophila melanogaster OX=7227 GN=wupA	wupA	42	11	2.84587e+07	2.70677e+07	2.77766e+07	2.67371e+07	2.92836e+07	2.83433e+07	1.98898e+07	1.78327e+07	2.16968e+07	1.88537e+07	2.05928e+07	1.91027e+07	2.97903e+07	2.72784e+07	2.96189e+07	1.69807e+07
SJPG0121358.008	sp|P36188-8|TNNI_DROME	Isoform 7 of Troponin I OS=Drosophila melanogaster OX=7227 GN=wupA	wupA	64	14	2.70837e+07	2.53614e+07	2.76121e+07	2.70413e+07	2.86364e+07	2.72696e+07	2.13119e+07	1.85433e+07	2.23375e+07	2.04604e+07	2.20821e+07	2.03259e+07	2.74396e+07	2.47024e+07	2.71686e+07	1.85252e+07
SJPG0106893.001	sp|P36192|DEFI_DROME	Defensin OS=Drosophila melanogaster OX=7227 GN=Def PE=3 SV=1	Def	1	1	141834	120043	132136	67378.4	83476.9	74219.7	126856	133546	138162	94657.8	112881	96393.1	80047.2	75420.3	103683	133106
SJPG0116681.001	sp|P36241|RL19_DROME	60S ribosomal protein L19 OS=Drosophila melanogaster OX=7227 GN=RpL19 PE=1 SV=2	RpL19	31	6	997877	932552	1.02227e+06	882002	866470	868163	1.24887e+06	1.20019e+06	1.22471e+06	1.17698e+06	1.08735e+06	1.17843e+06	1.05639e+06	1.08198e+06	1.10409e+06	1.23615e+06
SJPG0121223.001	sp|P36872|2ABA_DROME	Protein phosphatase PP2A 55 kDa regulatory subunit OS=Drosophila melanogaster OX=7227 GN=tws PE=2 SV=1	tws	12	7	97039.4	90005.7	91145.4	92234.5	88324.1	86152.9	100669	107694	102015	103883	98454.2	108111	85401.1	90319	89833.7	119232
SJPG0112082.001	sp|P36951|HYI_DROME	Putative hydroxypyruvate isomerase OS=Drosophila melanogaster OX=7227 GN=Gip PE=2 SV=1	Gip	41	12	539521	496913	520814	511416	489747	516932	500530	503418	480102	491637	470246	514667	576889	558150	566398	538241
SJPG0116660.001	sp|P36958|RPB9_DROME	DNA-directed RNA polymerase II subunit RPB9 OS=Drosophila melanogaster OX=7227 GN=RpII15 PE=2 SV=2	RpII15	6	3	3601.45	4054.47	4656.53	3277.19	3761.69	5054.44	4027.15	3457.62	4309.04	3980.75	4622.42	4219.29	4891.3	4424.72	4780.03	3240.94
SJPG0117249.001	sp|P36975|SNP25_DROME	Synaptosomal-associated protein 25 OS=Drosophila melanogaster OX=7227 GN=Snap25 PE=2 SV=1	Snap25	43	13	319603	294845	302841	287199	304512	288319	273288	267147	271391	269649	275885	279467	328442	299722	300580	342998
SJPG0111893.001	sp|P37193|ADXH1_DROME	Adrenodoxin-like protein 1, mitochondrial OS=Drosophila melanogaster OX=7227 GN=Fdx1 PE=2 SV=3	Fdx1	16	6	326290	338184	343683	372601	378509	389932	507439	507318	486449	461975	506476	460232	387885	392686	404529	464020
SJPG0111941.001	sp|P37236|FREQ_DROME	Frequenin-1 OS=Drosophila melanogaster OX=7227 GN=Frq1 PE=2 SV=2	Frq1	18	7	701889	560354	695726	603964	674582	566138	757246	620128	745160	667583	783170	662596	686075	595217	721239	657282
SJPG0106923.001	sp|P37276|DYHC_DROME	Dynein heavy chain, cytoplasmic OS=Drosophila melanogaster OX=7227 GN=Dhc64C PE=2 SV=2	Dhc64C	386	151	702082	695915	694516	683596	675381	669011	868457	864904	838898	913050	885898	897160	684535	707239	702486	882159
SJPG0106923.002	sp|P37276-2|DYHC_DROME	Isoform C of Dynein heavy chain, cytoplasmic OS=Drosophila melanogaster OX=7227 GN=Dhc64C	Dhc64C	387	151	704226	693079	700230	683792	677871	666790	870518	857448	841625	908612	890553	891205	687074	704247	706988	878358
SJPG0112076.001	sp|P38040|GBG1_DROME	Guanine nucleotide-binding protein subunit gamma-1 OS=Drosophila melanogaster OX=7227 GN=Ggamma1 PE=2 SV=1	Ggamma1	7	1	95298.2	84558.5	99692.7	77874.5	91062.8	82972.4	98133.9	76030.8	93511.4	76585.3	94803.6	71259.5	94795.7	63433.5	90894.1	81347.8
SJPG0121005.001	sp|P38979|RSSA_DROME	40S ribosomal protein SA OS=Drosophila melanogaster OX=7227 GN=sta PE=1 SV=3	sta	66	14	493940	434640	491235	434986	426387	400299	585439	568925	571338	559472	562912	577208	478534	492081	531877	534352
SJPG0116749.001	sp|P39018|RS19A_DROME	40S ribosomal protein S19a OS=Drosophila melanogaster OX=7227 GN=RpS19a PE=1 SV=3	RpS19a	23	7	2.89506e+06	2.55199e+06	2.73755e+06	2.44415e+06	2.47281e+06	2.36518e+06	3.02916e+06	2.9381e+06	2.94792e+06	2.75864e+06	3.01751e+06	2.8773e+06	2.88018e+06	2.71783e+06	3.00222e+06	2.80354e+06
SJPG0118825.001	sp|P39205|CIN_DROME	Molybdenum cofactor synthesis protein cinnamon OS=Drosophila melanogaster OX=7227 GN=cin PE=1 SV=3	cin	13	8	37919.2	37794.1	35940	37106.7	38119.7	39230.7	37151.6	36795.9	34931.2	37822.1	35261.7	40081.8	39235.9	40134.4	35745.3	37893.3
SJPG0100978.001	sp|P39736|BX42_DROME	Puff-specific protein Bx42 OS=Drosophila melanogaster OX=7227 GN=Bx42 PE=1 SV=1	Bx42	6	4	39191.1	42348.6	36364.2	37263.6	34467.7	46312.9	33639	44598.1	38891.5	43142.2	42496.4	36277.1	37795.8	35687.3	35640.1	39911
SJPG0116290.001	sp|P40301|PSA2_DROME	Proteasome subunit alpha type-2 OS=Drosophila melanogaster OX=7227 GN=Prosalpha2 PE=1 SV=1	Prosalpha2	24	11	550602	538787	595499	581779	600535	497857	1.39017e+06	1.49447e+06	1.1633e+06	1.31169e+06	1.21833e+06	1.35263e+06	626540	640718	640251	1.36895e+06
SJPG0116313.001	sp|P40304|PSB1_DROME	Proteasome subunit beta type-1 OS=Drosophila melanogaster OX=7227 GN=Prosbeta6 PE=2 SV=2	Prosbeta6	66	14	325689	305329	322328	313099	331304	320745	609150	631102	578557	600010	648865	630693	361034	351837	380218	663589
SJPG0116977.001	sp|P40320|METK_DROME	S-adenosylmethionine synthase OS=Drosophila melanogaster OX=7227 GN=Sam-S PE=2 SV=2	Sam-S	22	10	601046	608432	579982	517817	471488	516756	671651	722196	643677	549145	581090	591145	601287	586827	580461	712249
SJPG0116977.002	sp|P40320-2|METK_DROME	Isoform 1 of S-adenosylmethionine synthase OS=Drosophila melanogaster OX=7227 GN=Sam-S	Sam-S	8	5	45318.8	58343.6	46827.4	53954.8	38193.4	60318.8	46237.3	71098.9	48004.2	59047.2	43311	56852.6	46985.2	63537.7	39653.1	67281.5
SJPG0120693.001	sp|P40417|ERKA_DROME	Mitogen-activated protein kinase ERK-A OS=Drosophila melanogaster OX=7227 GN=rl PE=1 SV=3	rl	38	12	189734	180880	191145	176191	180340	161349	235160	228460	218515	230361	218344	235412	195955	196353	200048	248466
SJPG0120646.001	sp|P40421|RDGC_DROME	Serine/threonine-protein phosphatase rdgC OS=Drosophila melanogaster OX=7227 GN=rdgC PE=2 SV=1	rdgC	14	8	171613	171192	175213	162594	166370	160272	161877	158606	162386	142784	158375	158328	172543	153753	177414	161808
SJPG0120982.001	sp|P40423|SQH_DROME	Myosin regulatory light chain sqh OS=Drosophila melanogaster OX=7227 GN=sqh PE=1 SV=1	sqh	26	12	183300	183392	181673	189621	174909	183847	221014	235042	216967	257103	235665	249776	186151	184748	196778	255812
SJPG0119238.001	sp|P40427|EXD_DROME	Homeobox protein extradenticle OS=Drosophila melanogaster OX=7227 GN=exd PE=1 SV=1	exd	4	3	20808.5	21071	20877.2	24368.3	24548.7	22049	22812.4	23684.6	21962.3	22278.9	21800.2	21994.2	23907.3	23995.9	24216.9	23225.4
SJPG0121197.001	sp|P40689|TSL_DROME	Torso-like protein OS=Drosophila melanogaster OX=7227 GN=tsl PE=1 SV=2	tsl	10	4	20757	17912.9	16525.8	9795.57	11862.5	10602.8	20379.9	20898.4	21530.2	22594.1	18192.2	19815.1	11852.8	10914.1	11563.7	26904.4
SJPG0116474.001	sp|P40792|RAC1_DROME	Ras-related protein Rac1 OS=Drosophila melanogaster OX=7227 GN=Rac1 PE=1 SV=2	Rac1	14	7	355288	311424	341232	311282	327447	305944	356080	333424	349190	333046	343720	343439	307870	309907	334329	345920
SJPG0106371.001	sp|P40793|CDC42_DROME	Cdc42 homolog OS=Drosophila melanogaster OX=7227 GN=Cdc42 PE=1 SV=1	Cdc42	48	6	122645	126273	116286	127994	120634	129235	121927	131074	124195	129230	125640	130414	123653	127790	121937	139661
SJPG0114924.001	sp|P40796|LA_DROME	La protein homolog OS=Drosophila melanogaster OX=7227 GN=La PE=1 SV=2	La	16	9	250469	218076	232456	213353	215030	206745	257551	236800	275250	253134	265308	261670	294831	278112	303831	220903
SJPG0120503.001	sp|P40797|PNUT_DROME	Protein peanut OS=Drosophila melanogaster OX=7227 GN=pnut PE=1 SV=2	pnut	26	12	201446	197286	198143	184712	193819	199171	211388	222316	215358	204014	211265	205299	206175	184157	192177	250794
SJPG0121014.001	sp|P40798|STC_DROME	Protein shuttle craft OS=Drosophila melanogaster OX=7227 GN=stc PE=1 SV=2	stc	4	3	31924.9	32650.4	33024.5	27925	24314.2	27383.4	32301.7	26089.4	32334.6	29265.1	29950.4	29588.6	28038.6	23703	27477	25311.9
SJPG0100376.001	sp|P40945|ARF2_DROME	ADP-ribosylation factor 2 OS=Drosophila melanogaster OX=7227 GN=Arf102F PE=2 SV=2	Arf102F	62	13	1.43777e+06	1.41852e+06	1.44667e+06	1.43814e+06	1.40358e+06	1.35496e+06	1.61764e+06	1.66773e+06	1.57186e+06	1.57382e+06	1.56642e+06	1.62933e+06	1.39691e+06	1.43456e+06	1.43327e+06	1.73026e+06
SJPG0100377.001	sp|P40946|ARF6_DROME	ADP-ribosylation factor 6 OS=Drosophila melanogaster OX=7227 GN=Arf51F PE=1 SV=3	Arf51F	25	7	248751	223703	252815	247775	255127	233412	266553	264171	254326	278164	275191	278688	251660	257590	263680	288151
SJPG0116769.001	sp|P41042|RS4_DROME	40S ribosomal protein S4 OS=Drosophila melanogaster OX=7227 GN=RpS4 PE=1 SV=2	RpS4	72	16	1.67193e+06	1.56537e+06	1.62448e+06	1.49066e+06	1.5079e+06	1.39376e+06	1.99377e+06	1.9748e+06	1.93991e+06	1.90766e+06	1.86982e+06	1.88842e+06	1.75938e+06	1.73941e+06	1.78313e+06	2.08078e+06
SJPG0112268.001	sp|P41043|GSTS1_DROME	Glutathione S-transferase S1 OS=Drosophila melanogaster OX=7227 GN=GstS1 PE=1 SV=2	GstS1	628	36	2.17551e+07	2.2806e+07	2.22537e+07	2.55083e+07	2.53221e+07	2.52025e+07	1.98983e+07	2.03219e+07	1.9528e+07	2.0774e+07	1.99471e+07	1.99944e+07	2.28335e+07	2.49558e+07	2.3314e+07	1.83604e+07
SJPG0106340.001	sp|P41044|CAB32_DROME	Calbindin-32 OS=Drosophila melanogaster OX=7227 GN=Cbp53E PE=2 SV=1	Cbp53E	180	26	4.96529e+06	4.81659e+06	5.00779e+06	4.85161e+06	5.12323e+06	4.68842e+06	6.28223e+06	6.27762e+06	6.05139e+06	6.7325e+06	6.39562e+06	6.47058e+06	4.48431e+06	4.52446e+06	4.51489e+06	6.82646e+06
SJPG0116112.001	sp|P41073|PEP_DROME	Zinc finger protein on ecdysone puffs OS=Drosophila melanogaster OX=7227 GN=Pep PE=1 SV=1	Pep	10	7	359579	357975	384929	361617	353284	331397	374188	404585	390132	385681	407440	406630	373207	391590	395354	444842
SJPG0116693.001	sp|P41092|RL27A_DROME	60S ribosomal protein L27a OS=Drosophila melanogaster OX=7227 GN=RpL27A PE=1 SV=2	RpL27A	17	3	987620	1.24891e+06	841843	1.04117e+06	801703	1.07912e+06	1.00441e+06	1.47071e+06	964573	1.23668e+06	922548	1.20837e+06	952851	1.25325e+06	952321	1.3376e+06
SJPG0116680.001	sp|P41093|RL18A_DROME	60S ribosomal protein L18a OS=Drosophila melanogaster OX=7227 GN=RpL18A PE=1 SV=1	RpL18A	32	10	1.90902e+06	1.94958e+06	1.84649e+06	1.68824e+06	1.6134e+06	1.71066e+06	2.15216e+06	2.10181e+06	2.00597e+06	1.99041e+06	1.90422e+06	1.96571e+06	1.8814e+06	1.69605e+06	1.74698e+06	2.16702e+06
SJPG0116747.001	sp|P41094|RS18_DROME	40S ribosomal protein S18 OS=Drosophila melanogaster OX=7227 GN=RpS18 PE=1 SV=1	RpS18	54	9	1.83791e+06	1.72761e+06	1.70642e+06	1.60954e+06	1.5329e+06	1.5587e+06	1.97998e+06	2.03861e+06	1.88168e+06	1.90072e+06	1.92429e+06	1.93899e+06	1.79585e+06	1.80279e+06	1.85241e+06	1.88337e+06
SJPG0116673.001	sp|P41126|RL13_DROME	60S ribosomal protein L13 OS=Drosophila melanogaster OX=7227 GN=RpL13 PE=1 SV=1	RpL13	33	7	5.56491e+06	5.00008e+06	5.5163e+06	4.42919e+06	4.37666e+06	4.28752e+06	6.61625e+06	6.00113e+06	6.20963e+06	5.99991e+06	6.11154e+06	6.21954e+06	5.39695e+06	5.37951e+06	5.77962e+06	6.50317e+06
SJPG0119131.001	sp|P41374|IF2A_DROME	Eukaryotic translation initiation factor 2 subunit 1 OS=Drosophila melanogaster OX=7227 GN=eIF2alpha PE=2 SV=1	eIF2alpha	43	17	1.04252e+06	1.11413e+06	1.00839e+06	1.00508e+06	967394	993208	1.19408e+06	1.27427e+06	1.1892e+06	1.21459e+06	1.15793e+06	1.19993e+06	989732	1.01782e+06	970678	1.25432e+06
SJPG0119132.001	sp|P41375|IF2B_DROME	Eukaryotic translation initiation factor 2 subunit 2 OS=Drosophila melanogaster OX=7227 GN=eIF2beta PE=1 SV=1	eIF2beta	39	15	983620	987658	963600	912215	907859	883666	1.08561e+06	1.18224e+06	1.06917e+06	1.11126e+06	1.13488e+06	1.10939e+06	941946	934345	941127	1.05938e+06
SJPG0116159.001	sp|P41572|6PGD_DROME	6-phosphogluconate dehydrogenase, decarboxylating OS=Drosophila melanogaster OX=7227 GN=Pgd PE=2 SV=1	Pgd	84	18	2.25195e+06	2.11494e+06	2.14785e+06	2.15316e+06	2.06231e+06	2.26438e+06	2.08026e+06	2.14294e+06	2.04626e+06	2.01017e+06	1.93474e+06	2.09746e+06	2.66354e+06	2.61037e+06	2.66055e+06	2.22324e+06
SJPG0117627.001	sp|P41900|T2FB_DROME	General transcription factor IIF subunit 2 OS=Drosophila melanogaster OX=7227 GN=TfIIFbeta PE=2 SV=2	TfIIFbeta	12	5	38974.5	39329.7	39527.2	37307.9	36695.1	38183.3	40493.1	44746.7	41678.1	43558	42434.1	44808	37940.1	42583.3	40518.6	48293.5
SJPG0115113.001	sp|P42003|MAD_DROME	Protein mothers against dpp OS=Drosophila melanogaster OX=7227 GN=Mad PE=1 SV=1	Mad	3	1	11286.2	10587.1	10882.5	10454	9970.94	10226.1	9175.02	10055.4	8902.09	9017.52	9244.8	10044.9	11487.3	10123.6	11615.7	9484.8
SJPG0117074.001	sp|P42207|SEPT1_DROME	Septin-1 OS=Drosophila melanogaster OX=7227 GN=Sep1 PE=1 SV=1	Sep1	8	4	152796	144028	138806	149393	136911	137077	154130	173327	161743	150974	136700	158081	144538	142368	142543	188386
SJPG0119375.001	sp|P42271|TBG2_DROME	Tubulin gamma-2 chain OS=Drosophila melanogaster OX=7227 GN=gammaTub37C PE=1 SV=3	gammaTub37C	2	1	51061	48601.9	53012	55383.1	49232.2	50984.4	66765.3	57341.1	63464.5	56491.2	63898.5	64812.1	47601	52873.1	55446.6	64049.5
SJPG0119233.001	sp|P42279|TRYU_DROME	Trypsin eta OS=Drosophila melanogaster OX=7227 GN=etaTry PE=2 SV=2	etaTry	5	3	209260	267168	180206	167669	166483	289145	86096.2	157845	103867	117715	124445	117796	203478	137324	150986	150571
SJPG0100181.001	sp|P42281|ACBP_DROME	Acyl-CoA-binding protein homolog OS=Drosophila melanogaster OX=7227 GN=Acbp2 PE=2 SV=1	Acbp2	55	3	418864	366389	393735	355928	375980	368930	407167	386900	391502	353071	365332	382733	471682	418728	437831	350655
SJPG0121202.001	sp|P42282|TTKA_DROME	Protein tramtrack, alpha isoform OS=Drosophila melanogaster OX=7227 GN=ttk PE=1 SV=3	ttk	1	1	88367.6	90919.1	96265.7	103864	87213.6	98631.8	91335.3	91908.9	101920	97540.9	95424.1	99970.9	85720.9	79183.3	85076	97086.6
SJPG0119839.022	sp|P42283|LOLA1_DROME	Longitudinals lacking protein, isoform G OS=Drosophila melanogaster OX=7227 GN=lola PE=1 SV=2	lola	12	6	76158	81583.6	79037.1	77701.5	80980.9	78912.3	78413.9	78797	80551.2	76862.7	78952.5	80996	84780.3	82350.7	84477.3	86366.5
SJPG0115507.001	sp|P42325|NCAH_DROME	Neurocalcin homolog OS=Drosophila melanogaster OX=7227 GN=Nca PE=1 SV=2	Nca	39	9	290010	267598	276398	275181	269683	283404	288557	291389	288101	283049	283028	293386	267371	295915	287993	308716
SJPG0121061.001	sp|P42787|CBPD_DROME	Carboxypeptidase D OS=Drosophila melanogaster OX=7227 GN=svr PE=1 SV=2	svr	30	20	98053.4	107221	100646	106794	105238	106692	130835	135695	123406	128042	129038	131574	105831	108727	104326	148877
SJPG0121061.003	sp|P42787-3|CBPD_DROME	Isoform 3 of Carboxypeptidase D OS=Drosophila melanogaster OX=7227 GN=svr	svr	25	18	57951.8	60458.1	57769.8	62602.8	60655.3	62482.5	81449	82914.2	74405.9	79053.5	78427.1	80161.2	60497.4	62422.7	61730	92273.7
SJPG0120644.001	sp|P43125|RDGB_DROME	Protein retinal degeneration B OS=Drosophila melanogaster OX=7227 GN=rdgB PE=1 SV=2	rdgB	17	10	66506.7	64702.2	65790.1	67476.7	66492.6	64775	60455.5	59837	60126.7	59471	59688.1	61763.1	66609.2	66250.2	65139.4	72003
SJPG0120947.001	sp|P43248|MSH2_DROME	DNA mismatch repair protein spellchecker 1 OS=Drosophila melanogaster OX=7227 GN=spel1 PE=3 SV=4	spel1	1	1	18460.9	17675.9	16213.2	16027	15262.8	17343.4	14194.5	16444.3	18385.7	16519.5	17119.3	18408.2	18534.7	13950.1	20161.1	16061.2
SJPG0120914.001	sp|P43332|SNRPA_DROME	U1 small nuclear ribonucleoprotein A OS=Drosophila melanogaster OX=7227 GN=snf PE=1 SV=1	snf	1	1	53774.9	63514.1	49349.1	48069	56578.8	57245.9	62145.5	76579.8	53724.8	68906.5	60627.7	68280.9	58593.4	63902.1	54119.7	69407.5
SJPG0118560.001	sp|P45437|COPB_DROME	Coatomer subunit beta OS=Drosophila melanogaster OX=7227 GN=betaCOP PE=2 SV=2	betaCOP	94	27	388255	378697	384499	379533	373102	373168	409680	429288	403694	423350	415672	424627	399362	410895	423644	435728
SJPG0121198.001	sp|P45594|CADF_DROME	Cofilin/actin-depolymerizing factor homolog OS=Drosophila melanogaster OX=7227 GN=tsr PE=1 SV=1	tsr	136	20	1.83985e+06	1.59991e+06	1.82607e+06	1.65086e+06	1.59743e+06	1.46724e+06	2.75513e+06	2.41878e+06	2.56959e+06	2.47153e+06	2.28683e+06	2.43738e+06	1.68995e+06	1.88589e+06	1.96593e+06	2.46288e+06
SJPG0100474.001	sp|P45884|ATTA_DROME	Attacin-A OS=Drosophila melanogaster OX=7227 GN=AttA PE=3 SV=1	AttA	6	3	75609.7	36172	33829.7	35398.2	60785.7	44886.9	96584.9	142898	359605	109156	157174	50442.6	27062.5	25430.5	19494.9	73415.2
SJPG0100398.001	sp|P45888|ARP2_DROME	Actin-related protein 2 OS=Drosophila melanogaster OX=7227 GN=Arp2 PE=2 SV=3	Arp2	38	12	536971	563820	524071	542983	534774	528524	509070	543838	515913	564854	521630	545304	537752	525298	508791	569887
SJPG0100398.002	sp|P45888-2|ARP2_DROME	Isoform A of Actin-related protein 2 OS=Drosophila melanogaster OX=7227 GN=Arp2	Arp2	34	11	544595	554859	517649	538384	525439	524157	509993	537666	515392	568025	521941	551794	537739	525503	522593	577992
SJPG0100396.001	sp|P45889|ACTZ_DROME	Actin-related protein 1 OS=Drosophila melanogaster OX=7227 GN=Arp1 PE=2 SV=2	Arp1	40	15	225982	219874	222493	220262	214952	217890	262141	261289	243075	263512	250960	266490	209881	211611	219951	268555
SJPG0100401.001	sp|P45891|ACTY_DROME	Actin-like protein 53D OS=Drosophila melanogaster OX=7227 GN=Arp53D PE=2 SV=2	Arp53D	163	3	6.42745e+07	6.39685e+07	6.73283e+07	6.13065e+07	5.81041e+07	5.65956e+07	4.95914e+07	4.55732e+07	4.9998e+07	5.11755e+07	4.94344e+07	5.0775e+07	5.90411e+07	5.77545e+07	6.21368e+07	4.49991e+07
SJPG0117440.001	sp|P45975|SUV39_DROME	Histone-lysine N-methyltransferase Su(var)3-9 OS=Drosophila melanogaster OX=7227 GN=Su(var)3-9 PE=1 SV=2	Su	5	2	41954.7	42312.5	38362.7	41447.2	37155.8	44664.4	42146.2	50511.9	42784.5	47490.6	41777.6	45585.6	38619.3	40639.2	37685.8	46642.6
SJPG0115246.001	sp|P46150|MOEH_DROME	Moesin/ezrin/radixin homolog 1 OS=Drosophila melanogaster OX=7227 GN=Moe PE=1 SV=2	Moe	104	36	1.84713e+06	1.83163e+06	1.80865e+06	1.9342e+06	1.88327e+06	1.8646e+06	1.75112e+06	1.81345e+06	1.76612e+06	1.92271e+06	1.95935e+06	1.98703e+06	1.88601e+06	1.88339e+06	1.97399e+06	1.99662e+06
SJPG0116671.001	sp|P46222|RL11_DROME	60S ribosomal protein L11 OS=Drosophila melanogaster OX=7227 GN=RpL11 PE=1 SV=2	RpL11	31	6	1.12843e+06	1.17261e+06	1.06586e+06	1.03106e+06	992555	1.07207e+06	1.20562e+06	1.41641e+06	1.20194e+06	1.21895e+06	1.16408e+06	1.21288e+06	1.14071e+06	1.13385e+06	1.10857e+06	1.29701e+06
SJPG0116724.001	sp|P46223|RL7A_DROME	60S ribosomal protein L7a OS=Drosophila melanogaster OX=7227 GN=RpL7A PE=1 SV=2	RpL7A	31	7	1.37729e+06	1.34026e+06	1.45231e+06	1.17242e+06	1.23036e+06	1.21184e+06	1.6833e+06	1.62609e+06	1.67262e+06	1.58095e+06	1.49518e+06	1.61882e+06	1.42704e+06	1.47594e+06	1.53148e+06	1.72921e+06
SJPG0111892.001	sp|P46415|ADHX_DROME	Alcohol dehydrogenase class-3 OS=Drosophila melanogaster OX=7227 GN=Fdh PE=1 SV=3	Fdh	63	14	1.4881e+06	1.45823e+06	1.55718e+06	1.44141e+06	1.48982e+06	1.4573e+06	1.49964e+06	1.42335e+06	1.53415e+06	1.26242e+06	1.37047e+06	1.34462e+06	1.57295e+06	1.24939e+06	1.47116e+06	1.18364e+06
SJPG0118861.001	sp|P46461|NSF1_DROME	Vesicle-fusing ATPase 1 OS=Drosophila melanogaster OX=7227 GN=comt PE=2 SV=1	comt	181	45	2.26812e+06	2.15221e+06	2.17826e+06	2.13992e+06	2.15537e+06	2.17538e+06	2.04411e+06	2.05806e+06	2.06753e+06	2.04408e+06	2.08799e+06	2.06641e+06	2.21862e+06	2.1975e+06	2.16258e+06	2.39035e+06
SJPG0114831.001	sp|P46824|KLC_DROME	Kinesin light chain OS=Drosophila melanogaster OX=7227 GN=Klc PE=1 SV=1	Klc	35	15	204913	201137	203865	208267	212734	201048	251409	249131	237419	252963	246736	246572	222826	220629	221517	274190
SJPG0117547.001	sp|P47825|TAF4_DROME	Transcription initiation factor TFIID subunit 4 OS=Drosophila melanogaster OX=7227 GN=Taf4 PE=1 SV=1	Taf4	4	2	16889.3	16408.2	18393.1	16151.6	16363.9	15543.2	17862.5	16153.3	18056.6	16019.1	19003.7	16933.6	15606	16705.6	17096.5	18533.8
SJPG0117715.001	sp|P47947|TNNC1_DROME	Troponin C, isoform 1 OS=Drosophila melanogaster OX=7227 GN=TpnC41C PE=2 SV=2	TpnC41C	218	7	1.75635e+07	1.67531e+07	1.77369e+07	1.89371e+07	1.98024e+07	1.79426e+07	1.658e+07	1.58098e+07	1.61235e+07	1.87477e+07	1.7355e+07	1.80978e+07	2.02671e+07	2.15071e+07	2.10884e+07	1.54515e+07
SJPG0117716.001	sp|P47948|TNNC2_DROME	Troponin C, isoform 2 OS=Drosophila melanogaster OX=7227 GN=TpnC47D PE=2 SV=2	TpnC47D	13	5	132818	114317	118283	134570	142941	128278	84517.2	94027.3	88696.6	110624	109922	107894	195821	195167	198285	80612.6
SJPG0117717.001	sp|P47949|TNNC3_DROME	Troponin C, isoform 3 OS=Drosophila melanogaster OX=7227 GN=TpnC73F PE=2 SV=2	TpnC73F	69	10	878500	774598	880575	721129	808883	674368	940457	886052	1.01133e+06	811800	889835	797002	826414	752161	826250	801217
SJPG0116592.001	sp|P48148|RHO1_DROME	Ras-like GTP-binding protein Rho1 OS=Drosophila melanogaster OX=7227 GN=Rho1 PE=1 SV=1	Rho1	44	9	944619	851131	926593	895400	935382	823645	1.10716e+06	1.08146e+06	1.06098e+06	1.10395e+06	1.0634e+06	1.08774e+06	940501	966166	994713	1.04283e+06
SJPG0116743.001	sp|P48149|RS15A_DROME	40S ribosomal protein S15Aa OS=Drosophila melanogaster OX=7227 GN=RpS15Aa PE=1 SV=2	RpS15Aa	42	9	2.11792e+06	2.00912e+06	1.99616e+06	1.96955e+06	1.87754e+06	1.88488e+06	2.32074e+06	2.42809e+06	2.26903e+06	2.37869e+06	2.34604e+06	2.40025e+06	2.02906e+06	2.29486e+06	2.23817e+06	2.49529e+06
SJPG0116686.001	sp|P48159|RL23_DROME	60S ribosomal protein L23 OS=Drosophila melanogaster OX=7227 GN=RpL23 PE=1 SV=2	RpL23	88	14	754856	751240	746126	676580	646353	668348	797844	830877	784219	783735	801949	779889	746163	709128	756767	761951
SJPG0111858.001	sp|P48375|FKB12_DROME	12 kDa FK506-binding protein OS=Drosophila melanogaster OX=7227 GN=FK506-bp2 PE=3 SV=2	FK506-bp2	58	6	1.12411e+06	1.12152e+06	1.11694e+06	1.16015e+06	1.12873e+06	1.16905e+06	1.04388e+06	1.02601e+06	1.1028e+06	1.04885e+06	1.03753e+06	1.05701e+06	1.18612e+06	1.19424e+06	1.17194e+06	1.03664e+06
SJPG0116508.001	sp|P48423|GAP1_DROME	GTPase-activating protein OS=Drosophila melanogaster OX=7227 GN=RasGAP1 PE=1 SV=2	RasGAP1	2	2	20973.5	24938.2	22550.7	24050.6	20444.1	24767	21513.7	22350.1	22595.7	19844.4	21610.5	21968.8	23702	19307.2	22473.2	23759.6
SJPG0106320.001	sp|P48451|CANB1_DROME	Calcineurin subunit B type 1 OS=Drosophila melanogaster OX=7227 GN=CanB PE=2 SV=1	CanB	60	8	370867	347619	367439	354515	379632	366153	395056	385544	395280	371170	385480	379589	380440	366649	384287	388419
SJPG0106319.001	sp|P48456|PP2B1_DROME	Serine/threonine-protein phosphatase 2B catalytic subunit 1 OS=Drosophila melanogaster OX=7227 GN=CanA1 PE=2 SV=2	CanA1	33	13	451863	435013	458773	430289	439455	416577	644555	632029	609737	569013	565006	556324	424241	418261	432409	621726
SJPG0116252.001	sp|P48461|PP11_DROME	Serine/threonine-protein phosphatase alpha-1 isoform OS=Drosophila melanogaster OX=7227 GN=Pp1alpha-96A PE=1 SV=1	Pp1alpha-96A	96	17	232118	225580	244394	237547	231400	232031	214784	210189	230706	216581	224610	215880	240646	239625	236138	213069
SJPG0119297.001	sp|P48462|PP1B_DROME	Serine/threonine-protein phosphatase beta isoform OS=Drosophila melanogaster OX=7227 GN=flw PE=1 SV=1	flw	48	10	169762	170156	176507	165450	166877	167181	203779	195082	201779	187205	185578	190763	150400	154644	162402	212693
SJPG0116475.001	sp|P48554|RAC2_DROME	Ras-related protein Rac2 OS=Drosophila melanogaster OX=7227 GN=Rac2 PE=1 SV=1	Rac2	12	7	334223	322240	316511	325688	331278	322001	348941	343251	335304	347859	341004	356325	301659	324126	310959	346442
SJPG0116492.001	sp|P48555|RALA_DROME	Ras-related protein Ral-a OS=Drosophila melanogaster OX=7227 GN=Rala PE=1 SV=2	Rala	36	8	238766	217921	235530	227620	229487	217097	249801	252080	242721	254574	236602	254034	229817	234303	242581	293597
SJPG0116756.001	sp|P48588|RS25_DROME	40S ribosomal protein S25 OS=Drosophila melanogaster OX=7227 GN=RpS25 PE=1 SV=3	RpS25	18	2	1.13048e+06	1.1258e+06	1.12716e+06	966526	954076	956290	1.26646e+06	1.27517e+06	1.25544e+06	1.15113e+06	1.18623e+06	1.21636e+06	1.11567e+06	1.16887e+06	1.20771e+06	1.26431e+06
SJPG0116644.001	sp|P48591|RIR1_DROME	Ribonucleoside-diphosphate reductase large subunit OS=Drosophila melanogaster OX=7227 GN=RnrL PE=1 SV=2	RnrL	6	5	26887.3	25245.2	25010	23365.4	22339.1	23818.7	36333.7	38086.7	33483.4	37016.4	37747.6	36175.3	30297.6	32078.6	33235.1	42478
SJPG0111760.001	sp|P48593|E631_DROME	Calcium-binding protein E63-1 OS=Drosophila melanogaster OX=7227 GN=Eip63F-1 PE=2 SV=2	Eip63F-1	29	9	247255	246081	250309	241177	227235	244808	183514	169708	189553	170421	172245	162878	272651	263998	255440	237968
SJPG0116364.001	sp|P48596|GCH1_DROME	GTP cyclohydrolase 1 OS=Drosophila melanogaster OX=7227 GN=Pu PE=1 SV=3	Pu	22	14	184813	184385	177552	172014	188247	170966	186494	189004	184580	180694	177691	191562	157345	150985	151228	200731
SJPG0116364.002	sp|P48596-2|GCH1_DROME	Isoform B of GTP cyclohydrolase 1 OS=Drosophila melanogaster OX=7227 GN=Pu	Pu	18	12	187986	184950	177533	171529	185543	170338	186620	190334	182702	182943	176856	189181	157300	151976	152333	199697
SJPG0119153.001	sp|P48598|IF4E_DROME	Eukaryotic translation initiation factor 4E1 OS=Drosophila melanogaster OX=7227 GN=eIF4E1 PE=1 SV=1	eIF4E1	9	5	225420	226811	211626	180849	186256	187788	257090	257205	244252	245976	236702	255193	210944	221269	222098	260434
SJPG0116808.001	sp|P48601|PRS4_DROME	26S proteasome regulatory subunit 4 OS=Drosophila melanogaster OX=7227 GN=Rpt2 PE=1 SV=2	Rpt2	121	28	439301	425941	427952	423933	446739	422527	977758	1.01623e+06	881192	914102	937589	909462	465898	435153	460964	980299
SJPG0118039.001	sp|P48602|VATA1_DROME	V-type proton ATPase catalytic subunit A isoform 1 OS=Drosophila melanogaster OX=7227 GN=Vha68-1 PE=2 SV=2	Vha68-1	262	47	2.78897e+06	2.81612e+06	2.8043e+06	2.8517e+06	2.77336e+06	2.77307e+06	2.81333e+06	2.94134e+06	2.80167e+06	2.90084e+06	2.76771e+06	2.92575e+06	2.7513e+06	2.85992e+06	2.78458e+06	2.9896e+06
SJPG0118873.001	sp|P48603|CAPZB_DROME	F-actin-capping protein subunit beta OS=Drosophila melanogaster OX=7227 GN=cpb PE=2 SV=1	cpb	13	5	577166	540948	530046	492072	519089	522756	635904	635141	627591	586851	620944	621193	491715	519639	512487	636845
SJPG0116649.001	sp|P48604|GRPE_DROME	GrpE protein homolog, mitochondrial OS=Drosophila melanogaster OX=7227 GN=Roe1 PE=2 SV=2	Roe1	30	8	1.03693e+06	1.01468e+06	1.00947e+06	1.13588e+06	1.11769e+06	1.03757e+06	1.12237e+06	1.14799e+06	1.08475e+06	1.22004e+06	1.1862e+06	1.19808e+06	1.10865e+06	1.12911e+06	1.15973e+06	1.32247e+06
SJPG0101022.001	sp|P48605|TCPG_DROME	T-complex protein 1 subunit gamma OS=Drosophila melanogaster OX=7227 GN=CCT3 PE=2 SV=2	CCT3	114	32	696426	676772	715591	695762	703876	661391	747309	750555	727120	781114	784524	775660	716275	678995	718611	730294
SJPG0120974.010	sp|P48607-10|SPZ_DROME	Isoform 11.15 of Protein spaetzle OS=Drosophila melanogaster OX=7227 GN=spz	spz	7	5	45796.2	47180.9	45381.7	44176.3	45673.8	43604.8	55665.6	57689.9	55830.1	54849.9	53468.2	56755.1	38040.2	40508.6	39475.5	57723
SJPG0118989.001	sp|P48608|DIA_DROME	Protein diaphanous OS=Drosophila melanogaster OX=7227 GN=dia PE=2 SV=2	dia	18	13	98216	80641.3	89172.9	82295.2	87846.8	82462.7	81858.6	81621.8	80244.3	85693	86320.8	85381.6	99379.6	92404.1	99597.9	89966.8
SJPG0106383.001	sp|P48609|CDK5_DROME	Cyclin-dependent kinase 5 homolog OS=Drosophila melanogaster OX=7227 GN=Cdk5 PE=1 SV=2	Cdk5	23	14	265146	263391	260385	251865	260727	251922	272680	270122	268287	259658	263908	251769	249887	237921	249091	306274
SJPG0100385.001	sp|P48610|KARG_DROME	Arginine kinase OS=Drosophila melanogaster OX=7227 GN=Argk PE=2 SV=2	Argk	1073	33	4.75404e+07	4.52407e+07	4.90132e+07	4.69653e+07	4.77787e+07	4.48941e+07	4.48933e+07	4.11573e+07	4.58505e+07	4.42389e+07	4.55183e+07	4.39326e+07	4.88503e+07	5.10104e+07	5.04357e+07	3.7848e+07
SJPG0100385.002	sp|P48610-2|KARG_DROME	Isoform A of Arginine kinase OS=Drosophila melanogaster OX=7227 GN=Argk	Argk	1097	38	4.75647e+07	4.52651e+07	4.90265e+07	4.67847e+07	4.76056e+07	4.48384e+07	4.50503e+07	4.13884e+07	4.60366e+07	4.42787e+07	4.56177e+07	4.4006e+07	4.87388e+07	5.0679e+07	5.02305e+07	3.79386e+07
SJPG0120552.001	sp|P48611|PTPS_DROME	6-pyruvoyl tetrahydrobiopterin synthase OS=Drosophila melanogaster OX=7227 GN=pr PE=1 SV=1	pr	10	5	161252	162423	157173	153221	155431	148831	172558	172854	172219	159710	167704	161738	169787	157082	161244	151223
SJPG0114463.001	sp|P48809|RB27C_DROME	Heterogeneous nuclear ribonucleoprotein 27C OS=Drosophila melanogaster OX=7227 GN=Hrb27C PE=1 SV=2	Hrb27C	45	7	466324	457936	462081	466194	459578	452698	522338	528095	515946	526367	523681	516579	464957	482847	501239	544703
SJPG0114464.001	sp|P48810|RB87F_DROME	Heterogeneous nuclear ribonucleoprotein 87F OS=Drosophila melanogaster OX=7227 GN=Hrb87F PE=2 SV=2	Hrb87F	44	8	497338	463967	485599	465573	448175	432881	553500	562543	560593	530850	565949	536610	493630	484394	508509	582853
SJPG0119965.001	sp|P49028|MGN_DROME	Protein mago nashi OS=Drosophila melanogaster OX=7227 GN=mago PE=1 SV=1	mago	15	5	112756	116036	111349	114544	117091	119040	132386	134586	128311	132543	137051	129699	125334	128705	122074	131521
SJPG0115041.001	sp|P49071|MAPK2_DROME	MAP kinase-activated protein kinase 2 OS=Drosophila melanogaster OX=7227 GN=MAPk-Ak2 PE=2 SV=1	MAPk-Ak2	19	10	151692	164517	152813	146194	129854	140928	159104	165238	158900	151396	143606	151433	139956	135643	149539	193577
SJPG0117668.006	sp|P49455|TPM4_DROME	Tropomyosin-1, isoforms 33/34 OS=Drosophila melanogaster OX=7227 GN=Tm1 PE=2 SV=2	Tm1	850	40	4.15594e+07	4.30907e+07	4.09232e+07	4.44357e+07	4.4464e+07	4.62915e+07	2.93145e+07	2.9273e+07	3.17829e+07	3.39221e+07	3.30891e+07	3.30235e+07	4.24543e+07	4.29664e+07	4.11373e+07	3.02864e+07
SJPG0117668.007	sp|P49455-2|TPM4_DROME	Isoform 34 of Tropomyosin-1, isoforms 33/34 OS=Drosophila melanogaster OX=7227 GN=Tm1	Tm1	757	40	4.14442e+07	4.28644e+07	4.07032e+07	4.43289e+07	4.4538e+07	4.64103e+07	2.93951e+07	2.95342e+07	3.17643e+07	3.38987e+07	3.31228e+07	3.30733e+07	4.25485e+07	4.33964e+07	4.10332e+07	2.99581e+07
SJPG0116709.001	sp|P49630|RL36_DROME	60S ribosomal protein L36 OS=Drosophila melanogaster OX=7227 GN=RpL36 PE=1 SV=1	RpL36	16	6	618249	621328	627849	544726	548244	550065	699786	699243	714997	630494	666311	647537	625557	586832	630835	644460
SJPG0120068.001	sp|P49657|MNB_DROME	Serine/threonine-protein kinase minibrain OS=Drosophila melanogaster OX=7227 GN=mnb PE=1 SV=2	mnb	7	4	36770.3	35663.8	35939.6	32900.2	33779.8	30964.6	43622.8	40699.4	42138.9	41385	42375.7	39883	38342.6	37852.9	38197.3	43685.2
SJPG0117548.001	sp|P49846|TAF5_DROME	Transcription initiation factor TFIID subunit 5 OS=Drosophila melanogaster OX=7227 GN=Taf5 PE=1 SV=1	Taf5	4	2	15926	15723.8	14460	14683.1	14303.6	14311.3	15448.9	15282.3	12498.1	14567.6	15797.4	14247.2	14690.6	13335.4	15471.4	16105.4
SJPG0117549.001	sp|P49847|TAF6_DROME	Transcription initiation factor TFIID subunit 6 OS=Drosophila melanogaster OX=7227 GN=Taf6 PE=1 SV=2	Taf6	3	2	16364.5	18293.1	16719	18380.5	20185	20883.2	17658.3	19087.6	19736.2	20663.4	19336.2	18180	18726	21137.4	20802.4	19191.7
SJPG0118845.001	sp|P49858|CNI_DROME	Protein cornichon OS=Drosophila melanogaster OX=7227 GN=cni PE=1 SV=1	cni	1	1	47088.8	45649.7	51627.1	44587.2	46715.4	38724.8	70256.5	66196.1	65419	62020.1	58447.4	52232.9	47164.6	38545.7	40326.2	63349.7
SJPG0114448.001	sp|P49866|HNF4_DROME	Transcription factor HNF-4 homolog OS=Drosophila melanogaster OX=7227 GN=Hnf4 PE=1 SV=3	Hnf4	1	1	26049.1	28119.1	19889.4	24348	26578.4	24192.8	22508.2	22363.1	23222.6	18636.2	21165.2	23570.5	27377.4	20895.8	22631	23663.3
SJPG0117369.001	sp|P49963|SRP19_DROME	Signal recognition particle 19 kDa protein OS=Drosophila melanogaster OX=7227 GN=Srp19 PE=2 SV=2	Srp19	6	4	33064.1	31737.5	37808.5	33664.1	35179.7	30647.8	41932.7	40252.6	40611.1	43594.4	42903.9	45634.6	42206.2	40084.9	42517.9	41105.4
SJPG0100280.001	sp|P50245|SAHH3_DROME	Adenosylhomocysteinase-like 2 OS=Drosophila melanogaster OX=7227 GN=AhcyL2 PE=2 SV=2	AhcyL2	10	4	348438	409367	300621	385485	333833	409618	270825	378971	277842	345658	306985	355626	348704	396207	333928	386125
SJPG0120105.001	sp|P50536|MSL3_DROME	Protein male-specific lethal-3 OS=Drosophila melanogaster OX=7227 GN=msl-3 PE=1 SV=2	msl-3	4	3	97870.9	91564.5	95785.7	85609.8	86690.2	93175.2	101908	94648.8	111169	91170.8	99480.9	103035	95419.3	97619.7	104940	109388
SJPG0116726.001	sp|P50882|RL9_DROME	60S ribosomal protein L9 OS=Drosophila melanogaster OX=7227 GN=RpL9 PE=1 SV=2	RpL9	31	9	1.13892e+06	1.05922e+06	1.11674e+06	1.00143e+06	983356	1.02293e+06	1.27702e+06	1.24306e+06	1.25036e+06	1.20535e+06	1.27361e+06	1.19787e+06	1.1482e+06	1.04789e+06	1.11884e+06	1.22135e+06
SJPG0116683.001	sp|P50887|RL22_DROME	60S ribosomal protein L22 OS=Drosophila melanogaster OX=7227 GN=RpL22 PE=1 SV=2	RpL22	19	5	1.21268e+06	1.36092e+06	1.25196e+06	1.13162e+06	1.16244e+06	1.26971e+06	1.37936e+06	1.44181e+06	1.41181e+06	1.4099e+06	1.29409e+06	1.35593e+06	1.29337e+06	1.28098e+06	1.16747e+06	1.30091e+06
SJPG0117538.001	sp|P51123|TAF1_DROME	Transcription initiation factor TFIID subunit 1 OS=Drosophila melanogaster OX=7227 GN=Taf1 PE=1 SV=3	Taf1	11	2	316267	331226	311234	291731	294433	296000	317158	329745	326028	302435	313890	314452	299108	289406	292938	346381
SJPG0119091.001	sp|P51140|DSH_DROME	Segment polarity protein dishevelled OS=Drosophila melanogaster OX=7227 GN=dsh PE=1 SV=2	dsh	5	4	44511.8	47460	47189.8	45490.7	47904.2	48811.5	47489.4	48280	48750.1	44873.5	48563.7	43792	47165.2	44044.6	41589.4	43506.2
SJPG0118681.001	sp|P51406|BYS_DROME	Bystin OS=Drosophila melanogaster OX=7227 GN=bys PE=1 SV=2	bys	9	6	33861.9	33055.5	30350.5	29208.7	29307.9	33821.8	37871.7	39851.5	37008.9	36738	38857.2	34249.5	33690.9	33179.3	32211.9	48275.4
SJPG0119523.001	sp|P51592|HYD_DROME	E3 ubiquitin-protein ligase hyd OS=Drosophila melanogaster OX=7227 GN=hyd PE=1 SV=3	hyd	45	24	73490.1	75950.5	71370.9	72557.3	73406.4	68050.8	149582	169712	137443	149754	138280	148457	78798.4	76542.6	77832.5	167800
SJPG0116160.001	sp|P52029|G6PI_DROME	Glucose-6-phosphate isomerase OS=Drosophila melanogaster OX=7227 GN=Pgi PE=2 SV=2	Pgi	398	37	1.39912e+07	1.40326e+07	1.46134e+07	1.43334e+07	1.43203e+07	1.38229e+07	1.18191e+07	1.14003e+07	1.18597e+07	1.14643e+07	1.16841e+07	1.14844e+07	1.29421e+07	1.35776e+07	1.31824e+07	1.08908e+07
SJPG0116141.001	sp|P52034|PFKA_DROME	ATP-dependent 6-phosphofructokinase OS=Drosophila melanogaster OX=7227 GN=Pfk PE=2 SV=2	Pfk	663	52	6.43713e+06	6.25966e+06	6.60649e+06	6.45633e+06	6.5051e+06	6.32891e+06	5.30924e+06	5.03886e+06	5.45621e+06	5.15242e+06	5.45088e+06	5.26686e+06	6.25927e+06	6.53233e+06	6.53019e+06	4.83167e+06
SJPG0119743.001	sp|P52302|MBN_DROME	Protein lethal(3)malignant blood neoplasm 1 OS=Drosophila melanogaster OX=7227 GN=l(3)mbn PE=2 SV=2	l	13	5	164783	151134	170136	148734	145352	141500	152438	152510	149329	135361	126608	138240	132991	131409	133837	147946
SJPG0120507.001	sp|P52304|POLO_DROME	Serine/threonine-protein kinase polo OS=Drosophila melanogaster OX=7227 GN=polo PE=1 SV=2	polo	1	1	14509	10946.1	11790.9	10661.6	5177.78	7160.96	9314.79	8552.82	7268.23	8871.55	7269.58	6665.92	10179.8	10791.9	12357.7	5090.05
SJPG0117889.001	sp|P52486|UBCD4_DROME	Ubiquitin-conjugating enzyme E2-22 kDa OS=Drosophila melanogaster OX=7227 GN=Ubc4 PE=1 SV=2	Ubc4	23	7	212042	214517	223063	203673	198398	197505	200686	199988	209664	180913	177691	171527	207892	199867	207172	195303
SJPG0117619.001	sp|P52654|TF2AA_DROME	Transcription initiation factor IIA subunit 1 OS=Drosophila melanogaster OX=7227 GN=TfIIA-L PE=1 SV=2	TfIIA-L	6	4	11077	11131.1	11425.9	10417.1	10592.4	12069.7	13151.5	13026.7	13565.8	13786	14538.8	13924.9	10463	9770.52	11935.2	13628.2
SJPG0117621.001	sp|P52656|T2AG_DROME	Transcription initiation factor IIA subunit 2 OS=Drosophila melanogaster OX=7227 GN=TfIIA-S PE=1 SV=1	TfIIA-S	2	1	56347	61336.8	47826.9	55624	46241.9	58836.6	70571.4	69980.2	65592.3	62796.1	63602.9	68986.5	54807.6	62406.2	60775.8	73797.9
SJPG0119564.001	sp|P52905|TRYI_DROME	Trypsin iota OS=Drosophila melanogaster OX=7227 GN=iotaTry PE=2 SV=1	iotaTry	2	2	7811.43	11961.9	11177.8	7375.81	10094.4	13786.7	5999.8	8973.15	7227.69	8567.81	6845.22	7996.4	10080.8	7232.17	5430.42	10280.6
SJPG0116569.001	sp|P53034|RFC2_DROME	Replication factor C subunit 2 OS=Drosophila melanogaster OX=7227 GN=RfC4 PE=1 SV=1	RfC4	2	2	85505	93939.3	90158.6	84530.6	76772.2	82173.2	87914.9	80567.5	85422.8	75631.3	78508.3	82501.9	87471	89857.1	90858.2	83838.8
SJPG0100223.001	sp|P53501|ACT3_DROME	Actin-57B OS=Drosophila melanogaster OX=7227 GN=Act57B PE=1 SV=1	Act57B	3002	42	5.71614e+07	5.69177e+07	5.86992e+07	5.92672e+07	6.03009e+07	5.88694e+07	4.94082e+07	4.85227e+07	5.11781e+07	5.29425e+07	5.22886e+07	5.16707e+07	6.16099e+07	6.06757e+07	6.10462e+07	4.79938e+07
SJPG0118244.001	sp|P53624|MA1A1_DROME	Mannosyl-oligosaccharide alpha-1,2-mannosidase IA OS=Drosophila melanogaster OX=7227 GN=alpha-Man-Ia PE=2 SV=2	alpha-Man-Ia	9	4	29761	31181.1	31531.5	30769.3	30244.9	30366.5	29905.3	30970.7	31337.5	28822.1	31153.9	32027.1	35110.8	32718.9	35702.6	35184
SJPG0115228.001	sp|P53777|MLP1_DROME	Muscle LIM protein 1 OS=Drosophila melanogaster OX=7227 GN=Mlp60A PE=2 SV=1	Mlp60A	8	4	2.70252e+06	2.7868e+06	3.11028e+06	2.84691e+06	3.02563e+06	2.9615e+06	2.67253e+06	2.59186e+06	2.87205e+06	2.70496e+06	2.90177e+06	2.70084e+06	2.92471e+06	2.58978e+06	2.93123e+06	2.44573e+06
SJPG0117090.001	sp|P53997|SET_DROME	Protein SET OS=Drosophila melanogaster OX=7227 GN=Set PE=1 SV=2	Set	8	1	67359.1	65321.5	68931	68269.2	63680.5	63695.5	72913.3	77430.2	71296.7	71158.5	73427.5	75968.8	65420.8	67911.4	71764.3	80490.4
SJPG0115734.001	sp|P54192|OB19D_DROME	General odorant-binding protein 19d OS=Drosophila melanogaster OX=7227 GN=Obp19d PE=2 SV=2	Obp19d	9	6	777477	890284	902092	758907	789184	821304	818478	808574	776104	745542	812392	790090	799837	714601	781945	872325
SJPG0115660.001	sp|P54351|NSF2_DROME	Vesicle-fusing ATPase 2 OS=Drosophila melanogaster OX=7227 GN=Nsf2 PE=2 SV=2	Nsf2	97	30	1.14935e+06	1.05358e+06	1.08955e+06	1.07575e+06	1.09983e+06	1.10296e+06	1.04e+06	1.01983e+06	1.07695e+06	1.06228e+06	1.13201e+06	1.06469e+06	1.10665e+06	1.07258e+06	1.10492e+06	1.15715e+06
SJPG0119175.001	sp|P54352|EAS_DROME	Ethanolamine kinase OS=Drosophila melanogaster OX=7227 GN=eas PE=1 SV=2	eas	17	9	138449	136662	136669	135734	127712	130045	118493	126762	129486	119925	124248	124817	129927	129439	135709	131608
SJPG0119032.001	sp|P54353|DOD_DROME	Putative peptidyl-prolyl cis-trans isomerase dodo OS=Drosophila melanogaster OX=7227 GN=dod PE=2 SV=3	dod	17	4	112544	120564	111911	113922	103993	118362	103939	104516	108226	100466	101197	99971.1	112610	125479	114913	113754
SJPG0115220.001	sp|P54357|MLC2_DROME	Myosin-2 essential light chain OS=Drosophila melanogaster OX=7227 GN=Mlc-c PE=1 SV=1	Mlc-c	8	5	356864	298707	343733	308356	306959	296005	334323	312871	325755	341204	383519	365031	347172	313289	386528	368623
SJPG0106840.001	sp|P54358|DPOD1_DROME	DNA polymerase delta catalytic subunit OS=Drosophila melanogaster OX=7227 GN=DNApol-delta PE=1 SV=2	DNApol-delta	2	2	14412.9	15721.4	13350.6	14997.5	12988.6	13924.6	17764.5	18861.5	16349	14796.8	18881.9	16392.9	17582.2	20584.9	20150.7	23117.4
SJPG0117076.001	sp|P54359|SEPT2_DROME	Septin-2 OS=Drosophila melanogaster OX=7227 GN=Sep2 PE=2 SV=2	Sep2	18	6	122995	111128	118607	108472	119617	114438	132901	142140	123776	129440	124235	129481	119955	116202	115485	156407
SJPG0119362.001	sp|P54362|AP3D_DROME	AP-3 complex subunit delta OS=Drosophila melanogaster OX=7227 GN=g PE=1 SV=4	g	15	12	45274.1	41252.9	43840.9	44608.7	42843	40690.7	54011.3	50243.7	47429.8	53094.3	48679.5	54929.1	44063.8	44593.8	46441	53716.9
SJPG0106474.001	sp|P54367|KC1A_DROME	Casein kinase I isoform alpha OS=Drosophila melanogaster OX=7227 GN=CkIalpha PE=1 SV=1	CkIalpha	38	16	209078	215877	214175	213379	207511	211053	256430	252289	249934	243648	238743	237310	204710	202528	205027	269987
SJPG0112061.001	sp|P54385|DHE3_DROME	Glutamate dehydrogenase, mitochondrial OS=Drosophila melanogaster OX=7227 GN=Gdh PE=1 SV=2	Gdh	445	44	1.71802e+07	1.77437e+07	1.73223e+07	1.73006e+07	1.71287e+07	1.69571e+07	1.52562e+07	1.48782e+07	1.53728e+07	1.50038e+07	1.55371e+07	1.51456e+07	1.51194e+07	1.51748e+07	1.45719e+07	1.41099e+07
SJPG0112061.002	sp|P54385-2|DHE3_DROME	Isoform C of Glutamate dehydrogenase, mitochondrial OS=Drosophila melanogaster OX=7227 GN=Gdh	Gdh	428	43	1.72082e+07	1.77625e+07	1.73985e+07	1.72641e+07	1.70242e+07	1.6892e+07	1.53018e+07	1.49181e+07	1.54195e+07	1.49803e+07	1.54758e+07	1.51477e+07	1.50808e+07	1.52034e+07	1.45374e+07	1.41767e+07
SJPG0111857.001	sp|P54397|FKB39_DROME	39 kDa FK506-binding nuclear protein OS=Drosophila melanogaster OX=7227 GN=FK506-bp1 PE=1 SV=2	FK506-bp1	25	10	424995	419320	405720	386396	383335	386843	498428	549314	508652	502307	498467	495482	416011	414316	443624	531017
SJPG0116101.001	sp|P54399|PDI_DROME	Protein disulfide-isomerase OS=Drosophila melanogaster OX=7227 GN=Pdi PE=2 SV=1	Pdi	268	38	3.3918e+06	3.22693e+06	3.24468e+06	3.12488e+06	3.15058e+06	3.11962e+06	3.03417e+06	3.23164e+06	3.10343e+06	3.01933e+06	3.17344e+06	3.12041e+06	3.47588e+06	3.43153e+06	3.54835e+06	3.0389e+06
SJPG0118033.001	sp|P54611|VATE_DROME	V-type proton ATPase subunit E OS=Drosophila melanogaster OX=7227 GN=Vha26 PE=2 SV=1	Vha26	135	17	5.91046e+06	5.8664e+06	5.79835e+06	5.94219e+06	5.72786e+06	5.87208e+06	5.36378e+06	5.36379e+06	5.46647e+06	5.54919e+06	5.60006e+06	5.55772e+06	6.00485e+06	5.97241e+06	6.19449e+06	5.55926e+06
SJPG0120130.001	sp|P54622|SSBP_DROME	Single-stranded DNA-binding protein, mitochondrial OS=Drosophila melanogaster OX=7227 GN=mtSSB PE=1 SV=2	mtSSB	8	4	131366	118289	128803	123143	148252	137237	120206	98917.3	121807	108819	126232	111299	125034	105670	119509	102546
SJPG0116788.001	sp|P55035|PSMD4_DROME	26S proteasome non-ATPase regulatory subunit 4 OS=Drosophila melanogaster OX=7227 GN=Rpn10 PE=1 SV=2	Rpn10	34	6	478919	491181	477765	458658	500667	463228	1.13334e+06	1.12418e+06	1.0266e+06	973218	1.10028e+06	1.00047e+06	519202	449087	519106	1.06302e+06
SJPG0114392.001	sp|P55162|HEM_DROME	Membrane-associated protein Hem OS=Drosophila melanogaster OX=7227 GN=Hem PE=2 SV=1	Hem	41	24	123256	120515	121207	117172	117243	107658	124976	120106	117957	122534	115551	120527	119030	120336	125219	133146
SJPG0119255.001	sp|P55824|FAF_DROME	Probable ubiquitin carboxyl-terminal hydrolase FAF OS=Drosophila melanogaster OX=7227 GN=faf PE=1 SV=2	faf	76	45	233568	243703	225638	209875	213651	217769	296618	308373	293682	282572	273028	283086	218233	227670	219418	293648
SJPG0116752.001	sp|P55828|RS20_DROME	40S ribosomal protein S20 OS=Drosophila melanogaster OX=7227 GN=RpS20 PE=1 SV=1	RpS20	10	4	298779	413518	291599	347125	293668	330863	322273	419739	342569	351078	318409	365817	317953	363079	286631	366400
SJPG0116768.001	sp|P55830|RS3A_DROME	40S ribosomal protein S3a OS=Drosophila melanogaster OX=7227 GN=RpS3A PE=1 SV=4	RpS3A	82	21	3.02481e+06	2.81417e+06	2.99791e+06	2.63174e+06	2.64924e+06	2.49164e+06	3.49065e+06	3.38325e+06	3.37647e+06	3.22532e+06	3.42831e+06	3.27446e+06	3.12093e+06	2.89387e+06	3.22127e+06	3.46569e+06
SJPG0116675.001	sp|P55841|RL14_DROME	60S ribosomal protein L14 OS=Drosophila melanogaster OX=7227 GN=RpL14 PE=1 SV=1	RpL14	52	10	1.68418e+06	1.63542e+06	1.61259e+06	1.44321e+06	1.34498e+06	1.38507e+06	1.87718e+06	1.93569e+06	1.78619e+06	1.81809e+06	1.72945e+06	1.80524e+06	1.68598e+06	1.75487e+06	1.73916e+06	1.91346e+06
SJPG0116776.001	sp|P55935|RS9_DROME	40S ribosomal protein S9 OS=Drosophila melanogaster OX=7227 GN=RpS9 PE=1 SV=2	RpS9	52	12	2.97266e+06	3.22441e+06	2.83411e+06	2.67193e+06	2.55746e+06	2.83583e+06	3.28458e+06	3.58716e+06	3.23761e+06	3.15329e+06	2.89897e+06	3.22984e+06	2.76619e+06	2.90968e+06	2.81906e+06	3.844e+06
SJPG0106390.001	sp|P56079|CDS_DROME	Phosphatidate cytidylyltransferase, photoreceptor-specific OS=Drosophila melanogaster OX=7227 GN=Cds PE=1 SV=2	Cds	5	3	15111.9	14605	13225.3	15687.4	14097.9	12354.9	14435.7	17043.7	15046.2	14342.4	13580.1	13468.9	13256.6	14644.6	16324.4	18141.8
SJPG0116836.001	sp|P56175|RCL1_DROME	Probable RNA 3'-terminal phosphate cyclase-like protein OS=Drosophila melanogaster OX=7227 GN=Rtc1 PE=2 SV=3	Rtc1	1	1	71571.2	70241.9	66888.3	59471.2	66399.2	71661.3	66075.2	76425.2	64746.4	69508.4	70442.9	70675.9	69580.9	68875.8	70998.7	78600.6
SJPG0119167.001	sp|P56538|IF6_DROME	Eukaryotic translation initiation factor 6 OS=Drosophila melanogaster OX=7227 GN=eIF6 PE=2 SV=3	eIF6	22	5	60548.8	71078.6	66465.7	69401.6	67027.7	71251.1	67229.8	77363.7	66814.7	79093.1	66591.6	77449.1	75233.7	87569.6	79192.5	83871.4
SJPG0112171.001	sp|P58958|G39AC_DROME	Gustatory and pheromone receptor 39a, isoform D OS=Drosophila melanogaster OX=7227 GN=Gr39a PE=2 SV=1	Gr39a	1	1	39345.3	37720.8	39973.4	40627.7	35754.7	39208.1	38341.6	39477.5	37966.4	49275.3	41946.6	42511.5	31629.3	42536.2	35385.8	44722.4
SJPG0100378.001	sp|P61209|ARF1_DROME	ADP-ribosylation factor 1 OS=Drosophila melanogaster OX=7227 GN=Arf79F PE=1 SV=2	Arf79F	68	13	1.68432e+06	1.66023e+06	1.73066e+06	1.69164e+06	1.65976e+06	1.59855e+06	1.99315e+06	2.10447e+06	1.90496e+06	1.94012e+06	1.92092e+06	1.98058e+06	1.71844e+06	1.69579e+06	1.71421e+06	2.20737e+06
SJPG0115266.001	sp|P61849|NEMS_DROME	Dromyosuppressin OS=Drosophila melanogaster OX=7227 GN=Ms PE=1 SV=1	Ms	4	2	36071.1	29859.7	33078.9	26989.5	26231.4	27468.2	26946.9	30830.1	27340.1	23053.9	26082.8	25255.4	32376.8	36457.9	33356.3	37827.6
SJPG0117273.001	sp|P61851|SODC_DROME	Superoxide dismutase [Cu-Zn] OS=Drosophila melanogaster OX=7227 GN=Sod1 PE=1 SV=2	Sod1	66	9	7.48207e+06	6.99617e+06	7.25536e+06	6.58942e+06	6.57193e+06	6.80562e+06	7.31116e+06	6.7194e+06	7.09505e+06	6.19491e+06	6.61905e+06	6.18172e+06	7.63734e+06	7.124e+06	7.63746e+06	6.81342e+06
SJPG0100283.001	sp|P61855|AKH_DROME	Adipokinetic hormone OS=Drosophila melanogaster OX=7227 GN=Akh PE=1 SV=1	Akh	9	3	172953	144214	132029	61743.7	155162	88824	138960	166547	231744	218167	204191	163067	128098	74459.1	128724	363194
SJPG0118572.001	sp|P61857|TBB2_DROME	Tubulin beta-2 chain OS=Drosophila melanogaster OX=7227 GN=betaTub85D PE=1 SV=1	betaTub85D	524	32	4.71386e+06	4.64936e+06	4.77656e+06	4.77798e+06	4.46029e+06	4.33954e+06	4.66827e+06	4.84532e+06	4.64464e+06	4.85108e+06	4.89196e+06	4.89014e+06	4.98309e+06	4.94516e+06	4.7799e+06	5.02955e+06
SJPG0106313.001	sp|P62152|CALM_DROME	Calmodulin OS=Drosophila melanogaster OX=7227 GN=Cam PE=1 SV=2	Cam	65	12	1.68516e+07	1.69014e+07	1.6457e+07	1.66368e+07	1.69641e+07	1.64069e+07	1.51331e+07	1.5766e+07	1.54e+07	1.53475e+07	1.49859e+07	1.50694e+07	1.77839e+07	1.70416e+07	1.73865e+07	1.72688e+07
SJPG0116738.001	sp|P80455|RS12_DROME	40S ribosomal protein S12 OS=Drosophila melanogaster OX=7227 GN=RpS12 PE=1 SV=2	RpS12	64	11	1.52939e+06	1.56421e+06	1.49093e+06	1.42982e+06	1.37566e+06	1.40294e+06	1.72717e+06	1.77379e+06	1.72028e+06	1.69244e+06	1.62394e+06	1.68227e+06	1.62452e+06	1.69379e+06	1.66055e+06	1.66205e+06
SJPG0100338.001	sp|P81641|AMYB_DROME	Alpha-amylase B OS=Drosophila melanogaster OX=7227 GN=Amy-d PE=3 SV=3	Amy-d	121	27	626253	628359	607362	858916	895994	845358	815643	835715	760650	1.21572e+06	1.06578e+06	1.12798e+06	851125	882555	795145	943749
SJPG0114989.001	sp|P81829|LCK_DROME	Leucokinin OS=Drosophila melanogaster OX=7227 GN=Lk PE=1 SV=3	Lk	6	4	68947.7	72842.9	70424.2	65109.2	64430.6	76201.3	82512.7	91404.3	78194.2	79060.7	72194.6	82687.8	58865.4	66457	57684.3	71951.3
SJPG0116211.001	sp|P81900|KAPR2_DROME	cAMP-dependent protein kinase type II regulatory subunit OS=Drosophila melanogaster OX=7227 GN=Pka-R2 PE=1 SV=2	Pka-R2	137	28	1.97163e+06	1.95319e+06	1.93726e+06	1.76998e+06	1.75496e+06	1.79424e+06	2.06304e+06	2.01916e+06	2.08633e+06	1.75213e+06	1.82548e+06	1.78789e+06	1.71396e+06	1.7383e+06	1.70024e+06	2.01073e+06
SJPG0100015.001	sp|P81928|140U_DROME	RPII140-upstream gene protein OS=Drosophila melanogaster OX=7227 GN=140up PE=2 SV=2	140up	1	1	24539.7	29222.5	30674.1	23629.3	29171.1	31186.2	29345	28611.9	26523.1	27979.1	28382.8	25923.7	27366.1	23773.8	25581.5	27849.1
SJPG0119705.001	sp|P82147|L2EFL_DROME	Protein lethal(2)essential for life OS=Drosophila melanogaster OX=7227 GN=l(2)efl PE=1 SV=1	l	101	15	4.22439e+06	4.27272e+06	4.35894e+06	5.47425e+06	5.53475e+06	5.3454e+06	7.2837e+06	7.04492e+06	6.84224e+06	8.42032e+06	7.76684e+06	8.27838e+06	4.78877e+06	5.31002e+06	4.99655e+06	5.48933e+06
SJPG0120568.001	sp|P82295|PROML_DROME	Prominin-like protein OS=Drosophila melanogaster OX=7227 GN=prominin-like PE=1 SV=1	prominin-like	11	6	27887.2	31400.3	23182.3	32607.4	23808.6	26539.8	17635.6	25376.8	19273.9	24062.5	20785.1	21195.9	29144.8	32886.3	24984	24830
SJPG0106684.001	sp|P82712|CCD1P_DROME	Probable cytochrome P450 12d1 proximal, mitochondrial OS=Drosophila melanogaster OX=7227 GN=Cyp12d1-p PE=2 SV=3	Cyp12d1-p	13	9	67126.3	68652.2	63401.8	33991.7	31977.9	32914.5	52446.4	47725.8	48709.3	25616.6	30561.2	27718.5	139295	130504	154740	62344.8
SJPG0106697.001	sp|P82713|CP392_DROME	Probable cytochrome P450 309a2 OS=Drosophila melanogaster OX=7227 GN=Cyp309a2 PE=2 SV=2	Cyp309a2	9	7	67739.9	59967.5	61478.1	68996.6	69075.3	69982.5	68653.8	65865	67320.8	78035.3	72708.9	73660.6	68889.7	70740.8	65043	49842.7
SJPG0120563.001	sp|P82890|PPAC1_DROME	Low molecular weight phosphotyrosine protein phosphatase 1 OS=Drosophila melanogaster OX=7227 GN=primo-1 PE=2 SV=1	primo-1	57	11	465924	471801	444308	453795	458067	460245	507873	538813	511612	474188	497810	483111	474812	437739	452350	504330
SJPG0114496.001	sp|P82910|HSP70_DROME	Major heat shock 70 kDa protein Aa OS=Drosophila melanogaster OX=7227 GN=Hsp70Aa PE=1 SV=2	Hsp70Aa	12	7	255276	251626	252013	252691	221075	215815	337704	332203	319086	272719	291178	278449	252475	240743	248120	229411
SJPG0117412.001	sp|P83094|STIM_DROME	Stromal interaction molecule homolog OS=Drosophila melanogaster OX=7227 GN=Stim PE=1 SV=1	Stim	27	12	289891	279224	289066	283121	291700	290747	377175	399696	371806	367759	375785	371867	288928	278366	284550	430549
SJPG0117415.001	sp|P83098|STLK_DROME	Putative serine/threonine-protein kinase STE20-like OS=Drosophila melanogaster OX=7227 GN=Stlk PE=2 SV=2	Stlk	6	5	73484.3	83705.8	70234.5	71132.2	73339	76876.2	72437.6	82534.5	74298.1	77577	81307.1	76742.7	68626.5	69209	66892.8	81200.5
SJPG0116214.001	sp|P83099|KPC4_DROME	Putative protein kinase C delta type homolog OS=Drosophila melanogaster OX=7227 GN=Pkcdelta PE=2 SV=3	Pkcdelta	30	12	150989	149094	151892	148454	146220	145072	155552	150433	157496	139953	150421	143958	134524	134019	139882	159252
SJPG0111551.001	sp|P83102|DYRK3_DROME	Putative dual specificity tyrosine-phosphorylation-regulated kinase 3 homolog OS=Drosophila melanogaster OX=7227 GN=Dyrk3 PE=1 SV=3	Dyrk3	5	2	102174	102751	96187	107216	109503	115029	106784	112223	108565	109773	118755	110795	88495.2	78976.1	69702.7	94806.8
SJPG0117246.002	sp|P83501|MSTAB_DROME	SET domain-containing protein SmydA-8, isoform B OS=Drosophila melanogaster OX=7227 GN=SmydA-8 PE=3 SV=2	SmydA-8	14	8	123114	112814	126723	100919	107367	98961.5	241849	207304	212514	189765	190438	194810	119608	103754	121669	178734
SJPG0100227.001	sp|P83967|ACT6_DROME	Actin, indirect flight muscle OS=Drosophila melanogaster OX=7227 GN=Act88F PE=1 SV=1	Act88F	3401	42	6.11518e+07	6.05737e+07	6.32223e+07	6.48304e+07	6.6235e+07	6.35625e+07	4.93422e+07	4.78248e+07	5.16292e+07	5.40134e+07	5.32164e+07	5.27167e+07	6.51456e+07	6.46944e+07	6.5617e+07	4.79567e+07
SJPG0106779.001	sp|P84029|CYC2_DROME	Cytochrome c-2 OS=Drosophila melanogaster OX=7227 GN=Cyt-c-p PE=1 SV=2	Cyt-c-p	211	9	2.81505e+07	2.82934e+07	2.65244e+07	3.19101e+07	3.11088e+07	3.16572e+07	1.87728e+07	1.89532e+07	1.95049e+07	2.15181e+07	2.3095e+07	2.1924e+07	2.81547e+07	2.84935e+07	2.78703e+07	1.93204e+07
SJPG0114427.001	sp|P84040|H4_DROME	Histone H4 OS=Drosophila melanogaster OX=7227 GN=His4 PE=1 SV=2	His4	85	8	6.02729e+06	5.49139e+06	6.22438e+06	5.8842e+06	6.11813e+06	6.18986e+06	6.47743e+06	6.76378e+06	6.46485e+06	6.50119e+06	6.37026e+06	6.74889e+06	6.02349e+06	7.00911e+06	6.71761e+06	4.92226e+06
SJPG0114421.001	sp|P84051|H2A_DROME	Histone H2A OS=Drosophila melanogaster OX=7227 GN=His2A PE=1 SV=2	His2A	9	3	365572	353265	366026	327745	332139	299926	353480	350140	310532	360103	311699	365375	316098	361841	356034	321273
SJPG0120116.001	sp|P84345|ATP8_DROME	ATP synthase protein 8 OS=Drosophila melanogaster OX=7227 GN=mt:ATPase8 PE=3 SV=1	mt	58	3	2.82272e+06	3.28383e+06	2.70004e+06	3.18219e+06	3.03317e+06	3.52745e+06	2.29351e+06	2.56379e+06	2.33201e+06	2.50383e+06	2.37202e+06	2.43051e+06	2.74719e+06	2.9772e+06	2.61442e+06	2.43065e+06
SJPG0120851.001	sp|P91620|SIF2_DROME	Protein still life, isoforms C/SIF type 2 OS=Drosophila melanogaster OX=7227 GN=sif PE=2 SV=2	sif	39	22	161416	158222	156360	153421	156511	164855	148592	156882	154402	148525	151571	150992	162379	161246	153597	179044
SJPG0116102.001	sp|P91622|PDK_DROME	[Pyruvate dehydrogenase (acetyl-transferring)] kinase, mitochondrial OS=Drosophila melanogaster OX=7227 GN=Pdk PE=2 SV=2	Pdk	39	10	237383	216489	232426	165397	167415	165982	238650	231675	227347	178940	182694	186229	238832	224505	238735	229977
SJPG0118707.001	sp|P91645|CAC1A_DROME	Voltage-dependent calcium channel type A subunit alpha-1 OS=Drosophila melanogaster OX=7227 GN=cac PE=1 SV=3	cac	3	3	16985.4	17652.5	17098.9	18920.3	16693.7	19025.1	15419.4	17167.1	16477.2	14050.9	16680.1	16892.7	17826.7	18206.8	16843.5	18530
SJPG0119871.001	sp|P91685|GRM_DROME	Metabotropic glutamate receptor OS=Drosophila melanogaster OX=7227 GN=mGluR PE=1 SV=2	mGluR	3	2	37847.1	33142.8	31889.4	34462.2	34242.8	34907.4	33717.9	33221.8	37309.5	35720.3	34159.4	34497.5	31947.3	33435.9	34647.8	37857.1
SJPG0116656.001	sp|P91875|RPA1_DROME	DNA-directed RNA polymerase I subunit RPA1 OS=Drosophila melanogaster OX=7227 GN=RpI1 PE=1 SV=2	RpI1	12	7	62092	58611.4	52249.3	62291.7	58820.9	61705.4	53481.5	55762.7	54333.4	54389.3	55298.1	59251.1	56647.4	59512.2	62341.1	58323.8
SJPG0115238.001	sp|P91891|MO25_DROME	Protein Mo25 OS=Drosophila melanogaster OX=7227 GN=Mo25 PE=2 SV=2	Mo25	57	19	622991	588692	607951	566045	548754	505993	634655	621229	567929	594934	541642	577415	588746	656566	683992	664283
SJPG0100128.001	sp|P91926|AP2A_DROME	AP-2 complex subunit alpha OS=Drosophila melanogaster OX=7227 GN=AP-2alpha PE=1 SV=1	AP-2alpha	93	25	1.11377e+06	1.10404e+06	1.08536e+06	1.07916e+06	1.10274e+06	1.08829e+06	1.08782e+06	1.13613e+06	1.0958e+06	1.1084e+06	1.07927e+06	1.08493e+06	1.08373e+06	1.08082e+06	1.05671e+06	1.22846e+06
SJPG0114966.001	sp|P91927|LETM1_DROME	Mitochondrial proton/calcium exchanger protein OS=Drosophila melanogaster OX=7227 GN=Letm1 PE=2 SV=2	Letm1	97	35	975346	978571	980737	980769	939727	1.02182e+06	1.22602e+06	1.24395e+06	1.16582e+06	1.08173e+06	1.08579e+06	1.05672e+06	998584	1.0698e+06	994536	1.20648e+06
SJPG0115214.001	sp|P91928|MIC60_DROME	MICOS complex subunit Mic60 OS=Drosophila melanogaster OX=7227 GN=Mitofilin PE=1 SV=4	Mitofilin	229	29	5.5217e+06	5.76402e+06	5.41403e+06	5.95306e+06	5.80285e+06	6.06639e+06	5.03549e+06	5.24073e+06	5.14992e+06	5.57495e+06	5.62068e+06	5.54101e+06	5.27847e+06	5.30528e+06	5.10884e+06	5.07586e+06
SJPG0115383.001	sp|P91929|NDUAA_DROME	NADH dehydrogenase [ubiquinone] 1 alpha subcomplex subunit 10, mitochondrial OS=Drosophila melanogaster OX=7227 GN=ND-42 PE=2 SV=2	ND-42	219	25	8.81582e+06	8.49671e+06	9.29484e+06	1.00304e+07	1.02233e+07	9.73524e+06	7.70483e+06	7.40833e+06	7.9226e+06	8.68277e+06	8.83088e+06	8.51069e+06	9.38939e+06	9.41641e+06	9.7466e+06	7.67508e+06
SJPG0116978.001	sp|P91931|DCAM_DROME	S-adenosylmethionine decarboxylase proenzyme OS=Drosophila melanogaster OX=7227 GN=SamDC PE=2 SV=1	SamDC	5	2	8401.15	7748.45	9097.34	8983.64	8103.61	7316.01	9539.48	9597.66	8135.5	9660.49	9643.03	8143.35	7781.08	9356.2	9115.65	9017.62
SJPG0117761.001	sp|P91938|TRXR1_DROME	Thioredoxin reductase 1, mitochondrial OS=Drosophila melanogaster OX=7227 GN=Trxr-1 PE=1 SV=2	Trxr-1	257	26	3.075e+06	2.97721e+06	3.13136e+06	2.87611e+06	2.92069e+06	2.82349e+06	3.62934e+06	3.57605e+06	3.56923e+06	3.2602e+06	3.37321e+06	3.3632e+06	3.16101e+06	3.15857e+06	3.16646e+06	3.1002e+06
SJPG0111478.001	sp|P92029|DNJ60_DROME	DnaJ-like protein 60 OS=Drosophila melanogaster OX=7227 GN=DnaJ-60 PE=2 SV=1	DnaJ-60	3	3	76395.2	61877.3	80529.8	79265	90125.5	80383.2	67038.4	51646.5	70138.3	62434.1	70551.2	55022.1	69764.1	58468.3	72507.8	77484.1
SJPG0100013.001	sp|P92177|1433E_DROME	14-3-3 protein epsilon OS=Drosophila melanogaster OX=7227 GN=14-3-3epsilon PE=1 SV=2	14-3-3epsilon	223	24	1.90309e+07	1.9278e+07	1.85148e+07	1.8387e+07	1.85612e+07	1.86309e+07	1.84484e+07	1.89855e+07	1.85811e+07	1.78504e+07	1.80552e+07	1.77609e+07	1.83078e+07	1.78552e+07	1.81576e+07	1.94614e+07
SJPG0100013.003	sp|P92177-2|1433E_DROME	Isoform B of 14-3-3 protein epsilon OS=Drosophila melanogaster OX=7227 GN=14-3-3epsilon	14-3-3epsilon	220	24	1.90346e+07	1.92469e+07	1.84332e+07	1.83932e+07	1.8558e+07	1.85388e+07	1.84801e+07	1.9079e+07	1.86549e+07	1.78981e+07	1.80577e+07	1.77924e+07	1.83062e+07	1.78587e+07	1.80827e+07	1.94513e+07
SJPG0100013.004	sp|P92177-4|1433E_DROME	Isoform C of 14-3-3 protein epsilon OS=Drosophila melanogaster OX=7227 GN=14-3-3epsilon	14-3-3epsilon	225	24	1.89927e+07	1.9259e+07	1.84052e+07	1.8387e+07	1.85609e+07	1.8611e+07	1.8439e+07	1.90477e+07	1.85895e+07	1.79032e+07	1.80585e+07	1.78309e+07	1.83307e+07	1.79076e+07	1.81002e+07	1.94368e+07
SJPG0118661.001	sp|P92208|JNK_DROME	Stress-activated protein kinase JNK OS=Drosophila melanogaster OX=7227 GN=bsk PE=1 SV=1	bsk	23	9	174261	186423	172975	162821	161542	167044	184230	183739	178490	158466	158855	161145	179304	159335	163118	188061
SJPG0106865.001	sp|P98081|DAB_DROME	Protein disabled OS=Drosophila melanogaster OX=7227 GN=Dab PE=1 SV=2	Dab	11	9	51896.4	50568.2	52472.5	48425.6	51901.7	48462.2	50625.7	49102.5	49962.2	45376.5	52320.4	51739.2	49051.9	49746.6	44397.6	51597.6
SJPG0106942.001	sp|P98149|DIF_DROME	Dorsal-related immunity factor Dif OS=Drosophila melanogaster OX=7227 GN=Dif PE=1 SV=2	Dif	11	6	64513	66566.1	70655.7	67286.2	69423	63582.8	68687.2	68362.3	68705.3	69246.4	67217.2	69848.5	69940.1	64486.1	65333.2	65722.5
SJPG0106290.001	sp|Q00168|KCC2A_DROME	Calcium/calmodulin-dependent protein kinase type II alpha chain OS=Drosophila melanogaster OX=7227 GN=CaMKII PE=1 SV=1	CaMKII	101	18	4.3232e+06	4.19091e+06	4.29248e+06	4.2154e+06	4.38951e+06	4.1816e+06	4.58969e+06	4.56907e+06	4.78458e+06	4.51004e+06	4.65662e+06	4.49815e+06	4.1715e+06	4.05048e+06	3.91289e+06	4.7369e+06
SJPG0114931.001	sp|Q00174|LAMA_DROME	Laminin subunit alpha OS=Drosophila melanogaster OX=7227 GN=LanA PE=1 SV=2	LanA	346	81	3.0188e+06	2.93871e+06	3.07788e+06	3.03868e+06	3.10621e+06	2.99961e+06	3.00718e+06	2.92306e+06	3.00959e+06	3.03282e+06	3.08076e+06	2.9931e+06	3.16209e+06	3.07015e+06	3.14542e+06	3.09099e+06
SJPG0115159.001	sp|Q00449|MDR49_DROME	Multidrug resistance protein homolog 49 OS=Drosophila melanogaster OX=7227 GN=Mdr49 PE=2 SV=2	Mdr49	11	8	51302.2	56411.9	46713.2	50660	49079.6	51534.2	48058.3	53264	49671.8	46798.2	46300	45393.8	60452.9	51915.2	54512.8	46442.9
SJPG0117274.001	sp|Q00637|SODM_DROME	Superoxide dismutase [Mn], mitochondrial OS=Drosophila melanogaster OX=7227 GN=Sod2 PE=2 SV=3	Sod2	94	6	8.64925e+06	8.81808e+06	8.55942e+06	9.24044e+06	9.03701e+06	9.45393e+06	7.56397e+06	7.55126e+06	7.81909e+06	7.86614e+06	7.95565e+06	7.99629e+06	9.89266e+06	9.7555e+06	1.02048e+07	7.03704e+06
SJPG0115161.001	sp|Q00748|MDR65_DROME	Multidrug resistance protein homolog 65 OS=Drosophila melanogaster OX=7227 GN=Mdr65 PE=1 SV=2	Mdr65	50	23	306714	309393	306218	312550	300901	312729	272658	266833	277172	272795	274109	271391	295594	303549	288246	283601
SJPG0118555.001	sp|Q00963|SPTCB_DROME	Spectrin beta chain OS=Drosophila melanogaster OX=7227 GN=beta-Spec PE=1 SV=2	beta-Spec	448	105	2.42133e+06	2.40171e+06	2.39923e+06	2.3798e+06	2.43279e+06	2.42805e+06	2.37968e+06	2.43716e+06	2.42902e+06	2.41418e+06	2.42755e+06	2.4197e+06	2.48032e+06	2.51917e+06	2.51027e+06	2.6184e+06
SJPG0106909.001	sp|Q01583|DGK1_DROME	Diacylglycerol kinase 1 OS=Drosophila melanogaster OX=7227 GN=Dgk PE=2 SV=5	Dgk	1	1	45805.5	45934.7	44107	45772.8	41644.9	48656.1	37304.2	35940.9	37227.4	33948	40750.8	37560	43388	35843.8	38876.9	45117.2
SJPG0106909.003	sp|Q01583-2|DGK1_DROME	Isoform G of Diacylglycerol kinase 1 OS=Drosophila melanogaster OX=7227 GN=Dgk	Dgk	2	2	45805.5	45934.7	44107	45772.8	41644.9	48656.1	37304.2	35940.9	37227.4	33948	40750.8	37560	43388	35843.8	38876.9	45117.2
SJPG0116377.001	sp|Q01603|PERO_DROME	Peroxidase OS=Drosophila melanogaster OX=7227 GN=Pxd PE=2 SV=2	Pxd	17	6	120903	130810	113134	133352	137485	130973	123280	135909	125495	132014	122035	121053	161543	147375	135605	125545
SJPG0116161.001	sp|Q01604|PGK_DROME	Phosphoglycerate kinase OS=Drosophila melanogaster OX=7227 GN=Pgk PE=2 SV=2	Pgk	608	34	2.07224e+07	2.09266e+07	2.14028e+07	2.22438e+07	2.17999e+07	2.18907e+07	1.55242e+07	1.47925e+07	1.61035e+07	1.59928e+07	1.65395e+07	1.61743e+07	2.05483e+07	2.16845e+07	2.10977e+07	1.40585e+07
SJPG0118874.001	sp|Q01617|CPO_DROME	Protein couch potato OS=Drosophila melanogaster OX=7227 GN=cpo PE=2 SV=4	cpo	2	1	137632	143283	144482	163671	158205	155130	152777	134925	150936	150042	152918	162329	158172	168745	169001	154810
SJPG0120623.001	sp|Q01637|UMPS_DROME	Uridine 5'-monophosphate synthase OS=Drosophila melanogaster OX=7227 GN=r-l PE=2 SV=2	r-l	15	9	214231	204142	205975	188287	175930	165853	156132	160842	166783	140963	144338	154489	191034	187508	191849	178422
SJPG0106507.001	sp|Q01819|CONN_DROME	Connectin OS=Drosophila melanogaster OX=7227 GN=Con PE=2 SV=2	Con	3	3	29663.7	30456.8	27565	26577.3	29650.8	30925	26293.2	25065.8	30670.6	26951.5	29474.8	28808.7	29245.4	30329.3	30001.7	31039.3
SJPG0119577.001	sp|Q01989|MYS9_DROME	Myosin heavy chain 95F OS=Drosophila melanogaster OX=7227 GN=jar PE=2 SV=4	jar	45	18	156649	149148	150511	154313	154086	149199	154021	160453	149340	156932	153832	160259	171760	176768	184946	172674
SJPG0119577.002	sp|Q01989-2|MYS9_DROME	Isoform H of Myosin heavy chain 95F OS=Drosophila melanogaster OX=7227 GN=jar	jar	47	19	157071	149652	150787	154163	153877	148483	155352	160760	149842	157386	153999	160074	170952	175232	183696	173155
SJPG0119171.001	sp|Q02280|KCNAE_DROME	Potassium voltage-gated channel protein eag OS=Drosophila melanogaster OX=7227 GN=eag PE=1 SV=2	eag	3	2	19287.7	17911.9	18222.2	18678.2	18140.3	18279.1	15692.1	16567.6	17703.9	18289	14127.9	16154.2	20451.2	17003.9	17584.5	18000.5
SJPG0119517.001	sp|Q02645|HTS_DROME	Protein hu-li tai shao OS=Drosophila melanogaster OX=7227 GN=hts PE=1 SV=2	hts	114	26	1.34544e+06	1.34467e+06	1.32045e+06	1.3392e+06	1.33018e+06	1.35192e+06	1.31137e+06	1.34993e+06	1.3351e+06	1.39439e+06	1.38686e+06	1.37298e+06	1.36405e+06	1.35648e+06	1.36153e+06	1.52115e+06
SJPG0119517.003	sp|Q02645-3|HTS_DROME	Isoform C of Protein hu-li tai shao OS=Drosophila melanogaster OX=7227 GN=hts	hts	100	23	1.3693e+06	1.31984e+06	1.35249e+06	1.32425e+06	1.33824e+06	1.32867e+06	1.336e+06	1.33427e+06	1.34795e+06	1.36778e+06	1.39851e+06	1.35298e+06	1.381e+06	1.34538e+06	1.38553e+06	1.50159e+06
SJPG0119150.001	sp|Q02748|IF4A_DROME	Eukaryotic initiation factor 4A OS=Drosophila melanogaster OX=7227 GN=eIF4A PE=1 SV=3	eIF4A	101	23	2.82889e+06	2.57616e+06	2.85078e+06	2.31588e+06	2.32807e+06	2.18393e+06	3.34312e+06	3.18106e+06	3.24499e+06	2.78733e+06	2.91884e+06	2.89041e+06	2.64058e+06	2.68456e+06	2.75822e+06	3.00322e+06
SJPG0116512.001	sp|Q02926|RB97D_DROME	Ribonucleoprotein RB97D OS=Drosophila melanogaster OX=7227 GN=Rb97D PE=2 SV=1	Rb97D	6	5	37717.2	35611.7	37911.4	30166	28123.8	23182.1	39059	43997.1	36861.6	34155.5	33192.7	37545.7	38358.8	37138.1	37205.9	41941.9
SJPG0118708.001	sp|Q03017|CACT_DROME	NF-kappa-B inhibitor cactus OS=Drosophila melanogaster OX=7227 GN=cact PE=1 SV=2	cact	13	6	386855	380000	397476	353319	383534	385974	519283	506527	488821	514800	512744	514139	350301	386421	363345	456804
SJPG0116216.001	sp|Q03042|KGP1_DROME	cGMP-dependent protein kinase, isozyme 1 OS=Drosophila melanogaster OX=7227 GN=Pkg21D PE=1 SV=2	Pkg21D	5	3	24737.6	23598.5	22860.8	24603.5	22234.2	24772.6	19746.3	17451.1	19198.9	18161.5	21505.8	17751.7	25284.3	20792.1	24120	18967.6
SJPG0119309.001	sp|Q03043|KGP24_DROME	cGMP-dependent protein kinase, isozyme 2 forms cD4/T1/T3A/T3B OS=Drosophila melanogaster OX=7227 GN=for PE=1 SV=3	for	64	26	880725	897071	861951	664213	657588	669438	915939	935684	915100	719729	699009	702021	709719	692594	693913	1.05948e+06
SJPG0116739.001	sp|Q03334|RS13_DROME	40S ribosomal protein S13 OS=Drosophila melanogaster OX=7227 GN=RpS13 PE=1 SV=3	RpS13	40	7	2.0951e+06	1.98536e+06	1.96831e+06	1.80336e+06	1.81532e+06	1.846e+06	2.24636e+06	2.29269e+06	2.16766e+06	2.14955e+06	2.14308e+06	2.13154e+06	2.07331e+06	1.98468e+06	2.06289e+06	2.1673e+06
SJPG0114929.001	sp|Q03427|LAMC_DROME	Lamin-C OS=Drosophila melanogaster OX=7227 GN=LamC PE=1 SV=2	LamC	85	28	907596	903705	870480	865042	891234	930635	1.37342e+06	1.42173e+06	1.29291e+06	1.36641e+06	1.37113e+06	1.32908e+06	865711	822954	844087	1.25e+06
SJPG0120889.010	sp|Q03720-10|SLO_DROME	Isoform E of Calcium-activated potassium channel slowpoke OS=Drosophila melanogaster OX=7227 GN=slo	slo	16	11	77280.7	80341.5	76745.2	87760.4	82325.8	82346.7	84555	83966.8	88658.4	88235.7	92832.8	85224.9	76133.3	74849.7	76734.1	89026.3
SJPG0106643.001	sp|Q03751|DNJC5_DROME	DnaJ homolog subfamily C member 5 homolog OS=Drosophila melanogaster OX=7227 GN=Csp PE=1 SV=1	Csp	5	3	11499.5	11687.2	9394.32	11738.4	12038.4	11195.5	9395	13401.5	11083.5	11496.5	11776.1	11268.4	10680.3	10267.7	10486.1	12548.9
SJPG0120269.001	sp|Q04047|NONA_DROME	Protein no-on-transient A OS=Drosophila melanogaster OX=7227 GN=nonA PE=1 SV=2	nonA	20	10	92128.8	80177.8	93608.6	86305.7	91791.7	80112	119393	114909	111622	118077	116174	118539	97275	90777.9	97025.7	115186
SJPG0120758.001	sp|Q04164|SAS_DROME	Putative epidermal cell surface receptor OS=Drosophila melanogaster OX=7227 GN=sas PE=2 SV=2	sas	7	5	25542.8	31909.6	26939	27369.6	27922.1	33810.3	25788.3	23199.6	25319.1	24829	28072.5	24035.3	27305.3	23174.6	21497	22939.6
SJPG0115602.001	sp|Q04448|MTDC_DROME	Bifunctional methylenetetrahydrofolate dehydrogenase/cyclohydrolase, mitochondrial OS=Drosophila melanogaster OX=7227 GN=Nmdmc PE=2 SV=2	Nmdmc	42	11	154809	160130	167693	168997	167724	155132	162417	170066	162118	160283	157352	156763	190896	208635	200846	164597
SJPG0120881.001	sp|Q04499|PROD_DROME	Proline dehydrogenase 1, mitochondrial OS=Drosophila melanogaster OX=7227 GN=slgA PE=2 SV=2	slgA	357	50	5.98499e+06	5.93823e+06	6.09976e+06	5.94901e+06	5.87217e+06	5.99723e+06	5.55046e+06	5.53594e+06	5.53931e+06	5.37074e+06	5.34444e+06	5.31529e+06	5.31595e+06	5.44427e+06	5.27071e+06	5.64086e+06
SJPG0120881.002	sp|Q04499-2|PROD_DROME	Isoform A of Proline dehydrogenase 1, mitochondrial OS=Drosophila melanogaster OX=7227 GN=slgA	slgA	411	51	5.97775e+06	5.96927e+06	6.06006e+06	5.95252e+06	5.86936e+06	6.095e+06	5.5421e+06	5.57305e+06	5.55989e+06	5.36197e+06	5.3869e+06	5.32037e+06	5.29197e+06	5.43141e+06	5.17689e+06	5.61258e+06
SJPG0117393.001	sp|Q05344|SSRP1_DROME	FACT complex subunit Ssrp1 OS=Drosophila melanogaster OX=7227 GN=Ssrp PE=1 SV=2	Ssrp	17	12	111947	114525	109864	111497	113081	115536	111572	113642	118532	140908	142935	136131	114170	112078	117077	121490
SJPG0116248.001	sp|Q05547|PP13_DROME	Serine/threonine-protein phosphatase alpha-3 isoform OS=Drosophila melanogaster OX=7227 GN=Pp1-13C PE=1 SV=1	Pp1-13C	36	9	462070	454244	476005	435980	417103	433234	398509	380019	425787	396943	415583	390211	430804	423618	438402	404391
SJPG0120492.001	sp|Q05652|KPEL_DROME	Serine/threonine-protein kinase pelle OS=Drosophila melanogaster OX=7227 GN=pll PE=1 SV=1	pll	7	4	85049.1	98451.8	76563.2	85939.8	84004.3	106321	53700	66496.2	61543.7	56674.6	61250	56002.5	77442.3	66324.6	60262.8	53150.5
SJPG0114433.001	sp|Q05783|HMGD_DROME	High mobility group protein D OS=Drosophila melanogaster OX=7227 GN=HmgD PE=1 SV=1	HmgD	2	1	18275.4	17697.6	19950.4	18298	15768.2	14515.5	22096.6	17428.1	20429.7	19672.3	17102.8	19506.8	15014.9	20601.2	17657.9	19291.5
SJPG0100158.001	sp|Q05825|ATPB_DROME	ATP synthase subunit beta, mitochondrial OS=Drosophila melanogaster OX=7227 GN=ATPsynbeta PE=1 SV=3	ATPsynbeta	2765	44	3.75044e+07	3.72568e+07	3.88017e+07	4.04714e+07	4.12985e+07	3.95312e+07	3.50207e+07	3.47263e+07	3.55073e+07	3.70045e+07	3.6394e+07	3.63754e+07	3.87831e+07	4.02884e+07	3.90771e+07	3.41222e+07
SJPG0117217.001	sp|Q05856|RSMB_DROME	Small nuclear ribonucleoprotein-associated protein B OS=Drosophila melanogaster OX=7227 GN=SmB PE=1 SV=1	SmB	12	5	179468	166238	176583	157924	160750	137778	192983	218219	190327	204993	188387	217414	164477	174904	184259	193864
SJPG0117626.001	sp|Q05913|T2FA_DROME	General transcription factor IIF subunit 1 OS=Drosophila melanogaster OX=7227 GN=TfIIFalpha PE=1 SV=3	TfIIFalpha	2	1	18015.1	16674.5	13473.7	14541.1	17102.7	18562.7	15341.9	19598.7	18860	18327.8	17472.6	18018.8	19936.6	15287.9	18889	16383.8
SJPG0116766.001	sp|Q06559|RS3_DROME	40S ribosomal protein S3 OS=Drosophila melanogaster OX=7227 GN=RpS3 PE=1 SV=1	RpS3	94	23	3.09924e+06	2.79727e+06	2.96887e+06	2.62835e+06	2.6429e+06	2.55615e+06	3.43174e+06	3.27298e+06	3.32991e+06	3.20879e+06	3.40167e+06	3.21219e+06	3.04916e+06	2.83469e+06	3.10301e+06	3.24152e+06
SJPG0100391.001	sp|Q06849|ARL2_DROME	ADP-ribosylation factor-like protein 2 OS=Drosophila melanogaster OX=7227 GN=Arl2 PE=2 SV=2	Arl2	5	3	91067.9	80019.4	82201.9	94083.4	85330.5	91240.5	105250	98755	109608	97830.6	108144	113344	77467.6	77729.7	80849.6	98754
SJPG0114434.001	sp|Q06943|HMGZ_DROME	High mobility group protein Z OS=Drosophila melanogaster OX=7227 GN=HmgZ PE=1 SV=1	HmgZ	6	1	36311.3	21109.7	47049.7	32184.5	35952.2	15589.4	81013.4	55439.2	62598.8	85627.2	54175.6	79799.5	43981.6	74950	88276	58985.9
SJPG0112283.001	sp|Q07093|GCYH_DROME	Head-specific guanylate cyclase OS=Drosophila melanogaster OX=7227 GN=Gycalpha99B PE=2 SV=2	Gycalpha99B	15	8	124715	119553	124682	109034	107641	109076	108601	104432	113292	99514.4	99609.6	106986	110026	113922	112198	134125
SJPG0120636.001	sp|Q07152|IMDH_DROME	Inosine-5'-monophosphate dehydrogenase OS=Drosophila melanogaster OX=7227 GN=ras PE=1 SV=1	ras	25	12	158568	150507	157170	137992	140512	143409	161579	154876	162163	155780	161137	151478	147447	144051	151491	186684
SJPG0112066.001	sp|Q07171|GELS_DROME	Gelsolin OS=Drosophila melanogaster OX=7227 GN=Gel PE=1 SV=2	Gel	75	21	513880	507353	497520	549145	575283	535313	696751	710020	628043	710197	650691	673708	631705	665077	650976	797489
SJPG0116652.001	sp|Q07327|ROP_DROME	Protein ROP OS=Drosophila melanogaster OX=7227 GN=Rop PE=2 SV=2	Rop	140	28	4.19118e+06	3.92148e+06	4.20314e+06	3.98384e+06	4.12261e+06	3.93683e+06	4.06614e+06	3.98825e+06	4.15983e+06	4.11106e+06	4.07111e+06	4.21585e+06	4.12562e+06	4.36061e+06	4.27573e+06	4.64817e+06
SJPG0119075.001	sp|Q08012|GRAP_DROME	Protein enhancer of sevenless 2B OS=Drosophila melanogaster OX=7227 GN=drk PE=1 SV=1	drk	31	9	288561	297196	271493	240630	247582	272575	310739	308336	316858	280703	297114	276287	245727	226977	223066	322295
SJPG0120980.001	sp|Q08473|SQD_DROME	RNA-binding protein squid OS=Drosophila melanogaster OX=7227 GN=sqd PE=1 SV=3	sqd	34	7	411751	395024	392470	410805	416539	378742	459543	445524	456785	463279	447753	477261	433760	484614	459973	488932
SJPG0114588.001	sp|Q09024|IMPL2_DROME	Neural/ectodermal development factor IMP-L2 OS=Drosophila melanogaster OX=7227 GN=ImpL2 PE=1 SV=4	ImpL2	17	5	148520	157885	156540	133702	135215	120970	88104.9	87023.4	95734.5	83593.6	89118.4	83926.1	75800.4	68984.5	70723.7	131515
SJPG0119487.001	sp|Q09101|HIG_DROME	Locomotion-related protein Hikaru genki OS=Drosophila melanogaster OX=7227 GN=hig PE=1 SV=2	hig	2	2	26079.5	26585.9	29367	24073.8	27837.9	26519.7	26256.3	21567.5	25280	23712.5	24621.3	20563.4	23473.6	24242.6	23796.8	26662.2
SJPG0120643.001	sp|Q09103|DGK2_DROME	Eye-specific diacylglycerol kinase OS=Drosophila melanogaster OX=7227 GN=rdgA PE=2 SV=2	rdgA	1	1	15508.1	18225.1	14648.8	16006.3	13256.8	12974.6	14358.1	14587.6	13234.4	10710.1	11004.5	13046	17033.6	18648	18685.4	17645.2
SJPG0117921.001	sp|Q09332|UGGG_DROME	UDP-glucose:glycoprotein glucosyltransferase OS=Drosophila melanogaster OX=7227 GN=Uggt PE=1 SV=2	Uggt	68	31	134187	138899	129051	134492	132832	134882	115906	123933	118079	125192	129630	129720	140779	136658	135561	131637
SJPG0117335.001	sp|Q0E8C8|SP77B_DROME	Serine protease inhibitor 77Ba OS=Drosophila melanogaster OX=7227 GN=Spn77Ba PE=2 SV=1	Spn77Ba	23	12	113357	111345	108847	103968	106407	100732	125557	125571	121676	125430	116663	121119	108873	105644	103339	136215
SJPG0114412.001	sp|Q0E908|HIL_DROME	Hillarin OS=Drosophila melanogaster OX=7227 GN=Hil PE=1 SV=1	Hil	21	14	109053	108688	106628	110315	105679	105662	109814	112482	107782	112618	103517	108821	109912	105526	102678	115764
SJPG0119135.001	sp|Q0E940|EIF3B_DROME	Eukaryotic translation initiation factor 3 subunit B OS=Drosophila melanogaster OX=7227 GN=eIF3b PE=1 SV=1	eIF3b	70	17	756699	779374	753487	734709	720281	720277	833716	854353	851916	837568	821535	819159	793756	798133	816917	757521
SJPG0116736.001	sp|Q0E9B6|RS11_DROME	40S ribosomal protein S11 OS=Drosophila melanogaster OX=7227 GN=RpS11 PE=1 SV=1	RpS11	14	5	978949	838976	950405	780638	801912	771803	1.04245e+06	957070	1.06833e+06	862824	1.03461e+06	906415	963375	825455	1.02983e+06	916609
SJPG0117570.001	sp|Q0KHQ5|TAO_DROME	Serine/threonine-protein kinase Tao OS=Drosophila melanogaster OX=7227 GN=Tao PE=1 SV=1	Tao	14	9	127132	137180	129969	125549	127717	135061	120681	123470	121959	120579	117198	123625	128976	124566	117860	139352
SJPG0114912.001	sp|Q0KHU5|PCAT_DROME	Lysophosphatidylcholine acyltransferase OS=Drosophila melanogaster OX=7227 GN=LPCAT PE=2 SV=1	LPCAT	16	8	71130.2	69708.5	69407.2	72149.9	68681.6	69259.4	110631	103330	92572.3	88041	81373.9	87644.9	73118.2	72396.1	72974.6	83050.7
SJPG0120016.001	sp|Q0KHY3|MESH_DROME	Protein mesh OS=Drosophila melanogaster OX=7227 GN=mesh PE=1 SV=2	mesh	48	24	172714	156640	148670	155311	138821	163918	102029	129565	106913	126598	145239	147329	189358	192087	243422	145651
SJPG0111552.006	sp|Q0KI50|DMDD_DROME	Dystrophin, isoform D OS=Drosophila melanogaster OX=7227 GN=Dys PE=1 SV=1	Dys	8	6	83947.6	84645.6	83437.5	83614.6	72109.6	83590	83377.7	85920.4	82607.9	83890.1	80458.2	85242	87884	93361.7	101559	90776.6
SJPG0104746.001	sp|Q0KIC3|Y3427_DROME	Uncharacterized protein CG43427 OS=Drosophila melanogaster OX=7227 GN=CG43427 PE=2 SV=1	CG43427	36	15	192146	190706	185053	190370	176137	192496	261015	248153	249890	300605	294430	286649	217421	229070	226591	210161
SJPG0100341.001	sp|Q10714|ACE_DROME	Angiotensin-converting enzyme OS=Drosophila melanogaster OX=7227 GN=Ance PE=1 SV=3	Ance	35	10	306204	339398	295439	280776	291482	325714	215044	249147	220254	270746	290082	272552	304019	273291	295007	286316
SJPG0106307.001	sp|Q11002|CANA_DROME	Calpain-A OS=Drosophila melanogaster OX=7227 GN=CalpA PE=1 SV=2	CalpA	167	41	1.41675e+06	1.41153e+06	1.423e+06	1.80475e+06	1.82399e+06	1.82293e+06	1.77349e+06	1.67763e+06	1.72935e+06	2.11595e+06	2.19736e+06	2.0842e+06	1.61256e+06	1.56557e+06	1.59267e+06	1.92691e+06
SJPG0105865.001	sp|Q1LZ08|WDR48_DROME	WD repeat-containing protein 48 homolog OS=Drosophila melanogaster OX=7227 GN=CG9062 PE=2 SV=1	CG9062	3	2	18556.1	18530.2	18731.3	16506.3	17252.9	16703.2	16087.7	17562.5	15480.3	17227.4	16039.1	18151.7	19842.2	17856	18284.8	18786.5
SJPG0114683.001	sp|Q23976|KU70_DROME	ATP-dependent DNA helicase 2 subunit 1 OS=Drosophila melanogaster OX=7227 GN=Irbp PE=2 SV=3	Irbp	2	2	22873.1	22096.8	19035	20619.3	21729.4	26541.5	21861.6	24050.1	22953	18909.8	25744.1	25044.3	28045.4	26367.5	24656.6	24831
SJPG0119479.001	sp|Q23977|HEP_DROME	Dual specificity mitogen-activated protein kinase kinase hemipterous OS=Drosophila melanogaster OX=7227 GN=hep PE=1 SV=2	hep	5	3	33140.7	33284.5	32516.9	29153.9	30655.7	33380.9	33120.6	32441.8	30288.5	33054.5	33615.5	33025.8	29916.2	30826.4	29904.5	35687.1
SJPG0115356.001	sp|Q23978|MY31D_DROME	Unconventional myosin ID OS=Drosophila melanogaster OX=7227 GN=Myo31DF PE=1 SV=1	Myo31DF	106	36	295533	287834	282121	282194	277684	294075	304732	335724	311898	346856	340053	366595	299683	297877	320831	397563
SJPG0115357.001	sp|Q23979|MY61F_DROME	Unconventional myosin IC OS=Drosophila melanogaster OX=7227 GN=Myo61F PE=1 SV=3	Myo61F	106	27	492385	494734	406107	404898	393079	479375	260409	363145	304188	361929	403022	432438	496484	512763	530864	389064
SJPG0118254.001	sp|Q23983|SNAP_DROME	Alpha-soluble NSF attachment protein OS=Drosophila melanogaster OX=7227 GN=alphaSnap PE=1 SV=1	alphaSnap	105	15	418821	390521	416976	399364	408687	384824	436349	429045	430703	413272	420940	422288	442891	427589	433362	479900
SJPG0114558.001	sp|Q23997|C5210_DROME	Imaginal disk growth factor 6 OS=Drosophila melanogaster OX=7227 GN=Idgf6 PE=1 SV=2	Idgf6	162	22	3.23949e+06	3.29417e+06	3.16745e+06	3.59844e+06	3.50399e+06	3.5931e+06	3.84134e+06	3.84628e+06	3.68667e+06	4.75085e+06	4.44588e+06	4.93253e+06	3.16365e+06	3.0757e+06	2.90814e+06	5.15112e+06
SJPG0119548.001	sp|Q24008|INAD_DROME	Inactivation-no-after-potential D protein OS=Drosophila melanogaster OX=7227 GN=inaD PE=1 SV=2	inaD	1	1	26877.4	20237.6	12469.1	19057.8	18996.6	9350.36	36546.3	19295	19460.2	10955.4	15890.8	24818.5	22762.4	35841.2	40162.2	39985.2
SJPG0119294.001	sp|Q24020|FLII_DROME	Protein flightless-1 OS=Drosophila melanogaster OX=7227 GN=fliI PE=2 SV=1	fliI	21	13	49249.1	45863	47796.8	41635.1	44966.7	41274.2	51988.3	50814.3	50999.7	54138.9	53169.7	51958.5	42612.8	40584.6	43775.2	50994.7
SJPG0120927.001	sp|Q24025|SOG_DROME	Dorsal-ventral patterning protein Sog OS=Drosophila melanogaster OX=7227 GN=sog PE=1 SV=1	sog	4	4	24043.4	26152.5	22723.4	25697.6	25246	24357.1	25697.9	24226.7	22243.3	25367.7	24971.6	27933.9	21220.2	18986	18716.8	23164.8
SJPG0120288.001	sp|Q24046|ATPB1_DROME	Sodium/potassium-transporting ATPase subunit beta-1 OS=Drosophila melanogaster OX=7227 GN=nrv1 PE=1 SV=2	nrv1	96	14	2.8329e+06	2.78871e+06	2.86772e+06	2.93458e+06	2.9308e+06	2.82968e+06	2.78673e+06	2.63504e+06	2.79725e+06	2.8405e+06	2.83668e+06	2.79704e+06	2.78368e+06	2.8764e+06	2.87168e+06	2.94597e+06
SJPG0120289.001	sp|Q24048|ATPB2_DROME	Sodium/potassium-transporting ATPase subunit beta-2 OS=Drosophila melanogaster OX=7227 GN=nrv2 PE=1 SV=2	nrv2	77	16	2.50891e+06	2.36902e+06	2.58823e+06	2.37209e+06	2.43102e+06	2.34642e+06	2.44965e+06	2.37779e+06	2.51774e+06	2.35791e+06	2.34832e+06	2.35816e+06	2.36993e+06	2.44726e+06	2.51608e+06	2.52287e+06
SJPG0120289.002	sp|Q24048-2|ATPB2_DROME	Isoform 2.1 of Sodium/potassium-transporting ATPase subunit beta-2 OS=Drosophila melanogaster OX=7227 GN=nrv2	nrv2	82	17	2.49067e+06	2.38217e+06	2.55737e+06	2.36183e+06	2.43341e+06	2.37459e+06	2.44354e+06	2.38709e+06	2.52542e+06	2.36685e+06	2.3231e+06	2.35429e+06	2.36973e+06	2.47425e+06	2.49386e+06	2.54151e+06
SJPG0120007.001	sp|Q24087|XPF_DROME	DNA repair endonuclease XPF OS=Drosophila melanogaster OX=7227 GN=mei-9 PE=1 SV=2	mei-9	4	2	55038.5	63873.5	50078.1	68274.4	66604.8	69662.8	54900	60468.6	53868.1	64648.9	61776.6	59568.1	49940	56079.1	50002.6	59223.2
SJPG0118956.001	sp|Q24114|DALY_DROME	Division abnormally delayed protein OS=Drosophila melanogaster OX=7227 GN=dally PE=1 SV=1	dally	17	6	223540	226304	216967	249336	243292	255301	190003	198068	199025	211704	208168	221694	210022	195755	184691	211448
SJPG0118897.001	sp|Q24117|DYL1_DROME	Dynein light chain 1, cytoplasmic OS=Drosophila melanogaster OX=7227 GN=ctp PE=1 SV=1	ctp	31	5	7.36733e+06	7.53892e+06	7.30809e+06	7.77372e+06	7.51222e+06	7.84158e+06	8.22376e+06	8.77263e+06	8.78646e+06	8.26185e+06	8.54616e+06	8.14708e+06	6.9705e+06	7.25258e+06	6.90908e+06	8.14119e+06
SJPG0111477.001	sp|Q24133|DNAJ1_DROME	DnaJ protein homolog 1 OS=Drosophila melanogaster OX=7227 GN=DnaJ-1 PE=1 SV=3	DnaJ-1	33	11	157186	154312	153753	165810	163588	161681	229956	250108	228613	232748	225825	235300	170419	182994	172880	230631
SJPG0117508.001	sp|Q24134|NELFD_DROME	Negative elongation factor D OS=Drosophila melanogaster OX=7227 GN=TH1 PE=1 SV=2	TH1	5	4	54292.5	50787.4	45717.3	57083	50522.1	54721	36345.4	50611.4	40514.2	49304.3	44222.1	49072.7	50111.7	58621	49892.1	49329.8
SJPG0117162.001	sp|Q24145|SHARK_DROME	Tyrosine-protein kinase Shark OS=Drosophila melanogaster OX=7227 GN=Shark PE=1 SV=2	Shark	8	5	68562.9	68384	68072.9	65672.6	66871.3	62341.3	74897.2	73731	71742.3	72388.8	71878.1	70836.8	68466.9	65594.4	66555	85223.2
SJPG0117402.001	sp|Q24151|STAT_DROME	Signal transducer and transcription activator OS=Drosophila melanogaster OX=7227 GN=Stat92E PE=1 SV=1	Stat92E	27	10	139246	131158	134619	121891	130236	123024	151484	144135	154034	140450	139341	129629	148530	151577	155548	128082
SJPG0118626.001	sp|Q24157|BRN_DROME	Beta-1,3-galactosyltransferase brn OS=Drosophila melanogaster OX=7227 GN=brn PE=2 SV=2	brn	2	2	28852.3	39342.3	39123	35511.5	32667.9	36403.7	35036.5	34378.7	36113.5	36865.6	34953.4	39387.1	36103	39462.8	32918.5	37983
SJPG0117208.001	sp|Q24179|SLY1_DROME	Protein sly1 homolog OS=Drosophila melanogaster OX=7227 GN=Slh PE=2 SV=4	Slh	33	14	253910	270180	252348	267865	260469	256294	304231	317949	297763	286064	302617	294924	276841	273149	274426	315435
SJPG0119507.001	sp|Q24185|HOOK_DROME	Protein hook OS=Drosophila melanogaster OX=7227 GN=hook PE=1 SV=2	hook	25	15	193038	190092	190249	192149	186662	192859	206451	203637	205594	195867	196077	191277	186468	191957	187310	204781
SJPG0116770.001	sp|Q24186|RS5A_DROME	40S ribosomal protein S5a OS=Drosophila melanogaster OX=7227 GN=RpS5a PE=1 SV=1	RpS5a	36	6	399558	412034	404932	354457	375586	367973	457894	468605	467329	423582	468054	444955	417344	406206	388218	514498
SJPG0119764.001	sp|Q24188|LBM_DROME	Protein late bloomer OS=Drosophila melanogaster OX=7227 GN=lbm PE=2 SV=1	lbm	1	1	27821.8	27549	28011.1	30033.3	25125.4	30050.9	27671.6	27407.3	27728.9	30557.4	27559.6	26123.7	17353.4	19590.7	16880.4	25749.2
SJPG0116617.001	sp|Q24192|RHOL_DROME	Ras-like GTP-binding protein RhoL OS=Drosophila melanogaster OX=7227 GN=RhoL PE=2 SV=1	RhoL	17	7	173882	165313	151715	177610	162946	181330	135245	155327	141422	164584	165274	165703	181061	180482	182454	167136
SJPG0118610.001	sp|Q24207|BOULE_DROME	Protein boule OS=Drosophila melanogaster OX=7227 GN=bol PE=1 SV=1	bol	12	3	180908	177745	186751	181092	162345	164779	168646	164720	175867	152912	160468	146450	182557	177739	173086	161887
SJPG0119133.001	sp|Q24208|IF2G_DROME	Eukaryotic translation initiation factor 2 subunit 3 OS=Drosophila melanogaster OX=7227 GN=eIF2gamma PE=2 SV=1	eIF2gamma	59	14	682071	664855	674317	622139	624638	623004	751346	774255	758125	736229	755578	738308	656832	622898	648683	734184
SJPG0101001.001	sp|Q24210|CSKP_DROME	Peripheral plasma membrane protein CASK OS=Drosophila melanogaster OX=7227 GN=CASK PE=1 SV=4	CASK	38	13	134232	128546	126236	131807	129215	129799	122209	126641	127701	134140	128329	135199	121928	136705	128206	142754
SJPG0101001.002	sp|Q24210-2|CSKP_DROME	Isoform A of Peripheral plasma membrane protein CASK OS=Drosophila melanogaster OX=7227 GN=CASK	CASK	13	5	89772.6	79615.9	81109.2	88868.9	87116.5	84803.8	88503	90727.8	90031	96281.4	87644.6	96220.1	81941.3	101585	95132.9	109610
SJPG0121031.001	sp|Q24211|STNA_DROME	Protein stoned-A OS=Drosophila melanogaster OX=7227 GN=stnA PE=1 SV=3	stnA	20	13	100998	99878.1	103384	102670	103477	105960	93813.6	100547	96969.2	98537.1	94051	95110.8	106923	105026	105116	109727
SJPG0121032.001	sp|Q24212|STNB_DROME	Protein stoned-B OS=Drosophila melanogaster OX=7227 GN=stnB PE=1 SV=4	stnB	64	22	136718	128061	133257	129011	133755	135901	129648	133402	134763	130117	131218	132272	134308	133319	135364	153191
SJPG0106321.001	sp|Q24214|CANB2_DROME	Calcineurin subunit B type 2 OS=Drosophila melanogaster OX=7227 GN=CanB2 PE=1 SV=2	CanB2	61	10	437630	411481	419612	416538	444724	437243	450439	442541	451977	420552	451681	424376	433780	396594	417801	435432
SJPG0100321.001	sp|Q24238|APH4_DROME	Alkaline phosphatase 4 OS=Drosophila melanogaster OX=7227 GN=Alp4 PE=2 SV=3	Alp4	11	7	191699	192454	138520	184727	171769	174719	99501	103684	89650.7	100301	100370	94679.1	152440	153076	178923	104449
SJPG0121062.010	sp|Q24246-10|DYIN_DROME	Isoform 4 of Cytoplasmic dynein 1 intermediate chain OS=Drosophila melanogaster OX=7227 GN=sw	sw	35	11	211904	201527	208343	195513	191799	194914	261893	259316	240705	262752	252524	250967	192554	205982	204955	248668
SJPG0120020.001	sp|Q24247|ITA1_DROME	Integrin alpha-PS1 OS=Drosophila melanogaster OX=7227 GN=mew PE=1 SV=2	mew	7	4	32953.6	33580.6	32898.8	36224.4	35357.2	36427.7	31091.7	31629.5	31315.2	33358.7	32288.8	31879.3	33945.9	37908.3	36684	35445.8
SJPG0100152.001	sp|Q24251|ATP5H_DROME	ATP synthase subunit d, mitochondrial OS=Drosophila melanogaster OX=7227 GN=ATPsynD PE=2 SV=2	ATPsynD	252	16	6.25401e+06	6.24147e+06	6.26139e+06	6.80678e+06	6.78921e+06	6.44162e+06	5.79288e+06	5.92151e+06	5.6654e+06	6.40737e+06	5.91286e+06	6.14023e+06	6.29899e+06	6.93444e+06	6.51787e+06	5.94446e+06
SJPG0106285.001	sp|Q24270|CAC1D_DROME	Voltage-dependent calcium channel type D subunit alpha-1 OS=Drosophila melanogaster OX=7227 GN=Ca-alpha1D PE=1 SV=2	Ca-alpha1D	14	11	68607.8	80519	76948.3	78092.8	76170.5	75729.7	81055	79473.7	81766.7	81772	82891.9	80120.4	72414.8	71571.9	70356.3	80307.9
SJPG0106370.001	sp|Q24276|CDC37_DROME	Hsp90 co-chaperone Cdc37 OS=Drosophila melanogaster OX=7227 GN=Cdc37 PE=1 SV=1	Cdc37	17	8	446584	487114	427814	440676	402699	415007	441782	476871	445209	440409	434302	425521	434817	406349	386307	507735
SJPG0117222.001	sp|Q24297|RUXF_DROME	Small nuclear ribonucleoprotein F OS=Drosophila melanogaster OX=7227 GN=SmF PE=1 SV=2	SmF	1	1	125910	188473	142621	113626	126040	141446	156096	148434	153438	148773	155953	175388	129278	142857	129719	176715
SJPG0120830.001	sp|Q24298|CADE_DROME	DE-cadherin OS=Drosophila melanogaster OX=7227 GN=shg PE=1 SV=2	shg	22	14	85776.7	86846.7	83911.8	83802.3	83147.6	86449.2	77707	80316.4	80111.1	84499.3	82479.3	84541.7	85679.1	85730.5	88111.7	83618.8
SJPG0106933.001	sp|Q24307|DIAP2_DROME	Death-associated inhibitor of apoptosis 2 OS=Drosophila melanogaster OX=7227 GN=Diap2 PE=1 SV=3	Diap2	5	3	26795.3	28385.1	26802	27675.1	28404	27264.1	39225.7	40924.1	36793.7	40145.7	40859.5	41198.4	21607.9	23437	23778.5	44279.1
SJPG0106657.001	sp|Q24311|CUL1_DROME	Cullin homolog 1 OS=Drosophila melanogaster OX=7227 GN=Cul1 PE=1 SV=2	Cul1	22	15	124188	123462	126522	125860	129047	116983	129290	129329	128544	130739	137497	134135	128800	125125	131257	128320
SJPG0119036.001	sp|Q24314|VPS18_DROME	Vacuolar protein sorting-associated protein 18 homolog OS=Drosophila melanogaster OX=7227 GN=dor PE=1 SV=3	dor	12	8	134880	133427	127900	128549	132389	135384	130691	138150	132896	141072	140524	139302	133169	133835	135698	152088
SJPG0111495.001	sp|Q24318|TFDP_DROME	Transcription factor Dp OS=Drosophila melanogaster OX=7227 GN=Dp PE=1 SV=2	Dp	4	3	23838.9	25715.1	23449.9	28161.8	27279.2	30325.2	24231.9	27752.6	25389.4	27539.7	27642	27080.7	26598.7	24439.2	23428.3	25672.1
SJPG0115919.001	sp|Q24319|OST48_DROME	Dolichyl-diphosphooligosaccharide--protein glycosyltransferase 48 kDa subunit OS=Drosophila melanogaster OX=7227 GN=Ost48 PE=2 SV=2	Ost48	38	14	548729	558036	527443	537511	537228	527500	513046	537501	513359	541895	528158	550997	581065	577982	591928	583007
SJPG0117065.001	sp|Q24322|SEM1A_DROME	Semaphorin-1A OS=Drosophila melanogaster OX=7227 GN=Sema1a PE=1 SV=3	Sema1a	1	1	23609.6	21363.1	20620.3	22382.8	18996.3	21914.3	20381.5	17945.2	20071.7	20934.8	22215	18255.9	19982	21551.8	19664.9	24363.6
SJPG0117067.001	sp|Q24323|SEM2A_DROME	Semaphorin-2A OS=Drosophila melanogaster OX=7227 GN=Sema2a PE=1 SV=2	Sema2a	1	1	10494.9	11970.3	10496.2	12195.8	10610.9	13552.2	12212	13453.2	11455.2	11982.7	11797.8	11590.7	12043.1	9736.08	9371.64	11752.3
SJPG0111540.001	sp|Q24324|DSOR1_DROME	Dual specificity mitogen-activated protein kinase kinase dSOR1 OS=Drosophila melanogaster OX=7227 GN=Dsor1 PE=1 SV=2	Dsor1	27	11	420731	395576	417241	360044	366415	364423	427941	426091	433717	393998	405268	399774	383006	364590	387313	477381
SJPG0117546.001	sp|Q24325|TAF2_DROME	Transcription initiation factor TFIID subunit 2 OS=Drosophila melanogaster OX=7227 GN=Taf2 PE=1 SV=2	Taf2	5	5	19819.8	19747.6	21255.6	23148.6	22716.7	23768.6	23872.6	26025.8	24496.7	23963.6	28671.4	27161.9	23979.1	21924.4	23688.1	24663.7
SJPG0114697.001	sp|Q24368|ISWI_DROME	Chromatin-remodeling complex ATPase chain Iswi OS=Drosophila melanogaster OX=7227 GN=Iswi PE=1 SV=1	Iswi	16	13	78243.5	76012	72784.7	78103.4	73988.5	77592.9	81001.1	80364.2	78201.3	86018.9	81788	84398.8	82079.9	74908.9	81177.6	91076.6
SJPG0114926.001	sp|Q24372|LACH_DROME	Lachesin OS=Drosophila melanogaster OX=7227 GN=Lac PE=1 SV=2	Lac	42	9	195333	207807	198050	199262	201328	195138	205337	209358	205058	210269	197522	211674	195100	203796	195149	215271
SJPG0115021.001	sp|Q24388|LSP2_DROME	Larval serum protein 2 OS=Drosophila melanogaster OX=7227 GN=Lsp2 PE=2 SV=2	Lsp2	22	10	332950	348463	264740	205054	361647	161962	123694	87065.6	83673.7	83784.2	60227.5	68793.5	577090	441024	186644	53357.2
SJPG0115229.001	sp|Q24400|MLP2_DROME	Muscle LIM protein Mlp84B OS=Drosophila melanogaster OX=7227 GN=Mlp84B PE=1 SV=1	Mlp84B	105	17	6.41652e+06	6.1205e+06	6.85237e+06	5.9482e+06	6.43645e+06	5.59248e+06	8.35002e+06	7.9807e+06	8.13613e+06	8.42445e+06	7.8018e+06	8.30048e+06	6.22486e+06	6.71806e+06	6.71634e+06	7.14397e+06
SJPG0100150.001	sp|Q24407|ATP5J_DROME	ATP synthase-coupling factor 6, mitochondrial OS=Drosophila melanogaster OX=7227 GN=ATPsynCF6 PE=3 SV=1	ATPsynCF6	143	5	1.15051e+07	1.08738e+07	1.17729e+07	1.12114e+07	1.2434e+07	1.17467e+07	9.89874e+06	8.97136e+06	1.04754e+07	9.62984e+06	1.09943e+07	9.50931e+06	1.14873e+07	1.03992e+07	1.128e+07	8.86469e+06
SJPG0115600.001	sp|Q24418|NMDA1_DROME	Glutamate [NMDA] receptor subunit 1 OS=Drosophila melanogaster OX=7227 GN=Nmdar1 PE=1 SV=1	Nmdar1	5	3	32252	34233.3	31969.9	33145.4	31200	32891.1	28026.1	31384.6	29727.8	31410.1	28998	31926.7	32331.5	34969.2	31837.6	37706.8
SJPG0100157.001	sp|Q24439|ATPO_DROME	ATP synthase subunit O, mitochondrial OS=Drosophila melanogaster OX=7227 GN=ATPsynO PE=2 SV=2	ATPsynO	272	28	2.49436e+07	2.33545e+07	2.54907e+07	2.62679e+07	2.74034e+07	2.43789e+07	2.34624e+07	2.30732e+07	2.32058e+07	2.50887e+07	2.43351e+07	2.4918e+07	2.56272e+07	2.7189e+07	2.68168e+07	2.22434e+07
SJPG0118242.001	sp|Q24451|MAN2_DROME	Alpha-mannosidase 2 OS=Drosophila melanogaster OX=7227 GN=alpha-Man-IIa PE=1 SV=2	alpha-Man-IIa	13	11	27711.3	30542.6	27851.7	29932.9	30384.1	30335.6	26613	27739.4	27172.1	26086.1	28245.5	26722.9	30857.8	30127.2	29949.1	30557.2
SJPG0116516.001	sp|Q24472|RBF_DROME	Retinoblastoma family protein OS=Drosophila melanogaster OX=7227 GN=Rbf PE=1 SV=2	Rbf	8	4	52071.4	49477.2	52029.7	57543.2	51563.1	51543.3	55354.7	57093.2	56918.3	60125	57709.3	59666.9	57690.7	55881.4	54449.2	61201.8
SJPG0106533.001	sp|Q24478|CP190_DROME	Centrosome-associated zinc finger protein CP190 OS=Drosophila melanogaster OX=7227 GN=Cp190 PE=1 SV=2	Cp190	15	11	71129	68572.2	74650.8	73579.5	75452.2	74707.3	67187.9	64450.9	68658.7	72155.9	75220.9	72472.2	80518.5	77053.1	77649.4	77975.8
SJPG0116830.001	sp|Q24491|RX21_DROME	RNA-binding protein Rsf1 OS=Drosophila melanogaster OX=7227 GN=Rsf1 PE=1 SV=1	Rsf1	4	2	53351.1	46401.9	53190.1	45561.7	48266.1	36891.5	44000.1	38193.3	44765.8	42220	43572.4	37358.5	42651.2	39073.3	43869.3	51267.2
SJPG0116655.001	sp|Q24492|RFA1_DROME	Replication protein A 70 kDa DNA-binding subunit OS=Drosophila melanogaster OX=7227 GN=RpA-70 PE=1 SV=1	RpA-70	32	15	157356	147136	148623	150202	146644	144755	176081	186206	178382	198737	191369	203652	195105	210711	242033	168686
SJPG0116846.001	sp|Q24498|RYR_DROME	Ryanodine receptor OS=Drosophila melanogaster OX=7227 GN=RyR PE=1 SV=3	RyR	987	217	3.79382e+06	4.04961e+06	3.98282e+06	3.8149e+06	3.79329e+06	3.63048e+06	3.86869e+06	3.64494e+06	3.83325e+06	3.6293e+06	3.6115e+06	3.57691e+06	3.62593e+06	3.73662e+06	3.56969e+06	4.08894e+06
SJPG0116846.002	sp|Q24498-3|RYR_DROME	Isoform B of Ryanodine receptor OS=Drosophila melanogaster OX=7227 GN=RyR	RyR	1001	218	3.79321e+06	4.05309e+06	3.98074e+06	3.81621e+06	3.79336e+06	3.63398e+06	3.8714e+06	3.64635e+06	3.83302e+06	3.62811e+06	3.61663e+06	3.5753e+06	3.62451e+06	3.72722e+06	3.56691e+06	4.09107e+06
SJPG0116846.003	sp|Q24498-4|RYR_DROME	Isoform C of Ryanodine receptor OS=Drosophila melanogaster OX=7227 GN=RyR	RyR	979	217	3.79748e+06	4.04628e+06	3.98731e+06	3.81236e+06	3.79506e+06	3.62325e+06	3.87396e+06	3.64182e+06	3.83648e+06	3.62895e+06	3.61411e+06	3.57773e+06	3.62551e+06	3.72854e+06	3.57005e+06	4.09264e+06
SJPG0117484.001	sp|Q24509|STX5_DROME	Syntaxin-5 OS=Drosophila melanogaster OX=7227 GN=Syx5 PE=2 SV=2	Syx5	7	2	39544.4	42302.9	40677.9	38462.5	35744.6	43550.5	47853	48208.6	50925	46284.6	49228.7	49316.3	41681.9	40530.1	41259.8	50408.8
SJPG0118673.001	sp|Q24522|BUN1_DROME	Protein bunched, class 1/class 3/D/E isoforms OS=Drosophila melanogaster OX=7227 GN=bun PE=2 SV=2	bun	5	5	179767	171863	171437	177396	175010	167311	145041	149577	153452	131785	143771	136930	168609	159622	155253	145673
SJPG0118673.005	sp|Q24523|BUN2_DROME	Protein bunched, class 2/F/G isoform OS=Drosophila melanogaster OX=7227 GN=bun PE=2 SV=4	bun	7	7	197526	202855	207271	209488	196000	204820	173495	179047	185549	166402	176267	163341	198058	192363	192454	184091
SJPG0120909.001	sp|Q24524|SING_DROME	Protein singed OS=Drosophila melanogaster OX=7227 GN=sn PE=1 SV=1	sn	4	4	43586.9	42718.7	46789	43840.9	43864.8	38405.1	47531.8	40092	47547.2	41381.8	52317.4	40873.2	47271.8	46418.2	53017.1	48981.1
SJPG0118640.001	sp|Q24535|SRF_DROME	Serum response factor homolog OS=Drosophila melanogaster OX=7227 GN=bs PE=1 SV=2	bs	1	1	11739.9	11237.8	13039.8	12192.9	13229.4	13150.4	15103.2	13289.1	13291.1	15335.8	14884.5	14275.1	12327.2	12755.8	11840.9	14932.7
SJPG0111541.001	sp|Q24537|HMG2_DROME	High mobility group protein DSP1 OS=Drosophila melanogaster OX=7227 GN=Dsp1 PE=2 SV=1	Dsp1	4	1	53749.4	42987.5	49662.5	46256.8	45621.6	44950.5	47505.3	42161.7	46192.4	41297.3	48422.9	41903	50365.5	46180.3	51520.7	45411.4
SJPG0117463.001	sp|Q24546|SYN_DROME	Synapsin OS=Drosophila melanogaster OX=7227 GN=Syn PE=1 SV=2	Syn	59	15	844266	852190	805513	751566	760015	793727	682132	738910	703440	682756	678252	697384	851817	828119	821791	965141
SJPG0117482.001	sp|Q24547|STX1A_DROME	Syntaxin-1A OS=Drosophila melanogaster OX=7227 GN=Syx1A PE=1 SV=1	Syx1A	23	10	1.17913e+06	1.23296e+06	1.10785e+06	1.2318e+06	1.15615e+06	1.3991e+06	1.07967e+06	1.21981e+06	1.14733e+06	1.18703e+06	1.08876e+06	1.18815e+06	1.14658e+06	1.23495e+06	1.10098e+06	1.36507e+06
SJPG0118569.001	sp|Q24560|TBB1_DROME	Tubulin beta-1 chain OS=Drosophila melanogaster OX=7227 GN=betaTub56D PE=1 SV=2	betaTub56D	810	38	7.85701e+06	7.88009e+06	8.00532e+06	7.96189e+06	7.74337e+06	7.6264e+06	8.30821e+06	8.53044e+06	8.1832e+06	8.70374e+06	8.62621e+06	8.8163e+06	8.12736e+06	8.08641e+06	7.9129e+06	8.9608e+06
SJPG0117863.001	sp|Q24562|U2AF2_DROME	Splicing factor U2AF 50 kDa subunit OS=Drosophila melanogaster OX=7227 GN=U2af50 PE=1 SV=1	U2af50	13	6	132521	125562	131173	118485	124669	118991	142852	132867	142248	137297	145615	132821	132221	123997	136417	151139
SJPG0115175.001	sp|Q24564|MERH_DROME	Moesin/ezrin/radixin homolog 2 OS=Drosophila melanogaster OX=7227 GN=Mer PE=1 SV=1	Mer	3	3	22911.8	25902	23397.7	26648.9	21841.3	28596.8	26534.8	27870.5	23997.7	22775.4	23039.5	26513.1	28989.4	28503.8	27902.7	21051.4
SJPG0106302.001	sp|Q24572|CAF1_DROME	Probable histone-binding protein Caf1 OS=Drosophila melanogaster OX=7227 GN=Caf1 PE=1 SV=1	Caf1	14	6	154396	137128	152236	152129	146604	148553	155794	156392	155681	163343	165307	166387	157719	156541	168151	172762
SJPG0117991.001	sp|Q24574|UBPE_DROME	Ubiquitin carboxyl-terminal hydrolase 47 OS=Drosophila melanogaster OX=7227 GN=Usp47 PE=1 SV=2	Usp47	47	25	229588	226005	226529	186175	185634	182689	374704	364156	358678	351709	340915	343745	208406	219284	218318	395050
SJPG0118025.001	sp|Q24583|VATF1_DROME	V-type proton ATPase subunit F 1 OS=Drosophila melanogaster OX=7227 GN=Vha14-1 PE=1 SV=1	Vha14-1	47	8	544793	575567	558435	564948	552392	602773	518575	509790	541475	517356	544607	544529	543562	543426	560975	513375
SJPG0119508.001	sp|Q24592|JAK_DROME	Tyrosine-protein kinase hopscotch OS=Drosophila melanogaster OX=7227 GN=hop PE=1 SV=2	hop	2	2	17968.7	16748.5	15372.7	14542.9	13325.1	15122.6	17937.6	18702.6	17289.2	17416.2	16091.4	17754.2	13956.2	14690.5	14626	18588.8
SJPG0118137.001	sp|Q24595|XPC_DROME	DNA repair protein complementing XP-C cells homolog OS=Drosophila melanogaster OX=7227 GN=Xpc PE=1 SV=2	Xpc	1	1	38939.9	34852.1	37055.4	48173.5	34539.1	38030.3	34408.8	39084.1	41218.7	30410.4	37847.1	35062.8	38580.8	35976.9	43510.3	32954.4
SJPG0120814.001	sp|Q26365|ADT_DROME	ADP,ATP carrier protein OS=Drosophila melanogaster OX=7227 GN=sesB PE=2 SV=4	sesB	703	35	5.12555e+07	5.16876e+07	5.12239e+07	5.49514e+07	5.48331e+07	5.58638e+07	4.24218e+07	4.12543e+07	4.32983e+07	4.38375e+07	4.55575e+07	4.28513e+07	5.12081e+07	5.08434e+07	5.08448e+07	4.08914e+07
SJPG0100196.001	sp|Q26416|CUA1_DROME	Adult cuticle protein 1 OS=Drosophila melanogaster OX=7227 GN=Acp1 PE=2 SV=1	Acp1	66	1	228395	231887	239070	241585	249452	225853	239253	230204	231241	254774	245046	251407	209080	228639	226877	221303
SJPG0119041.001	sp|Q26454|MCM4_DROME	DNA replication licensing factor MCM4 OS=Drosophila melanogaster OX=7227 GN=dpa PE=1 SV=2	dpa	3	3	16289.1	17067.5	16108.5	16757.5	18267.7	16580.1	16140.5	16652	17082.4	16844.8	16519.1	16751.1	16375	14232.5	17603	19669.4
SJPG0119721.001	sp|Q27237|TID_DROME	Protein tumorous imaginal discs, mitochondrial OS=Drosophila melanogaster OX=7227 GN=l(2)tid PE=1 SV=2	l	30	14	248693	262392	260850	179249	186043	169288	318551	311956	309971	226216	210784	229153	248039	241889	249736	392368
SJPG0114387.001	sp|Q27268|DX39B_DROME	ATP-dependent RNA helicase WM6 OS=Drosophila melanogaster OX=7227 GN=Hel25E PE=1 SV=1	Hel25E	42	18	195757	190264	192022	197942	216810	194214	236101	241001	234941	250167	247448	241067	204445	204087	207149	244805
SJPG0118040.001	sp|Q27331|VATA2_DROME	V-type proton ATPase catalytic subunit A isoform 2 OS=Drosophila melanogaster OX=7227 GN=Vha68-2 PE=1 SV=2	Vha68-2	324	43	3.87366e+06	3.86822e+06	3.73728e+06	3.85063e+06	3.74388e+06	3.90255e+06	3.22837e+06	3.27304e+06	3.35244e+06	3.42712e+06	3.67705e+06	3.5297e+06	4.08753e+06	3.98328e+06	4.22506e+06	3.4447e+06
SJPG0118891.001	sp|Q27367|CRQ_DROME	Protein croquemort OS=Drosophila melanogaster OX=7227 GN=crq PE=1 SV=3	crq	11	5	25231.8	24959.5	25040.2	21878.8	24585.7	23990	27354	28456.1	26362.4	25652.8	25729.7	25536.5	25695.3	23286.1	22271.6	27337.5
SJPG0118197.001	sp|Q27377|OB10_DROME	Putative odorant-binding protein A10 OS=Drosophila melanogaster OX=7227 GN=a10 PE=2 SV=2	a10	1	1	89544.9	78677.1	80303.6	66266.4	53000.2	54555.4	73859.6	75285.6	67871.5	82821.6	62890.4	70783.9	100285	95683.2	101935	98253.9
SJPG0115597.001	sp|Q27415|NLP_DROME	Nucleoplasmin-like protein OS=Drosophila melanogaster OX=7227 GN=Nlp PE=1 SV=1	Nlp	30	4	548476	594559	509026	534633	483180	536522	589667	692048	575758	591155	540992	591821	561601	609370	568592	741166
SJPG0115618.001	sp|Q27571|NOS_DROME	Nitric oxide synthase OS=Drosophila melanogaster OX=7227 GN=Nos PE=2 SV=3	Nos	4	4	35230.7	29434.1	33291.8	33036.5	33794.7	28943	33243.2	31254.5	30056.9	35905.6	33764.1	37499.2	28219.9	28786.1	28405.1	43921.3
SJPG0100278.001	sp|Q27580|SAHH_DROME	Adenosylhomocysteinase OS=Drosophila melanogaster OX=7227 GN=Ahcy PE=1 SV=2	Ahcy	58	17	778076	774822	795621	761624	774497	744511	833666	780806	860059	770590	800575	768599	815249	719796	763748	762122
SJPG0106723.001	sp|Q27589|CP4D2_DROME	Cytochrome P450 4d2 OS=Drosophila melanogaster OX=7227 GN=Cyp4d2 PE=2 SV=2	Cyp4d2	18	9	64954.3	66304.9	65367.5	66006.6	58810.3	62118.6	60923.3	62024.2	57087.2	59026.2	61416	59294.8	59756.4	60556.7	57690.5	58570.8
SJPG0114700.001	sp|Q27591|ITBN_DROME	Integrin beta-nu OS=Drosophila melanogaster OX=7227 GN=Itgbn PE=1 SV=2	Itgbn	5	3	24927	24594.3	13516.2	31641.7	22846.2	28896.5	17295.5	22088.1	21544.5	21152.3	27269.6	20164.3	26353	23051.3	31022.7	22675.3
SJPG0106749.001	sp|Q27593|CP6A8_DROME	Cytochrome P450 6a8 OS=Drosophila melanogaster OX=7227 GN=Cyp6a8 PE=2 SV=2	Cyp6a8	8	5	26843.7	28922.8	24634.8	25487.2	23162.3	25567.5	24356.1	24296.6	22799.6	22045.3	23309.7	21900.4	81370.7	71758.6	93296.5	17845
SJPG0106751.001	sp|Q27594|CP6A9_DROME	Cytochrome P450 6a9 OS=Drosophila melanogaster OX=7227 GN=Cyp6a9 PE=2 SV=3	Cyp6a9	23	10	96192.4	89239.3	98581.6	89647.6	87825.7	84590.1	97517.7	89356.6	89929.6	97192.1	92207	97311	204456	197672	221116	84659.1
SJPG0106542.001	sp|Q27597|NCPR_DROME	NADPH--cytochrome P450 reductase OS=Drosophila melanogaster OX=7227 GN=Cpr PE=2 SV=2	Cpr	122	28	1.02585e+06	1.04843e+06	954622	979858	989457	1.00609e+06	992582	1.06488e+06	950349	893892	851698	937973	1.01424e+06	1.04469e+06	1.0121e+06	1.06721e+06
SJPG0116277.001	sp|Q27601|PUR1_DROME	Amidophosphoribosyltransferase OS=Drosophila melanogaster OX=7227 GN=Prat PE=1 SV=2	Prat	5	4	25072.7	21236.1	23683	22315.1	31967.8	24265.9	26136.5	25575.5	26307.2	22395.7	24944.9	24640.6	24028.5	25962.1	23655.5	24358.5
SJPG0106729.001	sp|Q27606|CP4E2_DROME	Cytochrome P450 4e2 OS=Drosophila melanogaster OX=7227 GN=Cyp4e2 PE=2 SV=2	Cyp4e2	44	12	313862	309048	290488	369999	342624	360462	277801	289047	269950	343582	338320	345637	344352	339222	340971	301980
SJPG0121086.001	sp|Q27607|DPOG1_DROME	DNA polymerase subunit gamma-1, mitochondrial OS=Drosophila melanogaster OX=7227 GN=tam PE=1 SV=2	tam	1	1	151713	160602	162237	173532	164427	167737	172521	177500	180160	153862	185676	173184	185106	163354	173232	195714
SJPG0116085.001	sp|Q27869|PIMT_DROME	Protein-L-isoaspartate(D-aspartate) O-methyltransferase OS=Drosophila melanogaster OX=7227 GN=Pcmt PE=1 SV=2	Pcmt	49	11	642778	654699	668262	645122	644374	664665	684057	681027	655045	614628	622150	625592	661202	654642	670420	706805
SJPG0116261.001	sp|Q27884|PPP6_DROME	Serine/threonine-protein phosphatase 6 catalytic subunit OS=Drosophila melanogaster OX=7227 GN=PpV PE=2 SV=1	PpV	13	7	129669	130035	128990	132534	125645	129440	148228	152479	141834	148164	135403	144811	119572	132462	129511	155258
SJPG0116254.001	sp|Q27889|PP2B2_DROME	Serine/threonine-protein phosphatase 2B catalytic subunit 2 OS=Drosophila melanogaster OX=7227 GN=Pp2B-14D PE=1 SV=2	Pp2B-14D	69	17	577340	569270	569878	553975	564928	551840	603604	609910	593553	602320	593408	608796	573248	568104	577333	631697
SJPG0104814.001	sp|Q2PE14|ZCHC8_DROME	Zinc finger CCHC domain-containing protein 8 homolog OS=Drosophila melanogaster OX=7227 GN=CG4622 PE=1 SV=2	CG4622	2	2	14670.4	12581.3	13439.8	11727.1	10445.6	12997.4	11976.5	14132.7	11568.9	12191.2	10671.6	14740	11363.8	12706.1	13737.2	14081.1
SJPG0121389.001	sp|Q45VV3|YAP1_DROME	Transcriptional coactivator yorkie OS=Drosophila melanogaster OX=7227 GN=yki PE=1 SV=2	yki	5	3	27557.1	27051.5	26788	26138.3	29124.8	28549.1	29078.4	26037.3	28917.2	26242.5	26408.1	26177.5	28367	26458.9	28347.7	26264.6
SJPG0102377.001	sp|Q4V5I9|SDF2A_DROME	Succinate dehydrogenase assembly factor 2-A, mitochondrial OS=Drosophila melanogaster OX=7227 GN=CG14757 PE=2 SV=1	CG14757	32	7	171477	165288	173957	176732	190988	178284	147109	141334	150532	164017	164449	161814	189388	194926	200508	143517
SJPG0117867.001	sp|Q4V6M7|UFSP1_DROME	Probable Ufm1-specific protease 1 OS=Drosophila melanogaster OX=7227 GN=UFSP1 PE=1 SV=1	UFSP1	1	1	17708.1	15564	21009.8	22911	17676.2	18906.5	18753.1	15929	18067.1	15621.7	20137.6	17002.9	24745.8	18231.7	17568.9	14964.3
SJPG0116496.001	sp|Q4Z8K6|RBP9X_DROME	Ran-binding proteins 9/10 homolog OS=Drosophila melanogaster OX=7227 GN=RanBPM PE=1 SV=1	RanBPM	26	12	115684	109376	113730	110324	115979	110880	151725	147299	150245	138638	145588	140662	108267	104620	113332	147642
SJPG0106501.001	sp|Q59E36|RCOR_DROME	REST corepressor OS=Drosophila melanogaster OX=7227 GN=CoRest PE=1 SV=2	CoRest	7	5	261423	307466	255347	274389	246553	307906	216232	278874	246073	226399	233130	240936	254558	209273	198185	243835
SJPG0121103.001	sp|Q5EAK6|ATM_DROME	Serine/threonine-protein kinase ATM OS=Drosophila melanogaster OX=7227 GN=tefu PE=2 SV=1	tefu	5	3	59945.8	98338.6	48690.9	72727.2	60549.8	117281	23305.2	40563.8	34878	26691.9	38996.3	32332.3	47012	37001.4	23804.2	30590.1
SJPG0103023.001	sp|Q5LJP9|ASND1_DROME	Asparagine synthetase domain-containing protein CG17486 OS=Drosophila melanogaster OX=7227 GN=CG17486 PE=2 SV=2	CG17486	7	6	53885.6	52774.8	52833	43990.8	41064.3	45373.3	46225.6	48575.3	46855.5	46940	45002.9	47042.6	39149.7	46777.9	44739.2	48176.2
SJPG0117091.001	sp|Q5LJZ2|SET1_DROME	Histone-lysine N-methyltransferase SETD1 OS=Drosophila melanogaster OX=7227 GN=Set1 PE=1 SV=1	Set1	5	3	16674	16325	16017.6	15097.4	14912.6	15066.4	19007.3	16918.7	18090	18622.1	17839.2	19641	14990.2	16603.6	17448.8	19981
SJPG0100258.001	sp|Q6AWN0|MTND_DROME	1,2-dihydroxy-3-keto-5-methylthiopentene dioxygenase OS=Drosophila melanogaster OX=7227 GN=Adi1 PE=2 SV=2	Adi1	41	8	266095	261951	257679	247946	237268	252312	261888	265158	255266	236556	228437	245019	291514	299858	298757	242337
SJPG0111716.001	sp|Q6IDD9|SARM1_DROME	NAD(+) hydrolase sarm1 OS=Drosophila melanogaster OX=7227 GN=Ect4 PE=1 SV=1	Ect4	39	18	186860	200362	179137	184336	171773	183421	192968	207812	199870	202957	186958	201476	178733	193993	181336	208210
SJPG0101308.001	sp|Q6NLL1|Y1411_DROME	WD repeat-containing protein CG11141 OS=Drosophila melanogaster OX=7227 GN=CG11141 PE=1 SV=1	CG11141	4	3	15611.6	18058.3	16284.8	19002.4	17673.5	16712.8	17491.3	17237	18054.8	14965.6	16879.8	17622.9	18512.7	16499	15102	19978.1
SJPG0115670.001	sp|Q6NN40|NTM1_DROME	Alpha N-terminal protein methyltransferase 1 OS=Drosophila melanogaster OX=7227 GN=Ntmt PE=1 SV=1	Ntmt	2	2	13431.7	15772	13591.5	19643.8	15678.8	16921.2	12605.3	14635.8	15277	15700.1	15891.8	12791.2	15737.2	14363	18011.9	16727.4
SJPG0120994.001	sp|Q6NN85|SSH_DROME	Protein phosphatase Slingshot OS=Drosophila melanogaster OX=7227 GN=ssh PE=1 SV=2	ssh	4	2	13748.5	15198.6	14495.3	13227.4	13802.1	13737.8	12951.9	15197.7	14886.6	13704	12203.1	11541.6	14861.6	14916.3	12594.9	12514.8
SJPG0116094.001	sp|Q6NNF2|PDE8_DROME	High affinity cAMP-specific and IBMX-insensitive 3',5'-cyclic phosphodiesterase 8 OS=Drosophila melanogaster OX=7227 GN=Pde8 PE=2 SV=1	Pde8	43	16	134188	139023	134461	125205	121390	121500	123032	119396	131425	117474	121937	123613	124826	124535	118972	119754
SJPG0116094.005	sp|Q6NNF2-5|PDE8_DROME	Isoform O of High affinity cAMP-specific and IBMX-insensitive 3',5'-cyclic phosphodiesterase 8 OS=Drosophila melanogaster OX=7227 GN=Pde8	Pde8	46	19	134537	139032	137007	123545	121051	117880	125085	118371	134085	119082	123930	124402	122152	124738	118181	118271
SJPG0116154.001	sp|Q6WV16|GALT6_DROME	N-acetylgalactosaminyltransferase 6 OS=Drosophila melanogaster OX=7227 GN=Pgant6 PE=1 SV=2	Pgant6	8	6	52999.3	51462.7	52171.1	60850	52158.5	51927.2	42194.1	41798	43243	42833.6	42495.2	45761.6	79212	77685	91873.9	44686.6
SJPG0116153.001	sp|Q6WV17|GALT5_DROME	Polypeptide N-acetylgalactosaminyltransferase 5 OS=Drosophila melanogaster OX=7227 GN=Pgant5 PE=1 SV=2	Pgant5	13	7	73502.8	65205	71431.6	73383.5	74562	70866.4	65130.3	65301.7	71230.1	67405.4	72047.9	66200.2	78767.2	68585.5	79053.9	72130.6
SJPG0116153.002	sp|Q6WV17-2|GALT5_DROME	Isoform B of Polypeptide N-acetylgalactosaminyltransferase 5 OS=Drosophila melanogaster OX=7227 GN=Pgant5	Pgant5	12	8	75805.1	65339.2	68007.5	73686.9	72488.3	67328.4	61569	65689.6	65636	69730.1	74355.8	69963	78996.6	69693.8	79599.4	77910.5
SJPG0115959.001	sp|Q70PY2|PGSB1_DROME	Peptidoglycan-recognition protein SB1 OS=Drosophila melanogaster OX=7227 GN=PGRP-SB1 PE=2 SV=2	PGRP-SB1	18	3	534749	477856	444696	394689	479199	423676	834216	1.02476e+06	1.29055e+06	955213	916193	658637	410209	378821	380759	1.16693e+06
SJPG0112278.001	sp|Q7JQ32|GC76C_DROME	Receptor-type guanylate cyclase Gyc76C OS=Drosophila melanogaster OX=7227 GN=Gyc76C PE=1 SV=1	Gyc76C	6	4	53911.7	60533.2	54385.5	59526.1	57705.5	62162.6	46638.2	46698.4	47058.8	48850.7	51732.8	48395	53672.1	55050.8	54312.6	52022
SJPG0114940.001	sp|Q7JQW6|LIAS_DROME	Lipoyl synthase, mitochondrial OS=Drosophila melanogaster OX=7227 GN=Las PE=2 SV=2	Las	23	12	196151	204835	195070	202318	196734	212827	161288	159547	172137	162983	163413	172004	190609	200978	178330	160504
SJPG0118044.001	sp|Q7JR49|VAS1_DROME	V-type proton ATPase subunit S1 OS=Drosophila melanogaster OX=7227 GN=VhaAC45 PE=1 SV=1	VhaAC45	21	7	100455	100336	107594	99056.6	88458.4	81298.4	102597	109391	82875.6	101092	101675	106638	95380.9	87342.1	98378	83206.6
SJPG0117275.001	sp|Q7JR71|SODE_DROME	Extracellular superoxide dismutase [Cu-Zn] OS=Drosophila melanogaster OX=7227 GN=Sod3 PE=1 SV=1	Sod3	6	4	244275	234712	222130	235070	249843	236031	216854	231338	225712	227582	217185	222339	225611	212055	221563	233825
SJPG0115038.001	sp|Q7JRE4|MAN1_DROME	Inner nuclear membrane protein Man1 OS=Drosophila melanogaster OX=7227 GN=MAN1 PE=1 SV=1	MAN1	7	6	71356.5	79018.5	69153.6	66917.6	64763	66224	78403	78706.2	76990.5	68606.9	71382.6	73906.2	63804.6	58000.5	55471.4	85001
SJPG0100088.001	sp|Q7JUN3|ABCD_DROME	ATP-binding cassette sub-family D member OS=Drosophila melanogaster OX=7227 GN=ABCD PE=2 SV=1	ABCD	11	6	50733.1	57949.1	50617.1	52855.3	52337	50101.1	56197.3	57873.6	52887.3	58042.8	56445.8	59344.1	53408.7	49737.7	53986.7	59552.6
SJPG0112060.001	sp|Q7JUR6|GDAP2_DROME	Protein GDAP2 homolog OS=Drosophila melanogaster OX=7227 GN=Gdap2 PE=2 SV=1	Gdap2	11	6	44972.5	47063.1	49393.6	49780.2	47158.7	51405.1	61938.3	60353.8	58026.3	64331.2	66273	64734.9	45775.2	43775.3	45779.7	72903.8
SJPG0121182.001	sp|Q7JUX9|MRRP1_DROME	Mitochondrial ribonuclease P protein 1 homolog OS=Drosophila melanogaster OX=7227 GN=trmt10c PE=1 SV=1	trmt10c	4	4	63189	61589.1	66264.7	64681.5	57950.4	60183.7	54857.1	60284	55311.4	61653.8	62352.1	60162.3	54322.8	53857.9	56908.2	49496.3
SJPG0118750.001	sp|Q7JUY7|CED6_DROME	PTB domain-containing adapter protein ced-6 OS=Drosophila melanogaster OX=7227 GN=ced-6 PE=1 SV=1	ced-6	17	7	82266.4	79159.6	89055.7	87145.4	83491.5	75938.1	93982.9	89466.1	88052.8	93669	86420.5	90136.6	81560.7	93683.7	87267.4	92801.5
SJPG0100373.001	sp|Q7JV70|ARC2_DROME	Activity-regulated cytoskeleton associated protein 2 OS=Drosophila melanogaster OX=7227 GN=Arc2 PE=1 SV=1	Arc2	21	8	102991	86517.7	91868.9	38887.6	36411.6	37656.3	199963	163747	188262	71199.4	78479	73250.5	76627.2	68608.1	73513.2	129562
SJPG0106402.001	sp|Q7JVA5|CEP89_DROME	Protein Cep89 homolog OS=Drosophila melanogaster OX=7227 GN=Cep89 PE=2 SV=1	Cep89	1	1	178867	129070	138033	121240	50697.9	25127.4	42403.2	103609	52450.8	20183.1	90230.3	66483.7	217146	199434	195825	77322.4
SJPG0119149.001	sp|Q7JVI3|EIF3M_DROME	Eukaryotic translation initiation factor 3 subunit M OS=Drosophila melanogaster OX=7227 GN=eIF3m PE=2 SV=1	eIF3m	33	10	310613	311513	307958	296414	295404	281029	345074	354673	350662	342591	350586	335202	320306	310470	333944	328732
SJPG0101273.001	sp|Q7JW12|TMX2_DROME	Thioredoxin-related transmembrane protein 2 homolog OS=Drosophila melanogaster OX=7227 GN=CG11007 PE=2 SV=1	CG11007	7	3	111793	119636	113141	123828	119242	121667	103483	100373	95747.1	104576	100857	104721	105569	106306	94852.6	109138
SJPG0102784.001	sp|Q7JWD3|ASNA_DROME	ATPase ASNA1 homolog OS=Drosophila melanogaster OX=7227 GN=CG1598 PE=2 SV=1	CG1598	27	7	407730	425736	437501	412292	413397	408781	597584	604189	577013	561574	559929	539943	414344	390620	416175	609694
SJPG0119923.001	sp|Q7JWG9|RM52_DROME	39S ribosomal protein L52, mitochondrial OS=Drosophila melanogaster OX=7227 GN=mRpL52 PE=2 SV=1	mRpL52	8	3	61077.1	59563.5	61558.4	66470.6	66161.7	65042.2	52019.3	51343.5	52456.3	64400.2	64200.8	65476.2	74408.9	68507.8	67772.1	73005
SJPG0105791.001	sp|Q7JWR9|ZC3HF_DROME	Zinc finger CCCH domain-containing protein 15 homolog OS=Drosophila melanogaster OX=7227 GN=CG8635 PE=1 SV=1	CG8635	22	7	196227	189299	197635	191023	183875	181743	268632	266457	254867	272143	271522	273297	190198	179710	200002	298559
SJPG0115692.001	sp|Q7JXF5|NUP62_DROME	Nuclear pore glycoprotein p62 OS=Drosophila melanogaster OX=7227 GN=Nup62 PE=1 SV=1	Nup62	23	12	299637	300883	297129	301614	306079	299178	308301	322123	314135	325247	314597	325094	315853	312906	325068	336153
SJPG0120808.001	sp|Q7JXF7|SEELE_DROME	Protein seele OS=Drosophila melanogaster OX=7227 GN=sel PE=1 SV=1	sel	19	4	178693	153565	163600	126838	131477	139293	142946	154791	149346	117235	132992	128420	149890	139331	158000	133262
SJPG0118076.001	sp|Q7JXV9|VPS25_DROME	Vacuolar protein-sorting-associated protein 25 OS=Drosophila melanogaster OX=7227 GN=Vps25 PE=1 SV=1	Vps25	5	2	47760.9	48026.5	48002.2	49606.3	53802.4	45185.7	60781.2	61078.6	58772.4	65390.7	57454.6	59610.3	48097.5	52510.7	50372.4	67876.1
SJPG0101352.001	sp|Q7JZB4|GMPPB_DROME	Mannose-1-phosphate guanyltransferase beta OS=Drosophila melanogaster OX=7227 GN=CG1129 PE=1 SV=1	CG1129	24	9	211391	216252	205414	211880	201276	206546	206588	218881	189976	209472	207869	208513	214103	209962	213257	200248
SJPG0119912.001	sp|Q7JZM8|RM41_DROME	39S ribosomal protein L41, mitochondrial OS=Drosophila melanogaster OX=7227 GN=mRpL41 PE=2 SV=1	mRpL41	11	3	20508.8	19426.9	20468.9	22938.3	26260.1	25452.8	20707.5	17732.3	19929.5	22881.1	23375.3	20799	27889.9	22075.4	23597.4	26614.2
SJPG0115689.001	sp|Q7K0D8|NUP50_DROME	Nuclear pore complex protein Nup50 OS=Drosophila melanogaster OX=7227 GN=Nup50 PE=2 SV=1	Nup50	12	8	87395.8	83452.2	85154.7	77707.3	79357.1	76617.2	118892	130368	119966	116440	117238	119780	80245.2	79913.4	82597.6	119747
SJPG0115241.001	sp|Q7K0E3|MOB4_DROME	MOB kinase activator-like 4 OS=Drosophila melanogaster OX=7227 GN=Mob4 PE=2 SV=1	Mob4	5	3	18986	17914.6	18946.2	17503	17061.2	19296.5	18330.4	19731.4	18856.4	18940.7	19929	21148.1	19090.3	16891.9	18782.8	19012.2
SJPG0105559.001	sp|Q7K0L4|WDR26_DROME	WD repeat-containing protein 26 homolog OS=Drosophila melanogaster OX=7227 GN=CG7611 PE=1 SV=1	CG7611	19	8	164003	163474	165383	159613	155535	161107	215331	219172	204721	226206	214352	221037	157202	157005	161083	223102
SJPG0104926.001	sp|Q7K0Y1|BOP1_DROME	Ribosome biogenesis protein BOP1 homolog OS=Drosophila melanogaster OX=7227 GN=CG5033 PE=2 SV=1	CG5033	6	5	39762.6	42048.1	40776.2	40311.2	39833.3	39873.6	49521.8	51824.5	47571.2	50671.6	51276.2	49704.3	41073.1	40344.9	42691.3	59881.3
SJPG0100372.001	sp|Q7K1U0|ARC1_DROME	Activity-regulated cytoskeleton associated protein 1 OS=Drosophila melanogaster OX=7227 GN=Arc1 PE=1 SV=1	Arc1	27	8	389412	419167	344997	176190	150652	171535	914482	979539	845851	446738	408106	455132	390406	373692	351947	746277
SJPG0119573.001	sp|Q7K1V5|JAGN_DROME	Protein jagunal OS=Drosophila melanogaster OX=7227 GN=jagn PE=1 SV=1	jagn	18	4	335878	316238	333607	324367	336187	313211	334411	298401	349886	288079	327063	286999	332419	286373	306621	311806
SJPG0106462.001	sp|Q7K1Y4|CIAO1_DROME	Probable cytosolic iron-sulfur protein assembly protein Ciao1 OS=Drosophila melanogaster OX=7227 GN=Ciao1 PE=1 SV=1	Ciao1	18	6	100238	110439	101442	98664.1	90926.9	97441.1	105291	111748	103550	93303.6	89014.5	90760.9	96807.6	95330.9	92852.7	102168
SJPG0117915.001	sp|Q7K1Z5|UFC1_DROME	Ubiquitin-fold modifier-conjugating enzyme 1 OS=Drosophila melanogaster OX=7227 GN=Ufc1 PE=2 SV=1	Ufc1	6	3	336673	321049	301000	315459	308487	300103	311352	324067	325092	279601	281456	272932	344719	339916	348916	303259
SJPG0100980.001	sp|Q7K237|C1GLT_DROME	Glycoprotein-N-acetylgalactosamine 3-beta-galactosyltransferase 1 OS=Drosophila melanogaster OX=7227 GN=C1GalTA PE=2 SV=1	C1GalTA	1	1	36906.3	35465.5	36869.1	31263.3	31239.1	33337.3	35119.5	32661.4	36791	37441	40683.7	35453.4	32090.9	28069.4	35931.8	42203.1
SJPG0118737.001	sp|Q7K284|CLP1_DROME	Protein CLP1 homolog OS=Drosophila melanogaster OX=7227 GN=cbc PE=2 SV=1	cbc	3	3	32698.2	28985.2	32337.3	30145.2	31693.4	29728.7	31782.7	30402.1	32390.1	27641.2	28601	32812.8	27828.2	26899.7	28780.1	28182.9
SJPG0106795.001	sp|Q7K2D2|DCTN2_DROME	Dynactin subunit 2 OS=Drosophila melanogaster OX=7227 GN=DCTN2-p50 PE=1 SV=1	DCTN2-p50	58	17	716512	706346	675273	680435	690839	699932	743999	761539	769591	759735	766703	767028	674947	671007	670966	767425
SJPG0116792.001	sp|Q7K2G1|ADRM1_DROME	Proteasomal ubiquitin receptor ADRM1 homolog OS=Drosophila melanogaster OX=7227 GN=Rpn13 PE=1 SV=1	Rpn13	70	14	71309.7	70677.3	70116.2	68606.9	72959.3	66599.2	165696	164500	150492	157704	160355	160557	78735.4	79091.6	83970.4	172702
SJPG0116792.002	sp|Q7K2G1-2|ADRM1_DROME	Isoform 2 of Proteasomal ubiquitin receptor ADRM1 homolog OS=Drosophila melanogaster OX=7227 GN=Rpn13	Rpn13	72	15	71832.9	70298.9	70000.7	68652.1	73341.3	66366.8	166656	165032	148889	156685	159883	160294	77826	80046	84222.2	173868
SJPG0115688.001	sp|Q7K2X8|SEH1_DROME	Nucleoporin seh1 OS=Drosophila melanogaster OX=7227 GN=Nup44A PE=1 SV=1	Nup44A	19	11	130779	140687	132744	127063	124035	138585	128653	142614	129039	136744	129289	135349	130157	142889	143139	150006
SJPG0121211.001	sp|Q7K2Y9|NTAQ1_DROME	Protein N-terminal glutamine amidohydrolase OS=Drosophila melanogaster OX=7227 GN=tun PE=2 SV=1	tun	2	1	20620.4	16881.2	19159	17310.5	26244.2	10001.7	27514.6	28154.7	22640.7	23269.9	26576.3	24836.2	19090.5	30372.5	27554.2	37354.9
SJPG0106822.001	sp|Q7K3D8|DMAP1_DROME	DNA methyltransferase 1-associated protein 1 OS=Drosophila melanogaster OX=7227 GN=DMAP1 PE=1 SV=1	DMAP1	2	2	23956.1	15609.4	22054.2	21087.5	24039.5	21668.9	22615.3	25292.1	22045.6	23611.8	26693	28963	24182.5	22731.7	27536.5	28933.4
SJPG0118584.001	sp|Q7K480|BN3D1_DROME	Probable RNA methyltransferase bin3 OS=Drosophila melanogaster OX=7227 GN=bin3 PE=1 SV=1	bin3	1	1	16686	22903.3	15457.3	14386.2	16996.5	16755	15723.8	19429.3	17619.4	16073.4	22738.1	17336.1	15889.9	17305.7	15652.3	19035.9
SJPG0105088.001	sp|Q7K486|ARMC6_DROME	Armadillo repeat-containing protein 6 homolog OS=Drosophila melanogaster OX=7227 GN=CG5721 PE=1 SV=1	CG5721	38	10	114133	111341	112813	115805	118180	120978	104775	108084	111710	104282	108353	112850	117923	123172	123228	109723
SJPG0111781.001	sp|Q7K4B3|ELP2_DROME	Probable elongator complex protein 2 OS=Drosophila melanogaster OX=7227 GN=Elp2 PE=1 SV=1	Elp2	21	13	144922	136102	149202	143152	137289	149052	163986	160990	168350	152576	159339	147660	226024	226166	253744	166589
SJPG0103398.001	sp|Q7K4H4|NO66_DROME	Bifunctional lysine-specific demethylase and histidyl-hydroxylase NO66 OS=Drosophila melanogaster OX=7227 GN=CG2982 PE=1 SV=1	CG2982	26	12	50211.5	48539.4	47533.6	49129.4	46564.5	42112.1	159768	160402	127706	136676	145745	144203	52339.9	46191.5	53307.1	167410
SJPG0106341.001	sp|Q7K4N3|NCBP1_DROME	Nuclear cap-binding protein subunit 1 OS=Drosophila melanogaster OX=7227 GN=Cbp80 PE=1 SV=1	Cbp80	20	10	121268	116864	123610	112066	113737	110543	153827	155169	153824	155178	159479	161665	110764	111694	123762	153658
SJPG0101142.001	sp|Q7K4Q5|Y0417_DROME	Probable protein phosphatase CG10417 OS=Drosophila melanogaster OX=7227 GN=CG10417 PE=1 SV=1	CG10417	9	6	38556.8	41009.9	34143.1	39185.7	39106.7	44025.4	38650.5	43481.4	37629.2	38716.3	39703.2	43272.2	41113.1	41196.4	40502.6	37447.2
SJPG0104817.001	sp|Q7K4V4|AKTP1_DROME	Protein crossbronx OS=Drosophila melanogaster OX=7227 GN=CG46338 PE=2 SV=1	CG46338	8	4	74920.8	70070.6	78094.1	74862.9	72498.5	77742.9	72976.7	78218.7	81883.9	70598.5	80778.8	77600.4	74166.9	78648.3	74306.5	74332.3
SJPG0105298.001	sp|Q7K4W1|CDKAL_DROME	Threonylcarbamoyladenosine tRNA methylthiotransferase OS=Drosophila melanogaster OX=7227 GN=CG6550 PE=2 SV=1	CG6550	14	7	33805.5	32967.9	34945	31451.8	36727.2	32053.6	39918.3	33793.7	35868.8	38054.2	39535.9	38357.1	38396.8	38720.3	36748.9	35270.3
SJPG0106790.001	sp|Q7K4Y6|DAT_DROME	Sodium-dependent dopamine transporter OS=Drosophila melanogaster OX=7227 GN=DAT PE=1 SV=1	DAT	6	3	266853	244369	256850	251293	254025	242004	222376	223045	225537	204540	236104	211016	257747	238923	240586	259623
SJPG0119545.001	sp|Q7K4Z4|IMD_DROME	Protein immune deficiency OS=Drosophila melanogaster OX=7227 GN=imd PE=1 SV=1	imd	9	4	48555.4	51186.7	48516.1	45884.1	48982.2	46366.6	50747.1	50890.7	47231.7	54358.3	46780.7	54620.6	46566.2	45665.7	48279.1	50829.2
SJPG0119146.001	sp|Q7K550|EIF3J_DROME	Eukaryotic translation initiation factor 3 subunit J OS=Drosophila melanogaster OX=7227 GN=eIF3j PE=1 SV=1	eIF3j	32	8	351563	325510	343158	331380	334580	336038	435588	420667	452573	416036	422192	406188	374110	356419	361603	442793
SJPG0117819.001	sp|Q7K556|TTD14_DROME	TRPL translocation defect protein 14 OS=Drosophila melanogaster OX=7227 GN=Ttd14 PE=1 SV=1	Ttd14	41	13	334173	311064	335274	363270	365035	360407	314514	290873	311630	300797	306451	285105	305194	307501	289985	227453
SJPG0100930.001	sp|Q7K566|BMCP_DROME	Mitochondrial uncoupling protein Bmcp OS=Drosophila melanogaster OX=7227 GN=Bmcp PE=2 SV=1	Bmcp	6	3	85493.3	79152.8	76630.3	60140	55281.9	63151.8	69007.6	67684	61266.8	52874.7	51880	54523.3	59523.5	60221.3	54433.5	48648.3
SJPG0117887.001	sp|Q7K738|UBC10_DROME	Ubiquitin-conjugating enzyme E2-18 kDa OS=Drosophila melanogaster OX=7227 GN=Ubc10 PE=1 SV=1	Ubc10	27	6	294632	292706	285792	276292	270134	267599	379651	383387	353569	298201	305361	288969	273160	266938	265327	349986
SJPG0119571.001	sp|Q7KBL8|MED29_DROME	Mediator of RNA polymerase II transcription subunit 29 OS=Drosophila melanogaster OX=7227 GN=ix PE=1 SV=1	ix	3	2	35817.5	37474.8	35834	34079.3	33343.6	37128.8	36461.9	39838	35261.5	39295.9	40681.1	42203.3	38248.7	38527.9	38145.8	45189.8
SJPG0117683.001	sp|Q7KIN0|TOLL7_DROME	Toll-like receptor 7 OS=Drosophila melanogaster OX=7227 GN=Toll-7 PE=1 SV=1	Toll-7	4	2	30647.7	31431.8	32789.8	32335.1	40964.5	35776.3	36446	33399.2	30425.5	28011.6	34300.7	26155.7	42425.2	31755.6	29898.4	41548.5
SJPG0115361.001	sp|Q7KKH3|SDA1_DROME	Protein SDA1 homolog OS=Drosophila melanogaster OX=7227 GN=Mys45A PE=1 SV=1	Mys45A	3	2	6261.4	7080.57	7303.57	5512.68	5830.7	5253.63	7347.24	7602.85	7031.47	6568.22	7817.03	6881.9	5483.44	7057.97	6782.53	7307.47
SJPG0116797.001	sp|Q7KLV9|PSD11_DROME	26S proteasome non-ATPase regulatory subunit 11 OS=Drosophila melanogaster OX=7227 GN=Rpn6 PE=1 SV=1	Rpn6	104	22	919906	946200	889771	908034	951275	909949	1.86098e+06	2.02076e+06	1.70197e+06	1.81133e+06	1.82474e+06	1.83244e+06	970360	947326	951394	2.00624e+06
SJPG0120249.001	sp|Q7KMJ6|NITO_DROME	RNA-binding protein spenito OS=Drosophila melanogaster OX=7227 GN=nito PE=1 SV=1	nito	22	10	136184	139402	133962	133458	131874	131440	138539	141595	138888	137281	138576	138809	133416	134564	139484	149329
SJPG0104920.001	sp|Q7KML2|ACOX1_DROME	Probable peroxisomal acyl-coenzyme A oxidase 1 OS=Drosophila melanogaster OX=7227 GN=CG5009 PE=1 SV=1	CG5009	61	19	148963	150265	143279	162465	162974	156106	175878	184657	171462	189845	181981	191676	159607	165271	161942	172781
SJPG0117505.001	sp|Q7KN62|TERA_DROME	Transitional endoplasmic reticulum ATPase TER94 OS=Drosophila melanogaster OX=7227 GN=TER94 PE=1 SV=1	TER94	379	63	3.68361e+06	3.55821e+06	3.72112e+06	3.45512e+06	3.60364e+06	3.35501e+06	8.68721e+06	9.23871e+06	7.75539e+06	7.83432e+06	7.73741e+06	7.8667e+06	3.81968e+06	3.72508e+06	3.90619e+06	8.09875e+06
SJPG0117505.003	sp|Q7KN62-3|TERA_DROME	Isoform C of Transitional endoplasmic reticulum ATPase TER94 OS=Drosophila melanogaster OX=7227 GN=TER94	TER94	376	63	3.68611e+06	3.55518e+06	3.72248e+06	3.45445e+06	3.60608e+06	3.35448e+06	8.68215e+06	9.22946e+06	7.75577e+06	7.83693e+06	7.74001e+06	7.86772e+06	3.82024e+06	3.72779e+06	3.9076e+06	8.09057e+06
SJPG0106773.001	sp|Q7KN90|SYCC_DROME	Cysteine--tRNA ligase, cytoplasmic OS=Drosophila melanogaster OX=7227 GN=CysRS PE=1 SV=1	CysRS	37	23	243771	254181	244401	283479	258777	278273	277165	282593	267207	303395	323268	309037	280366	274082	270374	289239
SJPG0105703.001	sp|Q7KNA0|DYM_DROME	Dymeclin OS=Drosophila melanogaster OX=7227 GN=CG8230 PE=1 SV=1	CG8230	8	2	48600.2	48513.2	47599	49850.6	49246.1	48432.5	43537.3	43200.5	39985.8	43691.1	48091.7	47927.6	55284.8	51782.4	53552.4	49091.2
SJPG0116050.001	sp|Q7KNF2|PABP2_DROME	Polyadenylate-binding protein 2 OS=Drosophila melanogaster OX=7227 GN=Pabp2 PE=1 SV=1	Pabp2	15	5	62438.7	54633.9	60509.8	56829.2	58915	51198.1	72826.7	66894.8	66395.7	67687.6	67648.6	66647.2	62600.2	66353.5	72308.6	69728
SJPG0114986.001	sp|Q7KNS3|LIS1_DROME	Lissencephaly-1 homolog OS=Drosophila melanogaster OX=7227 GN=Lis-1 PE=1 SV=2	Lis-1	12	8	338237	342084	320400	309713	297845	278792	414480	421874	373685	407297	373860	404326	290387	331032	320036	462068
SJPG0101312.001	sp|Q7KQM6|GGYF1_DROME	GIGYF family protein CG11148 OS=Drosophila melanogaster OX=7227 GN=CG11148 PE=1 SV=2	CG11148	11	9	78764.7	78794.1	81832.5	74458.8	75727.7	76416.4	78497	73104.8	82622	80243.9	85371	81113.8	88791.9	76246.2	83496	76805.8
SJPG0116744.001	sp|Q7KR04|RS15B_DROME	40S ribosomal protein S15Ab OS=Drosophila melanogaster OX=7227 GN=RpS15Ab PE=2 SV=3	RpS15Ab	39	9	924990	864517	857593	855154	819288	819181	1.01184e+06	1.03916e+06	990370	1.03146e+06	1.01745e+06	1.04029e+06	903076	1.01127e+06	982358	1.10864e+06
SJPG0106683.001	sp|Q7KR10|CCD1D_DROME	Probable cytochrome P450 12d1 distal, mitochondrial OS=Drosophila melanogaster OX=7227 GN=Cyp12d1-d PE=2 SV=1	Cyp12d1-d	12	8	66797	67878.1	63302.5	34412.6	33933.3	31690.6	51718.8	49325.3	49063.6	28263	30563.4	27834.8	131974	125076	148845	61758.8
SJPG0119840.001	sp|Q7KRI2|LOLAL_DROME	Longitudinals lacking protein-like OS=Drosophila melanogaster OX=7227 GN=lolal PE=1 SV=1	lolal	10	4	68484.2	63846.1	68360	70416.2	64879.9	71386.9	71859.9	73642.9	70916.3	71382.1	64335.7	69584.1	75145.3	72071.9	71286.9	74558
SJPG0116234.001	sp|Q7KRR5|NGLY1_DROME	Peptide-N(4)-(N-acetyl-beta-glucosaminyl)asparagine amidase OS=Drosophila melanogaster OX=7227 GN=Pngl PE=1 SV=1	Pngl	3	2	21995.9	22807.3	23388.4	22700.8	20933.4	21077.2	46448.6	41235.4	38922.4	39940.3	40538.4	38911	22909.6	21606.2	22762.6	52900
SJPG0117728.001	sp|Q7KRW1|TRC8_DROME	Protein TRC8 homolog OS=Drosophila melanogaster OX=7227 GN=Trc8 PE=1 SV=1	Trc8	11	5	18944.2	18202.3	17559.3	19199.7	17935.8	18284.8	18443	19749.2	18888.3	17493.9	19240.6	18660.1	18373.9	13981.4	16745.7	20083.2
SJPG0102800.001	sp|Q7KRW8|PRP39_DROME	Pre-mRNA-processing factor 39 OS=Drosophila melanogaster OX=7227 GN=CG1646 PE=1 SV=1	CG1646	15	9	86506.4	78033.1	80351.8	76179.7	76530.7	74631.1	83824.8	86891.6	88245.6	83428.6	89372.1	84972.4	83018.8	81372	87418.3	93794.1
SJPG0118507.001	sp|Q7KRY6|NHK1_DROME	Nucleosomal histone kinase 1 OS=Drosophila melanogaster OX=7227 GN=ball PE=1 SV=1	ball	2	1	24099.3	28152.5	20929	25935.6	22906.2	24094.2	22085.7	26268	23440.2	26327	22419	24343.4	21907.2	28275.9	22148.6	26862.5
SJPG0120789.001	sp|Q7KRY7|LAP4_DROME	Protein lap4 OS=Drosophila melanogaster OX=7227 GN=scrib PE=1 SV=1	scrib	48	24	246768	247472	243068	260214	246358	258356	238792	262840	244377	255228	247323	264363	248588	249152	250001	266831
SJPG0120789.010	sp|Q7KRY7-10|LAP4_DROME	Isoform K of Protein lap4 OS=Drosophila melanogaster OX=7227 GN=scrib	scrib	61	29	245504	245851	246246	260609	253702	263843	235627	256694	237848	251379	251182	258743	248825	255708	254367	263610
SJPG0115255.001	sp|Q7KSC4|MPC1_DROME	Mitochondrial pyruvate carrier 1 OS=Drosophila melanogaster OX=7227 GN=Mpc1 PE=3 SV=1	Mpc1	7	3	1.62333e+06	1.42877e+06	1.61873e+06	1.53316e+06	1.40698e+06	1.31028e+06	1.47269e+06	1.25738e+06	1.32095e+06	1.34092e+06	1.30132e+06	1.31291e+06	1.53531e+06	1.59532e+06	1.69186e+06	1.46967e+06
SJPG0104102.001	sp|Q7KT91|C3390_DROME	Non-lysosomal glucosylceramidase OS=Drosophila melanogaster OX=7227 GN=CG33090 PE=1 SV=1	CG33090	28	14	113479	106201	111524	106864	109399	103179	120856	114356	118628	118619	117208	121928	110564	114595	114637	130984
SJPG0106193.001	sp|Q7KTH8|CSN8_DROME	COP9 signalosome complex subunit 8 OS=Drosophila melanogaster OX=7227 GN=CSN8 PE=1 SV=1	CSN8	8	2	62981.5	66780.5	56007.5	68294	61556.5	68573.7	66541	71962.5	72436	67949.4	67051.8	63915.3	59009.9	61825.7	62600.1	72413
SJPG0106417.001	sp|Q7KU24|CHD1_DROME	Chromodomain-helicase-DNA-binding protein 1 OS=Drosophila melanogaster OX=7227 GN=Chd1 PE=1 SV=1	Chd1	3	2	14029.1	12819.8	14923.4	11646.8	13309.4	13950.2	16117.3	16075.8	16131	15562.5	13245.4	15229.2	15699.2	16675.6	15113.7	18154.1
SJPG0114997.001	sp|Q7KUT2|LONM_DROME	Lon protease homolog, mitochondrial OS=Drosophila melanogaster OX=7227 GN=Lon PE=1 SV=1	Lon	106	35	651304	659763	676208	657308	649848	641123	683402	683925	687633	658535	639134	657720	607021	628284	607169	677176
SJPG0120386.001	sp|Q7KVA1|XYLT_DROME	Xylosyltransferase oxt OS=Drosophila melanogaster OX=7227 GN=oxt PE=2 SV=1	oxt	1	1	73448.6	75061.5	63939.5	60402.1	66119.8	57371.3	47268.9	42903.2	49898.2	50100.5	49698.2	47254.7	66565	64093.7	60516.7	51464.2
SJPG0104524.001	sp|Q7KVQ0|GAR1_DROME	Probable H/ACA ribonucleoprotein complex subunit 1 OS=Drosophila melanogaster OX=7227 GN=CG4038 PE=2 SV=1	CG4038	13	4	53448.6	53563.5	61694.6	50252.4	56497.9	60785	57442.9	55557.5	59141.6	61947.5	61834.7	58900.4	61264.4	61099.6	63891.9	63299.4
SJPG0117483.001	sp|Q7KVY7|STX4_DROME	Syntaxin-4 OS=Drosophila melanogaster OX=7227 GN=Syx4 PE=2 SV=1	Syx4	6	4	27431.7	27050	26650.9	23696.6	24860.9	25091.1	29252.1	30751.3	26187.4	24532.8	26342.1	28026.5	27390.1	26006	31650.5	29527.2
SJPG0103105.001	sp|Q7KW39|MMSA_DROME	Probable methylmalonate-semialdehyde dehydrogenase [acylating], mitochondrial OS=Drosophila melanogaster OX=7227 GN=CG17896 PE=2 SV=1	CG17896	46	13	241052	237160	223234	245675	252130	245951	210473	215400	202162	210343	223729	224124	255321	262355	267252	233138
SJPG0115588.001	sp|Q7PLI2|NIPB_DROME	Nipped-B protein OS=Drosophila melanogaster OX=7227 GN=Nipped-B PE=1 SV=3	Nipped-B	9	6	57629.2	58361	59755.2	63312.6	57398.2	60628.4	72167.5	72138.6	67241	72408.7	78058.1	69605.5	57526.5	68556.2	62464.2	74667.5
SJPG0103033.001	sp|Q7PLI7|DCLK_DROME	Serine/threonine-protein kinase CG17528 OS=Drosophila melanogaster OX=7227 GN=CG17528 PE=1 SV=1	CG17528	10	7	39811.2	41016.4	39201.4	37943	37467.4	39543.2	38890.4	42871.6	38847.9	40842.3	40112	43271.4	41515	41354.7	39941.4	40165.5
SJPG0114604.001	sp|Q7PLS8|INT3_DROME	Integrator complex subunit 3 OS=Drosophila melanogaster OX=7227 GN=IntS3 PE=1 SV=1	IntS3	12	9	89827.4	88052.3	86154.2	80786.1	85994.9	92625.2	99468	101264	106097	103575	111386	98005.4	90737.6	91585.7	95828.9	104362
SJPG0117324.001	sp|Q7YTY6|SP42D_DROME	Serine protease inhibitor 42Dd OS=Drosophila melanogaster OX=7227 GN=Spn42Dd PE=2 SV=1	Spn42Dd	50	11	625878	639019	604576	630043	624984	626698	656315	701356	686855	666608	640241	702641	683114	690327	746383	796442
SJPG0115134.001	sp|Q7YU24|MARF_DROME	Transmembrane GTPase Marf OS=Drosophila melanogaster OX=7227 GN=Marf PE=1 SV=1	Marf	32	15	250121	250846	251668	252463	246901	243100	215666	218877	229849	211577	212826	217660	240896	246746	242390	214100
SJPG0105423.001	sp|Q7YZA2|Y7065_DROME	Uncharacterized protein CG7065 OS=Drosophila melanogaster OX=7227 GN=CG7065 PE=1 SV=1	CG7065	4	4	20817.9	22143.2	18916.3	20572.2	18732.6	20589	24100.6	26711.2	21182.8	25173.7	25129.2	22456.3	18513.7	20289.8	19806.8	23750.1
SJPG0120699.001	sp|Q7YZH1|RNO_DROME	PHD finger protein rhinoceros OS=Drosophila melanogaster OX=7227 GN=rno PE=1 SV=1	rno	3	2	124129	125996	115441	114805	119158	125145	82323.7	83943.2	83873.2	81814.9	82090.8	79429.6	117423	118501	114444	80055
SJPG0117748.001	sp|Q7Z020|TRPA1_DROME	Transient receptor potential cation channel subfamily A member 1 OS=Drosophila melanogaster OX=7227 GN=TrpA1 PE=2 SV=4	TrpA1	2	2	55103.1	75777.6	64001.5	65282.1	64904.5	95122	40057.3	45256.8	42234.4	44302.1	51488.2	51215.8	56531.9	54597.2	57036.1	49897.2
SJPG0119839.011	sp|Q867Z4|LOLA4_DROME	Longitudinals lacking protein, isoforms F/I/K/T OS=Drosophila melanogaster OX=7227 GN=lola PE=1 SV=1	lola	10	5	59462.8	64134	62132.5	61679.1	63902.3	62316.2	62832.9	63280	64512.5	61586.5	62921.6	63728.4	67472.5	65121.3	67571.8	68779.3
SJPG0119839.012	sp|Q867Z4-2|LOLA4_DROME	Isoform F of Longitudinals lacking protein, isoforms F/I/K/T OS=Drosophila melanogaster OX=7227 GN=lola	lola	10	5	68436.7	73312.2	71024	69823.7	72770.7	70911.8	70464	70808.2	72384.5	69070	70947.9	72784.2	76184.8	74001.6	75912.6	77610.2
SJPG0116270.001	sp|Q868Z9|PPN_DROME	Papilin OS=Drosophila melanogaster OX=7227 GN=Ppn PE=1 SV=2	Ppn	165	43	1.55595e+06	1.58228e+06	1.54957e+06	1.54114e+06	1.54431e+06	1.56809e+06	1.69309e+06	1.75703e+06	1.7214e+06	1.69517e+06	1.63743e+06	1.70537e+06	1.6147e+06	1.67187e+06	1.62767e+06	1.80274e+06
SJPG0105786.001	sp|Q86B47|Y8611_DROME	Probable ATP-dependent RNA helicase CG8611 OS=Drosophila melanogaster OX=7227 GN=CG8611 PE=1 SV=1	CG8611	2	2	8585.86	10867.9	8701.3	9890.11	11134.3	13616.7	11003.5	10754.6	11061.7	12402.1	10377.1	12603.1	9378.43	11870.2	9512.1	12479.3
SJPG0117581.001	sp|Q86B61|TBH1_DROME	Tyramine beta-hydroxylase OS=Drosophila melanogaster OX=7227 GN=Tbh PE=1 SV=1	Tbh	7	5	35565.3	36625.9	35843.9	35094.6	34042.8	32986.8	31268.1	34107.2	34313.1	32302.3	31863.4	36938.8	39744.6	39198	40658.4	35395.6
SJPG0121249.001	sp|Q86B79|UNK_DROME	RING finger protein unkempt OS=Drosophila melanogaster OX=7227 GN=unk PE=1 SV=1	unk	7	4	74271.4	77577.5	71684.1	74910.7	76459.3	81424.8	73995.5	73698.3	72809.8	74121.4	74536.4	74591.9	71749.4	73955.6	73649.8	79423.8
SJPG0120072.001	sp|Q86B87|MMD4_DROME	Modifier of mdg4 OS=Drosophila melanogaster OX=7227 GN=mod(mdg4) PE=1 SV=1	mod	8	4	20136.4	21709.4	20073.3	21411.6	21201.9	22479.4	18772.1	20174.6	19100.9	19604.6	20935.6	19245.8	20817.7	19130.7	19606.3	20316.8
SJPG0120072.004	sp|Q86B87-4|MMD4_DROME	Isoform 62.3 of Modifier of mdg4 OS=Drosophila melanogaster OX=7227 GN=mod(mdg4)	mod	8	4	20783.8	23978.6	19143	23393.5	21732.6	22594.1	19541.1	21226.6	19702	19720.8	22474.7	21134.6	20060.4	19925.4	20156.9	21666
SJPG0120072.006	sp|Q86B87-6|MMD4_DROME	Isoform I of Modifier of mdg4 OS=Drosophila melanogaster OX=7227 GN=mod(mdg4)	mod	8	4	36178	39530.9	32762.5	39673.5	35968.8	39059.1	33167.3	34825.9	33726.2	34553	37952.9	35502.4	34709.7	32857.5	33811.4	35765.7
SJPG0115200.001	sp|Q86BA1|MICAL_DROME	[F-actin]-monooxygenase Mical OS=Drosophila melanogaster OX=7227 GN=Mical PE=1 SV=1	Mical	46	29	172612	161447	172492	153581	158786	150768	214550	188615	210827	227185	246773	221582	162547	153377	154727	190933
SJPG0116045.001	sp|Q86BN8|PTPM1_DROME	Phosphatidylglycerophosphatase and protein-tyrosine phosphatase 1 OS=Drosophila melanogaster OX=7227 GN=PTPMT1 PE=2 SV=1	PTPMT1	21	8	236575	233326	242265	268245	252292	245874	223607	216198	209190	224875	234296	228118	235236	232939	228825	226278
SJPG0120687.001	sp|Q86BY9|RIG_DROME	Protein rigor mortis OS=Drosophila melanogaster OX=7227 GN=rig PE=1 SV=1	rig	3	3	37312.8	34752.8	35052.5	34529.7	32744.8	30593.6	37574.8	32879.3	35736.9	34047.8	40140.6	36329.8	31660.2	35614.9	32487	37003.1
SJPG0115522.001	sp|Q86NP2|NELFA_DROME	Negative elongation factor A OS=Drosophila melanogaster OX=7227 GN=Nelf-A PE=1 SV=2	Nelf-A	4	4	32951.7	32620.8	32599.9	33982.1	36406.2	36160.3	28277.4	33009.4	33096.3	30089.5	29058	34748.6	34622.6	35702	35747.1	29818.7
SJPG0119794.001	sp|Q86S05|LIG_DROME	Protein lingerer OS=Drosophila melanogaster OX=7227 GN=lig PE=1 SV=1	lig	9	5	120647	124854	121773	118843	111993	116385	105116	112814	111486	100282	113911	107852	133273	126951	120175	108449
SJPG0119370.001	sp|Q8I0G5|COPG_DROME	Coatomer subunit gamma OS=Drosophila melanogaster OX=7227 GN=gammaCOP PE=2 SV=1	gammaCOP	51	18	134896	127978	132511	131169	132298	118638	145437	151757	140841	140426	144247	149276	143262	148006	151724	145909
SJPG0120942.001	sp|Q8I0P1|SPAST_DROME	Spastin OS=Drosophila melanogaster OX=7227 GN=spas PE=1 SV=2	spas	3	3	34189.2	27367.5	28865.9	29662.4	30187.4	28801.8	29719	24709.7	31442.1	22636.8	27580.7	18798.9	32215.2	23850.6	28792.3	22108.9
SJPG0114941.001	sp|Q8I7C3|LASP1_DROME	LIM and SH3 domain protein Lasp OS=Drosophila melanogaster OX=7227 GN=Lasp PE=1 SV=2	Lasp	7	3	170840	171986	152776	162589	158107	162653	170256	185148	165313	181261	193932	181559	173089	156915	171809	184700
SJPG0119363.005	sp|Q8I7Q0|GAGO_DROME	Retrovirus-related Gag polyprotein from transposon opus OS=Drosophila melanogaster OX=7227 GN=gag PE=4 SV=1	gag	16	7	54196.4	51321.1	55383.8	41773.2	48684.2	46927.6	139421	119374	125214	103503	110390	111745	65569.8	64230.8	73656.3	48905.2
SJPG0115587.001	sp|Q8I8U7|TRA1_DROME	Transcription-associated protein 1 OS=Drosophila melanogaster OX=7227 GN=Nipped-A PE=1 SV=4	Nipped-A	14	11	25073.5	25590.9	25088.7	25732	24138.8	24095.4	28133.9	29158.6	28140	28941.5	28111.9	29110.8	28266.7	27328.9	29516.6	29817.8
SJPG0116152.001	sp|Q8IA42|GALT4_DROME	N-acetylgalactosaminyltransferase 4 OS=Drosophila melanogaster OX=7227 GN=Pgant4 PE=1 SV=3	Pgant4	6	4	41592.7	35820.3	40877.1	38694.9	40146.4	31459.7	54524.6	50162	52751.2	57531.4	54390.4	63395.9	50496.3	46511.3	47841	69477.6
SJPG0117759.001	sp|Q8IFW4|THIOT_DROME	Thioredoxin-T OS=Drosophila melanogaster OX=7227 GN=TrxT PE=2 SV=1	TrxT	1	1	33175.3	34024.3	29536.5	32692.5	19742	14481.9	13317.6	25438.6	14665.6	15033.8	13712.5	12594.6	31937.6	37860.6	27830.6	16172.4
SJPG0121030.001	sp|Q8IGJ0|EFR3_DROME	Protein EFR3 homolog cmp44E OS=Drosophila melanogaster OX=7227 GN=stmA PE=2 SV=3	stmA	44	18	105573	105553	105527	98784.8	101048	101406	107851	107753	107305	106474	103913	107804	107425	105653	103284	108859
SJPG0100425.001	sp|Q8IMC6|ASATR_DROME	Tau-tubulin kinase homolog Asator OS=Drosophila melanogaster OX=7227 GN=Asator PE=1 SV=2	Asator	8	5	84340.7	102035	66310.1	70085.6	70799.8	97940.5	61965.4	76405.7	71146.3	47810.4	61188.9	51089.9	81993.9	57769.2	52608.9	53275.6
SJPG0115211.001	sp|Q8IMX7|MIRO_DROME	Mitochondrial Rho GTPase OS=Drosophila melanogaster OX=7227 GN=Miro PE=1 SV=1	Miro	13	7	96378.8	91201.6	97222.6	90729.2	92299.4	81101.5	102310	95249.8	96055.6	87792.6	96171.5	92581.2	87991.8	81677	86670	105132
SJPG0117707.001	sp|Q8IN41|TOTX_DROME	Protein Turandot X OS=Drosophila melanogaster OX=7227 GN=TotX PE=2 SV=1	TotX	5	4	25535.7	30639.5	21244.4	43576.5	32349.1	48613.6	15545.6	20651.9	23350.1	44334.2	37034	37685.8	15046.6	26059.1	22341.9	26401.8
SJPG0117703.001	sp|Q8IN43|TOTC_DROME	Protein Turandot C OS=Drosophila melanogaster OX=7227 GN=TotC PE=2 SV=1	TotC	15	4	102450	208461	196060	212913	262052	430205	82062.8	115467	97356.7	609492	289952	584897	192706	217566	104250	296305
SJPG0117701.001	sp|Q8IN44|TOTA_DROME	Protein Turandot A OS=Drosophila melanogaster OX=7227 GN=TotA PE=1 SV=1	TotA	26	6	238320	318987	269208	356056	360467	453298	153366	191635	155642	641235	316530	595484	315010	322482	226477	345845
SJPG0120368.001	sp|Q8IN94|OSA_DROME	Trithorax group protein osa OS=Drosophila melanogaster OX=7227 GN=osa PE=1 SV=1	osa	9	6	40489.8	41193.7	38646.2	39205.4	41110	39605.1	40402.2	42541.1	43477.5	38930.5	40780.5	41241.4	46977.2	40625.9	41660.9	41504.5
SJPG0100287.001	sp|Q8INB9|AKT1_DROME	RAC serine/threonine-protein kinase OS=Drosophila melanogaster OX=7227 GN=Akt1 PE=1 SV=3	Akt1	35	10	468170	461181	436476	427232	405518	430544	563246	558410	556379	504693	492579	515423	437916	445480	444275	502608
SJPG0104179.001	sp|Q8INF2|TAM41_DROME	Phosphatidate cytidylyltransferase, mitochondrial OS=Drosophila melanogaster OX=7227 GN=CG33331 PE=2 SV=1	CG33331	3	3	54057.7	49835.4	54696.8	55301.1	52418.1	53331.4	50140.1	48344.7	51907.3	52301.4	54679.4	52388.6	47812.8	55365.9	46368.4	53345.7
SJPG0114337.001	sp|Q8INF7|DAAF5_DROME	Dynein assembly factor 5, axonemal OS=Drosophila melanogaster OX=7227 GN=HEATR2 PE=2 SV=1	HEATR2	7	5	68456.6	60994.6	56447	57310.3	44098.7	42905.2	36029.4	49797.9	39910	33163.1	39788.1	33421.4	65389.1	64416.5	61091.8	43506.4
SJPG0114498.001	sp|Q8INI8|HSP72_DROME	Major heat shock 70 kDa protein Ba OS=Drosophila melanogaster OX=7227 GN=Hsp70Ba PE=2 SV=2	Hsp70Ba	14	8	255276	251626	252013	252691	221075	215815	337704	332203	319086	272719	291178	278449	252475	240743	248120	229411
SJPG0115953.001	sp|Q8INK6|PGPLB_DROME	Peptidoglycan-recognition protein LB OS=Drosophila melanogaster OX=7227 GN=PGRP-LB PE=1 SV=1	PGRP-LB	2	2	124350	112068	100762	102932	88957.5	93999	75569.3	93778.1	100145	75229.1	91449.4	87457.7	117956	116745	134775	90762.1
SJPG0117062.001	sp|Q8INK9|MSRB_DROME	Methionine-R-sulfoxide reductase B1 OS=Drosophila melanogaster OX=7227 GN=SelR PE=1 SV=3	SelR	33	3	82214.2	77904	81833.1	70791.6	75946.8	66213.4	86930.3	87290.9	88255.4	78646.2	80953	77731.3	85441.6	92410.3	97490.8	82981.3
SJPG0117062.005	sp|Q8INK9-6|MSRB_DROME	Isoform G of Methionine-R-sulfoxide reductase B1 OS=Drosophila melanogaster OX=7227 GN=SelR	SelR	22	3	109906	105680	105587	94659.2	98861.1	94429.8	133047	133891	136125	117168	117472	117146	112574	118640	125246	118454
SJPG0117062.006	sp|Q8INK9-7|MSRB_DROME	Isoform H of Methionine-R-sulfoxide reductase B1 OS=Drosophila melanogaster OX=7227 GN=SelR	SelR	24	4	243176	235797	233471	210717	218809	210441	297529	301550	301651	263059	260840	262303	249019	262876	274954	264911
SJPG0120879.001	sp|Q8INM3|SLE_DROME	Protein slender lobes OS=Drosophila melanogaster OX=7227 GN=sle PE=1 SV=1	sle	2	1	6228.59	4769.19	8016.76	5253.76	3193.06	5022.17	7698.39	9486.9	6064.16	4732.68	4829.16	7483.29	7367.71	6610.57	6820.85	6378.22
SJPG0114923.001	sp|Q8IPJ3|LUBEL_DROME	E3 ubiquitin-protein ligase lubel OS=Drosophila melanogaster OX=7227 GN=LUBEL PE=1 SV=2	LUBEL	30	18	117570	117805	117833	128981	131932	130440	115523	108994	124504	141493	138284	138350	98818.8	97166.7	95208.7	117022
SJPG0103796.001	sp|Q8IPK4|GLT25_DROME	Glycosyltransferase 25 family member OS=Drosophila melanogaster OX=7227 GN=CG31915 PE=2 SV=1	CG31915	5	3	39167.2	36272.9	35779	31935.5	27225.1	32221.3	31664.6	34442.1	40275	30309.2	32031.8	33767.4	37789.8	29464	37573	40532
SJPG0117986.001	sp|Q8IQ27|UBP2_DROME	Ubiquitin carboxyl-terminal hydrolase Usp2 OS=Drosophila melanogaster OX=7227 GN=Usp2 PE=1 SV=1	Usp2	9	6	131077	120351	125555	135879	129398	119248	142815	148974	157047	149991	148212	143344	129836	137345	124046	166342
SJPG0117986.002	sp|Q8IQ27-2|UBP2_DROME	Isoform A of Ubiquitin carboxyl-terminal hydrolase Usp2 OS=Drosophila melanogaster OX=7227 GN=Usp2	Usp2	10	7	134148	122096	123810	136184	131314	123080	143655	142351	153111	145343	148264	140346	136122	142235	126297	157424
SJPG0116231.001	sp|Q8IQ56|TMM11_DROME	Transmembrane protein 11 homolog, mitochondrial OS=Drosophila melanogaster OX=7227 GN=Pmi PE=1 SV=3	Pmi	48	6	447204	452904	430561	477198	480385	513050	420387	422192	416934	434031	455092	438937	463246	457686	448117	442767
SJPG0115047.001	sp|Q8IQ70|MCU_DROME	Calcium uniporter protein, mitochondrial OS=Drosophila melanogaster OX=7227 GN=MCU PE=1 SV=2	MCU	15	9	134521	138635	128584	145991	144270	144415	122058	134934	126950	122901	131683	119890	140668	132378	133043	123352
SJPG0115243.001	sp|Q8IQF1|MOCS1_DROME	Molybdenum cofactor biosynthesis protein 1 OS=Drosophila melanogaster OX=7227 GN=Mocs1 PE=2 SV=1	Mocs1	7	4	29516	27633.8	28975.8	26134.9	28161	28563.7	27789.6	27390.3	19962	29697.2	26357.5	29640.4	33749.6	28665.6	32103.2	24897.2
SJPG0115239.001	sp|Q8IQG1|MOB2_DROME	MOB kinase activator-like 2 OS=Drosophila melanogaster OX=7227 GN=Mob2 PE=1 SV=3	Mob2	8	5	79111.9	75779.7	79288.9	75171.7	80544.2	69873.1	82923.3	76012.3	79893.2	84957.8	78932	81286.9	70801.4	80395.1	74474.8	84205.3
SJPG0115682.001	sp|Q8IQV9|NU205_DROME	Nuclear pore complex protein Nup205 OS=Drosophila melanogaster OX=7227 GN=Nup205 PE=2 SV=1	Nup205	42	22	114107	117135	115553	113772	113219	108932	124734	120161	117436	122410	122981	120997	114077	121115	118762	125078
SJPG0103989.001	sp|Q8IR45|BORC8_DROME	BLOC-1-related complex subunit 8 homolog OS=Drosophila melanogaster OX=7227 GN=CG32590 PE=2 SV=1	CG32590	2	2	64103.8	61356.7	60333.3	63427	53435.8	51323.6	64638.2	64302.2	59203.8	64297.2	68574.4	62144.7	56673	56887.6	65244.4	77903.4
SJPG0103903.001	sp|Q8IRE4|TRM5_DROME	tRNA (guanine(37)-N1)-methyltransferase OS=Drosophila melanogaster OX=7227 GN=CG32281 PE=2 SV=2	CG32281	1	1	39886	38932.3	36318.5	38129.1	38197.8	43044.9	37008.8	35741.7	36896.9	32011.9	30052.2	30750.6	34206.4	33058	31657.9	35054.9
SJPG0119074.001	sp|Q8IRG6|SPT16_DROME	FACT complex subunit spt16 OS=Drosophila melanogaster OX=7227 GN=dre4 PE=1 SV=2	dre4	17	12	87230.9	87216.9	82446.8	89186.8	93559.2	94286.3	88468.9	97140	86468.3	114110	115334	113662	96462.3	94819.4	89916.1	98211.1
SJPG0103328.001	sp|Q8IRH5|Y2199_DROME	Zinc finger protein CG2199 OS=Drosophila melanogaster OX=7227 GN=CG2199 PE=1 SV=1	CG2199	11	5	33783.3	32208	36657.7	31356.7	32067.1	34462.9	38256	38795.6	38691.3	35434.5	35729.5	37083.9	35771.5	36859.3	38673	35634.7
SJPG0112113.001	sp|Q8IRI6|GTR1_DROME	Glucose transporter type 1 OS=Drosophila melanogaster OX=7227 GN=Glut1 PE=2 SV=4	Glut1	7	3	172523	183512	160990	171762	168917	167255	152991	165354	160840	167276	154444	167415	182936	179430	177052	184018
SJPG0112113.011	sp|Q8IRI6-13|GTR1_DROME	Isoform R of Glucose transporter type 1 OS=Drosophila melanogaster OX=7227 GN=Glut1	Glut1	8	4	166512	181447	158391	171607	170348	169395	152540	163771	158757	170736	154910	167262	182478	181297	182924	185007
SJPG0117185.001	sp|Q8IRR5|SIR4_DROME	NAD-dependent protein deacylase Sirt4 OS=Drosophila melanogaster OX=7227 GN=Sirt4 PE=2 SV=2	Sirt4	9	5	101019	89774.8	102164	89203.6	89739.8	86696.4	93886.9	87592.8	89712.9	92722.1	104111	103315	89605.7	86380.6	85432.5	95362.2
SJPG0111510.001	sp|Q8IRY7|CASP8_DROME	Caspase-8 OS=Drosophila melanogaster OX=7227 GN=Dredd PE=1 SV=3	Dredd	6	6	14669.8	17116.3	15354.5	17414.1	16299.7	17517	14225.3	16674.2	17597	16356.5	15875.2	14496.2	15826.2	12679.6	18505.9	15906.8
SJPG0115762.001	sp|Q8MKK0|OB57A_DROME	General odorant-binding protein 57a OS=Drosophila melanogaster OX=7227 GN=Obp57a PE=2 SV=1	Obp57a	1	1	91080.6	94107.6	100739	74739.5	70946.5	78780	103513	79428.4	91190.9	82084.6	79734.5	89227.6	103423	94896.5	102577	78247.8
SJPG0103406.001	sp|Q8MKL1|U598_DROME	UPF0598 protein CG30010 OS=Drosophila melanogaster OX=7227 GN=CG30010 PE=2 SV=1	CG30010	2	2	29400.4	31788.5	36542.9	32159.8	30002.4	36481.3	34202.6	27015.3	32831.7	25261.9	36120.6	26813.6	35716.3	22360.1	24018.5	25078.5
SJPG0106519.001	sp|Q8MKN0|COQ9_DROME	Ubiquinone biosynthesis protein COQ9, mitochondrial OS=Drosophila melanogaster OX=7227 GN=Coq9 PE=2 SV=1	Coq9	34	14	384305	386853	416570	384612	404032	387354	412662	411980	414828	412027	408616	407312	373045	402019	410806	397893
SJPG0116422.001	sp|Q8MKW7|RNZ_DROME	Ribonuclease Z, mitochondrial OS=Drosophila melanogaster OX=7227 GN=RNaseZ PE=2 SV=2	RNaseZ	2	2	6626.17	6375.91	9835.9	6851.03	8282.41	6511.29	7328.92	8125.13	8251.58	6944.62	7414.31	7399.82	6521.93	7459.95	7539.81	6800.27
SJPG0114530.001	sp|Q8ML70|IMPP_DROME	Immune-induced peptides OS=Drosophila melanogaster OX=7227 GN=IMPPP PE=1 SV=3	IMPPP	11	4	94984.7	89428.1	79866.3	91412.1	108518	105675	101436	116933	118876	93305.6	98079.4	88986.2	81729.4	76770.9	69365.7	97370.6
SJPG0114889.001	sp|Q8MLV1|LBR_DROME	Lamin-B receptor OS=Drosophila melanogaster OX=7227 GN=LBR PE=1 SV=1	LBR	5	3	50909.8	57757.3	49303.2	61841.1	57033.3	54894.3	41633.4	44364.9	41989.1	45661.1	47961.7	45601.7	60848.9	58731.4	55462.1	48591.3
SJPG0116775.001	sp|Q8MLY8|RS8_DROME	40S ribosomal protein S8 OS=Drosophila melanogaster OX=7227 GN=RpS8 PE=1 SV=1	RpS8	52	9	1.75347e+06	1.82284e+06	1.73887e+06	1.58219e+06	1.57311e+06	1.61685e+06	2.02599e+06	2.09182e+06	2.00628e+06	1.94264e+06	1.97387e+06	1.98561e+06	1.83939e+06	1.81479e+06	1.85381e+06	2.12904e+06
SJPG0114555.001	sp|Q8MLZ7|IDGF3_DROME	Chitinase-like protein Idgf3 OS=Drosophila melanogaster OX=7227 GN=Idgf3 PE=1 SV=3	Idgf3	68	12	453942	426253	400658	493410	496300	492167	703930	684526	691422	926800	830952	932485	402667	396421	406051	843773
SJPG0114553.001	sp|Q8MM24|IDGF1_DROME	Chitinase-like protein Idgf1 OS=Drosophila melanogaster OX=7227 GN=Idgf1 PE=1 SV=2	Idgf1	82	12	263119	277661	260466	285845	271308	296691	301371	311158	302608	365414	365378	379420	218614	198694	187308	391018
SJPG0104453.001	sp|Q8MMC4|CDV3_DROME	Protein CDV3 homolog OS=Drosophila melanogaster OX=7227 GN=CG3760 PE=1 SV=1	CG3760	9	5	133932	145949	136185	128749	127577	147570	126441	141898	135291	129503	144392	110109	136653	126303	134221	131178
SJPG0104453.002	sp|Q8MMC4-2|CDV3_DROME	Isoform B of Protein CDV3 homolog OS=Drosophila melanogaster OX=7227 GN=CG3760	CG3760	10	6	132408	148919	136508	128829	125576	142038	129025	140470	134427	129261	144562	115095	136046	125403	135051	131236
SJPG0121279.001	sp|Q8MR62|VIAF1_DROME	Viral IAP-associated factor homolog OS=Drosophila melanogaster OX=7227 GN=viaf PE=1 SV=1	viaf	11	5	42405.8	38067.5	40904.9	35770.6	41819.2	37433.2	47772.7	47297.8	52610.9	45344.8	43977.7	42935.8	41976.3	35640.3	37843.2	59008
SJPG0116157.001	sp|Q8MRC9|GALT9_DROME	Putative polypeptide N-acetylgalactosaminyltransferase 9 OS=Drosophila melanogaster OX=7227 GN=Pgant9 PE=1 SV=2	Pgant9	2	2	6295.95	8987.33	6486.1	8052.06	7289.59	8367.09	6067.02	7627.74	6125.12	6560.68	7167.72	7864.53	8048.4	6490.53	6240.25	6234.7
SJPG0119905.001	sp|Q8MS27|RM35_DROME	39S ribosomal protein L35, mitochondrial OS=Drosophila melanogaster OX=7227 GN=mRpL35 PE=2 SV=1	mRpL35	3	2	33506.3	35563.3	33876.1	40487.2	39701.3	40044	33263.8	30620.7	34003.9	42640.9	40004.7	38630.8	42026.4	34691.9	37836.6	43288
SJPG0121315.001	sp|Q8MS59|WAT_DROME	Fatty acyl-CoA reductase wat OS=Drosophila melanogaster OX=7227 GN=wat PE=1 SV=1	wat	20	11	116693	115371	117111	119436	128143	107277	145149	158051	133423	183674	171281	175745	108243	101850	101285	216269
SJPG0104998.001	sp|Q8MSG8|APTX_DROME	Aprataxin-like protein OS=Drosophila melanogaster OX=7227 GN=CG5316 PE=2 SV=2	CG5316	7	5	33556.3	28510.1	30274.7	37951.8	35481.4	38679.3	48516.6	48875.1	42902.3	49486	49862.2	52305.2	28530.4	28318.7	29264.3	54488.1
SJPG0119856.001	sp|Q8MSS1|LVA_DROME	Protein lava lamp OS=Drosophila melanogaster OX=7227 GN=lva PE=1 SV=2	lva	41	33	135057	133158	132082	136568	133558	130547	142819	137189	141055	139597	142177	138545	140775	138000	147493	140388
SJPG0105735.001	sp|Q8MSU3|FRRS1_DROME	Putative ferric-chelate reductase 1 homolog OS=Drosophila melanogaster OX=7227 GN=CG8399 PE=2 SV=1	CG8399	6	3	78409.1	73979.4	76321.7	78851.8	85898.4	74747.8	79999.2	76585.2	79331.6	86168.1	79193.5	85764.7	79574.8	86231.1	85182.2	78493.7
SJPG0117462.001	sp|Q8MSU4|SYMPK_DROME	Symplekin OS=Drosophila melanogaster OX=7227 GN=Sym PE=1 SV=1	Sym	13	10	76551.8	77751.6	78500.3	77090.1	78326.8	74090.5	96374	97722.6	89991.6	91696.7	96176.3	95968.6	79422.8	81736.2	88070.2	107433
SJPG0120828.001	sp|Q8MSV2|SHEP_DROME	Protein alan shepard OS=Drosophila melanogaster OX=7227 GN=shep PE=1 SV=2	shep	20	9	65036.8	67393.1	66031.8	65275.7	63140.8	66258.7	67012.2	71347	64227.2	64116.9	65177.3	63813.5	64285.2	65714	65755.7	65056.5
SJPG0119217.001	sp|Q8MSX1|ENC_DROME	Protein encore OS=Drosophila melanogaster OX=7227 GN=enc PE=1 SV=2	enc	5	1	13100.6	11871.4	14401.7	10711.3	10476.1	10776.7	12560	10991	11446.8	13304.8	10646.1	11850.3	12932.8	10753.2	11350	12833.9
SJPG0119217.003	sp|Q8MSX1-3|ENC_DROME	Isoform A of Protein encore OS=Drosophila melanogaster OX=7227 GN=enc	enc	6	2	12578.7	11488.6	13768.8	10769.3	10462.7	10776.4	12301.2	11678.5	11815	12909.6	10773.5	12228.8	12283.3	10895.8	11878.1	13125.5
SJPG0118088.001	sp|Q8MSY4|VPS51_DROME	Vacuolar protein sorting-associated protein 51 homolog OS=Drosophila melanogaster OX=7227 GN=Vps51 PE=2 SV=1	Vps51	4	3	23717.6	23404.9	20940.9	21760.1	22210.5	20898	20540.1	21453.2	22095.1	21371.2	22006.1	22154.1	25048.6	21354.4	24931.3	21674.4
SJPG0115654.001	sp|Q8MT06|GNL3_DROME	Guanine nucleotide-binding protein-like 3 homolog OS=Drosophila melanogaster OX=7227 GN=Ns1 PE=1 SV=2	Ns1	12	8	52906.9	50369.6	52039.9	49085.4	48924.3	51061.7	52418.1	51520.4	52464.1	49193.6	54512.6	50788.3	53489	49869.9	52215.6	53130.3
SJPG0115177.001	sp|Q8MT36|MES4_DROME	Probable histone-lysine N-methyltransferase Mes-4 OS=Drosophila melanogaster OX=7227 GN=Mes-4 PE=1 SV=2	Mes-4	1	1	11235	14814.8	11733.1	10768	13462.3	9761.79	10608.6	14157.7	13074	14192.5	14366.2	11407.8	13286.2	12404.4	12465.2	12926.2
SJPG0119200.001	sp|Q8MUJ1|EIGER_DROME	Protein eiger OS=Drosophila melanogaster OX=7227 GN=egr PE=1 SV=1	egr	2	2	29501.2	18803.3	32088.5	16378.1	23240.9	20134.7	20371.1	14461.6	21164.1	14322.6	21214.3	13861.4	20931.6	17094.7	18461.2	22121.7
SJPG0116155.001	sp|Q8MV48|GALT7_DROME	N-acetylgalactosaminyltransferase 7 OS=Drosophila melanogaster OX=7227 GN=Pgant7 PE=1 SV=2	Pgant7	18	8	103126	113624	103829	113950	112576	115281	75970	75256.8	78358.3	80386.6	80368.4	83131.3	113587	117048	116280	77343.9
SJPG0106144.001	sp|Q8MZC4|CRLS1_DROME	Probable cardiolipin synthase (CMP-forming) OS=Drosophila melanogaster OX=7227 GN=CLS PE=2 SV=1	CLS	1	1	18120.8	14454.7	15761.6	16982	16992.3	13420.6	42305.9	36367	33119.8	30686	27622.9	29515.7	20006.4	13662.5	14143.9	26098.3
SJPG0102993.001	sp|Q8SWR2|BICRD_DROME	Bicaudal D-related protein homolog OS=Drosophila melanogaster OX=7227 GN=CG17365 PE=2 SV=1	CG17365	1	1	14160.3	18334.6	16527.2	13786.7	19201.4	19182.3	14419.5	18041.1	14620.9	14561.4	12230.8	16674	13229.9	12344.2	16182.4	17598.7
SJPG0100480.001	sp|Q8SWR8|ATX2_DROME	Ataxin-2 homolog OS=Drosophila melanogaster OX=7227 GN=Atx2 PE=1 SV=1	Atx2	3	3	46449.6	44720.7	54161.4	41149.6	49084.4	40406.2	47702.7	43734.7	49965	44064.7	51481.5	40311.9	49163.2	39347.2	45084.7	47591.9
SJPG0101970.001	sp|Q8SWU7|OLA1_DROME	Obg-like ATPase 1 OS=Drosophila melanogaster OX=7227 GN=CG1354 PE=1 SV=1	CG1354	61	17	805268	732026	827575	756618	792164	670291	921442	900808	873110	901008	889225	877015	826153	814569	870281	848837
SJPG0118473.001	sp|Q8SWX0|ASTRX_DROME	Gametocyte-specific factor 1 homolog OS=Drosophila melanogaster OX=7227 GN=arx PE=1 SV=1	arx	1	1	57034.7	39900.3	57745.6	38198.5	43477.2	43080.6	73315.1	46566.6	68928.1	52539.5	72726.6	54754.1	70896.6	54951.5	83569.5	46557.6
SJPG0116198.001	sp|Q8SX37|CDIPT_DROME	CDP-diacylglycerol--inositol 3-phosphatidyltransferase OS=Drosophila melanogaster OX=7227 GN=Pis PE=1 SV=1	Pis	2	1	197736	177552	188157	185442	167909	187709	185994	192534	211314	216009	200399	195788	185698	199793	211459	199944
SJPG0101248.001	sp|Q8SX68|Y0915_DROME	Uncharacterized protein CG10915 OS=Drosophila melanogaster OX=7227 GN=CG10915 PE=1 SV=1	CG10915	10	6	82750.3	84671.2	79927.4	79325.4	71401.7	82061.4	87666.8	85736	84830.1	85359.3	85287.1	86208.1	78207.4	85105.4	80566.2	93525.2
SJPG0120294.001	sp|Q8SX86|NUTC_DROME	Protein nutcracker OS=Drosophila melanogaster OX=7227 GN=ntc PE=1 SV=1	ntc	1	1	57520.9	52832.6	54397	65499.8	67960.6	62280.1	113775	96941.6	101497	107019	113852	107474	79922.8	74676.9	86378.7	122000
SJPG0104648.001	sp|Q8SXX4|CAPON_DROME	Capon-like protein OS=Drosophila melanogaster OX=7227 GN=CG42673 PE=2 SV=1	CG42673	1	1	21557.9	20254.7	22381.7	18331.3	18552	24063.7	18295.1	19257.8	17670.5	16276.5	17689.4	21823.9	17050	15497	15954.5	20089.3
SJPG0118506.001	sp|Q8SXY6|TMEDA_DROME	Transmembrane emp24 domain-containing protein bai OS=Drosophila melanogaster OX=7227 GN=bai PE=2 SV=1	bai	21	4	417874	414837	405351	377964	332216	368691	482989	512963	494265	441461	468595	440885	415292	372145	414949	585556
SJPG0119453.001	sp|Q8SY33|GAWKY_DROME	Protein Gawky OS=Drosophila melanogaster OX=7227 GN=gw PE=1 SV=1	gw	3	3	24346.9	21495.9	20793.5	22727	21868	23355.3	20421.6	20222.7	21134.6	21597.6	22884.7	18453.5	22642	21815.2	24010.1	21555.4
SJPG0120730.001	sp|Q8SY41|BCAS3_DROME	Breast carcinoma-amplified sequence 3 homolog OS=Drosophila melanogaster OX=7227 GN=rudhira PE=1 SV=1	rudhira	12	8	57174.6	58052.9	51794.8	58862.2	54164.5	59026.4	51912.3	54221.4	58168.3	51247.7	55846.6	52561	56320.5	53317	59069.4	55669.8
SJPG0115755.001	sp|Q8SY61|OB56D_DROME	General odorant-binding protein 56d OS=Drosophila melanogaster OX=7227 GN=Obp56d PE=1 SV=2	Obp56d	46	5	4.10475e+06	3.78325e+06	3.65647e+06	7.55052e+06	7.69387e+06	7.32591e+06	3.50456e+06	3.22472e+06	3.51356e+06	6.84545e+06	6.93086e+06	6.98242e+06	5.22055e+06	5.48761e+06	5.1535e+06	5.69283e+06
SJPG0103960.001	sp|Q8SY96|NFU1_DROME	NFU1 iron-sulfur cluster scaffold homolog, mitochondrial OS=Drosophila melanogaster OX=7227 GN=CG32500 PE=2 SV=1	CG32500	28	10	451040	473022	423099	488545	440222	506240	405118	433434	410074	395189	372481	389632	480544	520927	467576	373260
SJPG0117815.001	sp|Q8SYD0|TTC19_DROME	Tetratricopeptide repeat protein 19 homolog, mitochondrial OS=Drosophila melanogaster OX=7227 GN=Ttc19 PE=2 SV=1	Ttc19	67	14	946699	983270	984736	828412	820308	854306	1.16353e+06	1.08444e+06	1.16317e+06	867898	901638	887489	839033	806012	804137	784206
SJPG0106188.001	sp|Q8SYG2|CSN3_DROME	COP9 signalosome complex subunit 3 OS=Drosophila melanogaster OX=7227 GN=CSN3 PE=2 SV=2	CSN3	26	12	120212	118468	124249	111881	116341	104122	158307	157140	142598	152894	144170	153111	114486	126226	130692	157554
SJPG0103060.001	sp|Q8SYS7|NARF_DROME	Probable cytosolic Fe-S cluster assembly factor CG17683 OS=Drosophila melanogaster OX=7227 GN=CG17683 PE=2 SV=1	CG17683	17	7	80779.6	80001.6	78629.7	82255.1	77361.2	81510.1	71064.6	73635.6	71948.2	67711	73851.8	71960.3	90362.8	81754.3	86754.8	68294.2
SJPG0117031.001	sp|Q8SZ16|SDHF3_DROME	Succinate dehydrogenase assembly factor 3, mitochondrial OS=Drosophila melanogaster OX=7227 GN=Sdhaf3 PE=2 SV=1	Sdhaf3	14	4	27491.9	23168.7	29840.3	25846.3	29348.9	19526.4	37643.2	31807.8	31726.2	32994.8	32915	33853.2	23427	22747.9	24777.2	35550.3
SJPG0112131.001	sp|Q8SZ63|GOGA5_DROME	Golgin-84 OS=Drosophila melanogaster OX=7227 GN=Golgin84 PE=1 SV=2	Golgin84	6	4	77363	67684.6	73402.4	75137.9	75642.3	63277.9	105515	100442	100712	97249.6	103403	103277	73947.1	68069.2	74951	108283
SJPG0111894.001	sp|Q8SZA8|ADXH2_DROME	Adrenodoxin-like protein 2, mitochondrial OS=Drosophila melanogaster OX=7227 GN=Fdx2 PE=2 SV=1	Fdx2	30	6	988502	1.08063e+06	991543	1.00875e+06	1.02465e+06	1.07643e+06	736538	768367	771470	788874	814278	794646	1.02107e+06	1.05897e+06	1.05161e+06	766870
SJPG0115530.001	sp|Q8T062|NEP4_DROME	Neprilysin-4 OS=Drosophila melanogaster OX=7227 GN=Nep4 PE=1 SV=1	Nep4	1	1	63206.4	68628.3	52240.8	61527.9	66352.2	58283.3	64511.1	67067.9	68860.1	63516.6	64407.1	61022.3	61254.1	66775.8	61188.2	82879.6
SJPG0115515.001	sp|Q8T079|GLYR1_DROME	Putative oxidoreductase GLYR1 homolog OS=Drosophila melanogaster OX=7227 GN=Ndf PE=1 SV=1	Ndf	52	24	233504	222412	230528	238760	244297	238263	223930	231417	234260	234317	241305	241843	240957	231017	247617	252034
SJPG0102368.001	sp|Q8T088|WDR55_DROME	WD repeat-containing protein 55 homolog OS=Drosophila melanogaster OX=7227 GN=CG14722 PE=2 SV=1	CG14722	10	8	86273.4	87452.2	85110.9	73182.9	78998.4	78730.8	109945	110564	100897	108706	101535	109078	78724.4	72829.7	76119.8	123057
SJPG0114557.001	sp|Q8T0R7|IDGF5_DROME	Chitinase-like protein Idgf5 OS=Drosophila melanogaster OX=7227 GN=Idgf5 PE=2 SV=3	Idgf5	51	11	118082	120167	117670	137374	139436	133268	159621	169955	158491	260485	213168	260408	145083	153038	141103	332954
SJPG0119510.001	sp|Q8T0S6|HIPPO_DROME	Serine/threonine-protein kinase hippo OS=Drosophila melanogaster OX=7227 GN=hpo PE=1 SV=1	hpo	8	5	42419.1	40487.8	39104.4	38295.3	37497.9	34642.1	46202.7	45283.1	44923.9	42758.9	43045.9	42496.8	39754.3	37972.8	40965.4	50811.3
SJPG0111784.001	sp|Q8T390|SH3G3_DROME	Endophilin-A OS=Drosophila melanogaster OX=7227 GN=EndoA PE=1 SV=1	EndoA	46	19	759243	759334	781249	778281	796615	804749	719132	732594	741842	711003	727719	710032	780151	758939	777318	801309
SJPG0118548.001	sp|Q8T3L6|FABD_DROME	Probable malonyl-CoA-acyl carrier protein transacylase, mitochondrial OS=Drosophila melanogaster OX=7227 GN=beg PE=2 SV=2	beg	31	12	358452	392521	352383	292697	289322	322796	327307	353689	327559	256947	261929	266379	290812	298235	278096	299384
SJPG0116754.001	sp|Q8T3U2|RS23_DROME	40S ribosomal protein S23 OS=Drosophila melanogaster OX=7227 GN=RpS23 PE=1 SV=1	RpS23	18	4	390362	378715	366784	375919	338193	318359	496721	592401	452574	569034	449405	585098	440511	557482	507702	579291
SJPG0115117.001	sp|Q8T3X9|ISCA1_DROME	Iron-sulfur cluster assembly 1 homolog, mitochondrial OS=Drosophila melanogaster OX=7227 GN=MagR PE=1 SV=1	MagR	32	8	143610	142602	143525	153773	149222	160097	97296.6	94157.7	102145	106252	116523	106835	148820	142967	143157	86596.6
SJPG0115117.002	sp|Q8T3X9-2|ISCA1_DROME	Isoform 2 of Iron-sulfur cluster assembly 1 homolog, mitochondrial OS=Drosophila melanogaster OX=7227 GN=MagR	MagR	32	8	143865	142961	143250	153325	149115	160571	97128.7	94576.7	101358	106163	115696	106666	148671	144107	143523	86891.3
SJPG0120637.001	sp|Q8T498|GAP2_DROME	Ras GTPase-activating protein raskol OS=Drosophila melanogaster OX=7227 GN=raskol PE=1 SV=3	raskol	2	2	13244.3	14382.7	12276.1	13484.4	11027.9	8810.51	14668.3	16661.7	12743.6	13170.3	14254.3	14224.1	12355.1	13502.2	15736.1	16519.4
SJPG0115989.001	sp|Q8T4E1|GPI8_DROME	Putative GPI-anchor transamidase OS=Drosophila melanogaster OX=7227 GN=PIG-K PE=2 SV=1	PIG-K	11	7	28775.8	28778.7	30981.7	28468.4	25515.2	23286	28611.3	32952.9	28557.2	29938.4	26667.2	32766.8	25201.7	30263.6	30778.1	29037.8
SJPG0119008.001	sp|Q8T626|DLT_DROME	Protein disks lost OS=Drosophila melanogaster OX=7227 GN=dlt PE=1 SV=2	dlt	2	2	5927.31	6053.29	5416.93	6495.03	6531	7045.37	5064.98	4649.87	5428.09	4634.05	7540.99	4769.54	6443.03	5347.8	5276.6	4823.99
SJPG0119482.001	sp|Q8T6B9|PUF68_DROME	Poly(U)-binding-splicing factor half pint OS=Drosophila melanogaster OX=7227 GN=hfp PE=1 SV=2	hfp	21	8	113033	105172	119486	107614	112207	102228	136031	126651	128780	126315	132304	129272	124243	119403	126858	137815
SJPG0118605.001	sp|Q8T9B6|MESD_DROME	LDLR chaperone boca OS=Drosophila melanogaster OX=7227 GN=boca PE=1 SV=2	boca	24	7	245526	257543	246478	247379	253532	253278	233963	235214	244962	243896	232878	240358	261961	252159	259519	243954
SJPG0119276.001	sp|Q8WSF3|FDL_DROME	Probable beta-hexosaminidase fdl OS=Drosophila melanogaster OX=7227 GN=fdl PE=1 SV=1	fdl	5	5	35420.7	29606	33345.6	29438.4	35248.4	30984.7	37069.6	32115.8	40332.4	36347.2	38061.5	33575	26891.6	25927.2	24401	32366.2
SJPG0118614.001	sp|Q8WTC1|RT15_DROME	28S ribosomal protein S15, mitochondrial OS=Drosophila melanogaster OX=7227 GN=bonsai PE=2 SV=2	bonsai	10	6	89575.8	87929	89569.6	90486	94921.8	91946.4	83066.5	87760.7	86364.3	104682	99955.8	106399	97037.9	99002.5	89201.1	107773
SJPG0115389.001	sp|Q94511|NDUS1_DROME	NADH-ubiquinone oxidoreductase 75 kDa subunit, mitochondrial OS=Drosophila melanogaster OX=7227 GN=ND-75 PE=2 SV=3	ND-75	541	40	1.57966e+07	1.57532e+07	1.61307e+07	1.79097e+07	1.81095e+07	1.81548e+07	1.28501e+07	1.24448e+07	1.33907e+07	1.40315e+07	1.47002e+07	1.40411e+07	1.70481e+07	1.7054e+07	1.70989e+07	1.26111e+07
SJPG0106154.001	sp|Q94514|COX5A_DROME	Cytochrome c oxidase subunit 5A, mitochondrial OS=Drosophila melanogaster OX=7227 GN=COX5A PE=2 SV=2	COX5A	415	12	2.41818e+07	2.58269e+07	2.47319e+07	2.70246e+07	2.68114e+07	2.76268e+07	1.92552e+07	2.04024e+07	2.00847e+07	2.20099e+07	2.18634e+07	2.21474e+07	2.59647e+07	2.74527e+07	2.54139e+07	2.11894e+07
SJPG0100148.001	sp|Q94516|AT5F1_DROME	ATP synthase subunit b, mitochondrial OS=Drosophila melanogaster OX=7227 GN=ATPsynB PE=2 SV=2	ATPsynB	328	25	2.21492e+07	2.18249e+07	2.2686e+07	2.34583e+07	2.36901e+07	2.27197e+07	1.98795e+07	1.9354e+07	2.00341e+07	2.05816e+07	2.08599e+07	2.04865e+07	2.23462e+07	2.26934e+07	2.24893e+07	1.97197e+07
SJPG0112291.001	sp|Q94517|HDAC1_DROME	Histone deacetylase HDAC1 OS=Drosophila melanogaster OX=7227 GN=HDAC1 PE=1 SV=2	HDAC1	4	3	9182.09	11931.4	10339.9	10880	8442.92	10734.2	8211.85	11114.6	7830.76	9898.92	9824.65	9180.15	10429.5	11616.7	8884.89	10991.2
SJPG0115496.001	sp|Q94518|NACA_DROME	Nascent polypeptide-associated complex subunit alpha OS=Drosophila melanogaster OX=7227 GN=Nacalpha PE=1 SV=2	Nacalpha	36	8	531955	506768	538627	482086	480386	485028	591079	572489	594335	533953	550491	543122	533313	487903	536773	542273
SJPG0115390.001	sp|Q94519|ACPM_DROME	Acyl carrier protein, mitochondrial OS=Drosophila melanogaster OX=7227 GN=ND-ACP PE=2 SV=1	ND-ACP	27	1	1.07307e+06	1.01755e+06	955304	1.07036e+06	1.03471e+06	951927	870474	877693	800150	924384	863264	938367	1.01017e+06	1.06538e+06	905119	806626
SJPG0115390.002	sp|Q94519-2|ACPM_DROME	Isoform 1 of Acyl carrier protein, mitochondrial OS=Drosophila melanogaster OX=7227 GN=ND-ACP	ND-ACP	33	3	1.58376e+06	1.50521e+06	1.43535e+06	1.60058e+06	1.5565e+06	1.44315e+06	1.296e+06	1.28209e+06	1.20403e+06	1.36958e+06	1.29687e+06	1.39049e+06	1.49328e+06	1.56773e+06	1.3667e+06	1.19644e+06
SJPG0100077.001	sp|Q94521|DNAT_DROME	Dopamine N-acetyltransferase OS=Drosophila melanogaster OX=7227 GN=AANAT1 PE=1 SV=1	AANAT1	33	9	604237	530837	571115	600041	599411	589985	369465	384896	403091	480953	492068	529354	621507	654106	685366	489433
SJPG0117020.001	sp|Q94522|SUCA_DROME	Succinate--CoA ligase [ADP/GDP-forming] subunit alpha, mitochondrial OS=Drosophila melanogaster OX=7227 GN=Scsalpha1 PE=2 SV=3	Scsalpha1	179	17	8.10748e+06	8.18635e+06	8.717e+06	8.38416e+06	8.25011e+06	8.00151e+06	7.75737e+06	7.40492e+06	7.62988e+06	7.26728e+06	7.24392e+06	7.31493e+06	7.56196e+06	7.54922e+06	7.86617e+06	6.61169e+06
SJPG0117025.001	sp|Q94523|SDHA_DROME	Succinate dehydrogenase [ubiquinone] flavoprotein subunit, mitochondrial OS=Drosophila melanogaster OX=7227 GN=SdhA PE=2 SV=3	SdhA	554	34	6.43507e+06	6.54346e+06	6.50385e+06	7.06053e+06	6.96242e+06	7.33293e+06	5.19669e+06	5.17496e+06	5.50681e+06	5.63793e+06	5.76877e+06	5.66093e+06	6.79422e+06	7.3641e+06	7.04881e+06	5.14793e+06
SJPG0106951.001	sp|Q94524|DYLT_DROME	Dynein light chain Tctex-type OS=Drosophila melanogaster OX=7227 GN=Dlc90F PE=1 SV=1	Dlc90F	10	2	31231.1	32539.1	30400	35087.9	28886.9	30836.8	37926.1	37352.3	39513.2	39708.6	38583.4	38375.9	34112.5	34351.8	34721.5	40664.6
SJPG0115884.001	sp|Q94526|ORK1_DROME	Open rectifier potassium channel protein 1 OS=Drosophila melanogaster OX=7227 GN=Ork1 PE=1 SV=2	Ork1	4	3	38389	37581.6	35075.2	34277.5	34858	36141.9	27419.3	27819.4	28742.8	27514.8	28311.9	28202.3	34058	34344.3	31131.9	34052.2
SJPG0116559.001	sp|Q94527|NFKB1_DROME	Nuclear factor NF-kappa-B p110 subunit OS=Drosophila melanogaster OX=7227 GN=Rel PE=1 SV=1	Rel	15	11	51299.6	55637.3	52652.3	50043.2	48273	52096.1	61925.6	61700	62671	58747	60511.6	60116	53957.4	53203.2	56444.1	57461.5
SJPG0112229.001	sp|Q94529|GS1_DROME	Probable pseudouridine-5'-phosphatase OS=Drosophila melanogaster OX=7227 GN=Gs1l PE=2 SV=2	Gs1l	102	17	1.09026e+06	1.06466e+06	1.14737e+06	1.01532e+06	1.07442e+06	950696	1.2198e+06	1.17159e+06	1.16289e+06	1.04826e+06	1.02898e+06	1.06914e+06	1.02939e+06	1.10695e+06	1.09154e+06	1.00158e+06
SJPG0100478.001	sp|Q94546|ATU_DROME	Another transcription unit protein OS=Drosophila melanogaster OX=7227 GN=Atu PE=1 SV=2	Atu	1	1	33300.7	45999	42199.2	43055.8	53674.8	52528.4	57868.7	65815.3	58576.5	53982.5	57527.2	59098	51799.2	45659.3	48265.4	70706.8
SJPG0116574.001	sp|Q94547|RGA_DROME	Regulator of gene activity OS=Drosophila melanogaster OX=7227 GN=Rga PE=1 SV=2	Rga	2	2	13841.9	13778.8	12534.1	18827.7	12962.5	17124.1	14316.6	12242.1	11279.9	15878.8	14663.4	14699.2	14038.3	15183.8	12327	14486
SJPG0115653.001	sp|Q94887|NRX4_DROME	Neurexin-4 OS=Drosophila melanogaster OX=7227 GN=Nrx-IV PE=1 SV=2	Nrx-IV	77	29	606337	606140	592219	605485	598424	606427	590492	606864	591175	631985	600166	624051	580812	598123	588749	668586
SJPG0118223.001	sp|Q94899|CSN2_DROME	COP9 signalosome complex subunit 2 OS=Drosophila melanogaster OX=7227 GN=alien PE=1 SV=2	alien	10	8	158761	155898	154403	142520	151479	141477	189622	179089	192690	165229	169995	165011	151582	141646	147240	182736
SJPG0112103.001	sp|Q94900|GLUCL_DROME	Glutamate-gated chloride channel OS=Drosophila melanogaster OX=7227 GN=GluClalpha PE=1 SV=2	GluClalpha	4	3	37392.4	44364.9	36134.7	38813.8	36738.6	42549.4	37368	42951.2	38702.9	44539.3	37903	41059.3	29499.9	35819	32052	47411.4
SJPG0119756.001	sp|Q94901|LARK_DROME	RNA-binding protein lark OS=Drosophila melanogaster OX=7227 GN=lark PE=1 SV=1	lark	16	9	234818	217819	225056	213831	214634	206479	250254	237709	244440	239951	245716	239340	217591	221058	232030	245850
SJPG0116557.001	sp|Q94913|REG5_DROME	Rhythmically expressed gene 5 protein OS=Drosophila melanogaster OX=7227 GN=Reg-5 PE=2 SV=2	Reg-5	2	1	10950.4	11321.4	11178.9	8737.86	4718.1	6974.26	15219.2	15841	13010.7	16950.5	10270.7	16518.6	13051.1	12470.5	15087.2	25322.5
SJPG0116556.001	sp|Q94915|REG2_DROME	Rhythmically expressed gene 2 protein OS=Drosophila melanogaster OX=7227 GN=Reg-2 PE=2 SV=1	Reg-2	35	9	453000	432861	410784	254113	247313	263998	449851	462424	423001	286103	263252	302159	442411	473714	458549	466618
SJPG0120515.001	sp|Q94920|VDAC_DROME	Voltage-dependent anion-selective channel OS=Drosophila melanogaster OX=7227 GN=porin PE=1 SV=3	porin	678	18	3.95006e+07	4.03676e+07	4.05112e+07	4.14689e+07	4.146e+07	4.1675e+07	3.89931e+07	4.00411e+07	3.90674e+07	4.1426e+07	3.99278e+07	4.05812e+07	3.81656e+07	3.91907e+07	3.75109e+07	3.89512e+07
SJPG0118466.001	sp|Q94981|ARI1_DROME	E3 ubiquitin-protein ligase ariadne-1 OS=Drosophila melanogaster OX=7227 GN=ari-1 PE=1 SV=2	ari-1	7	4	35765.2	36943	38706.4	38969.4	39588	36218.3	32087.6	32831.1	34975.5	32452.8	33455.9	32928	43807.5	43691.6	42687.8	32515.3
SJPG0114960.001	sp|Q95028|LDH_DROME	L-lactate dehydrogenase OS=Drosophila melanogaster OX=7227 GN=Ldh PE=2 SV=1	Ldh	85	14	698835	686870	688585	744084	735447	735092	856952	883038	829698	887369	889347	907009	808086	804213	782804	760692
SJPG0106524.001	sp|Q95029|CATL_DROME	Cathepsin L OS=Drosophila melanogaster OX=7227 GN=Cp1 PE=2 SV=2	Cp1	26	5	254375	285275	267730	264003	247535	269113	324362	335802	302609	334955	297987	331145	226386	230694	225220	348986
SJPG0116296.001	sp|Q95083|PSA5_DROME	Proteasome subunit alpha type-5 OS=Drosophila melanogaster OX=7227 GN=Prosalpha5 PE=2 SV=2	Prosalpha5	64	11	704559	707138	695997	715442	694257	672152	1.52186e+06	1.65874e+06	1.40531e+06	1.52207e+06	1.50372e+06	1.57748e+06	738902	754717	760239	1.67809e+06
SJPG0100476.001	sp|Q95NH6|ATTC_DROME	Attacin-C OS=Drosophila melanogaster OX=7227 GN=AttC PE=1 SV=1	AttC	7	2	49982.2	24333	28213.2	28551.3	52255.7	34707.4	54294.1	71520.5	251097	91256.3	119656	41083.4	24528	22037.8	17693.2	35314.4
SJPG0111994.001	sp|Q95RA9|GILT1_DROME	GILT-like protein 1 OS=Drosophila melanogaster OX=7227 GN=GILT1 PE=1 SV=1	GILT1	72	13	524597	479858	520541	520330	531587	466511	556830	560070	530343	595590	561855	585026	576060	580036	602740	619521
SJPG0119264.001	sp|Q95RI5|FAXC_DROME	Failed axon connections OS=Drosophila melanogaster OX=7227 GN=fax PE=1 SV=1	fax	57	12	651807	615435	684345	664543	676430	633949	696984	690108	680617	722278	661618	705321	680053	644970	691591	781411
SJPG0119181.001	sp|Q95RJ9|EBI_DROME	F-box-like/WD repeat-containing protein ebi OS=Drosophila melanogaster OX=7227 GN=ebi PE=1 SV=2	ebi	2	2	147799	139179	146299	140925	138080	160441	138395	145623	138113	143254	142551	143410	136126	144153	146404	158903
SJPG0101044.001	sp|Q95RN0|F172A_DROME	FAM172 family protein homolog CG10038 OS=Drosophila melanogaster OX=7227 GN=CG10038 PE=2 SV=1	CG10038	35	11	156873	146810	156808	148459	144955	143953	212759	202499	195704	178070	175686	179175	143213	150766	147454	167132
SJPG0118900.001	sp|Q95RU0|CUE_DROME	Protein cueball OS=Drosophila melanogaster OX=7227 GN=cue PE=1 SV=1	cue	1	1	110721	100143	111452	83621.1	96129.1	86039.1	103560	105813	119938	104478	102343	102661	71187.5	68332.8	71743.4	111772
SJPG0114818.001	sp|Q95RX5|KCMF1_DROME	E3 ubiquitin-protein ligase Kcmf1 OS=Drosophila melanogaster OX=7227 GN=Kcmf1 PE=1 SV=1	Kcmf1	8	4	82679	86463.7	81275.3	92060.8	105954	103022	112831	115275	109286	142492	148702	141838	89213.6	84439.8	81663.9	114520
SJPG0103480.001	sp|Q95SK3|CK5P3_DROME	CDK5RAP3-like protein OS=Drosophila melanogaster OX=7227 GN=CG30291 PE=2 SV=1	CG30291	15	7	103382	100943	101369	101567	100472	102506	111988	113158	109201	109187	112566	110635	100757	95967.4	100430	110837
SJPG0120865.001	sp|Q95SP2|HRD1_DROME	E3 ubiquitin-protein ligase HRD1 OS=Drosophila melanogaster OX=7227 GN=sip3 PE=1 SV=1	sip3	1	1	31163.5	28971.1	28744.1	30479.4	27810	27039.7	33685.8	36440.6	36693.4	33943.4	32777.1	31586.1	33429	25237.9	31355.3	38776.7
SJPG0105544.001	sp|Q95SS8|TMM70_DROME	Transmembrane protein 70 homolog, mitochondrial OS=Drosophila melanogaster OX=7227 GN=CG7506 PE=2 SV=1	CG7506	12	4	136640	136630	137651	141292	150361	145880	107129	104297	114319	125226	140287	125085	146766	138148	150168	131022
SJPG0104425.001	sp|Q95T10|XYLK_DROME	Glycosaminoglycan xylosylkinase homolog OS=Drosophila melanogaster OX=7227 GN=CG3631 PE=2 SV=1	CG3631	9	4	53037.6	52834.2	51390.2	54591.1	48139.2	53192.2	51672.6	46119.9	51062.1	52766.6	50909.1	55772.5	45840.2	48484.7	44521.8	56508.1
SJPG0117210.001	sp|Q95T19|SLIMP_DROME	Serine--tRNA synthetase-like protein Slimp OS=Drosophila melanogaster OX=7227 GN=Slimp PE=1 SV=1	Slimp	5	4	83317.7	80234.7	78956.6	71945.7	85273	64157	83050.3	84821.8	93523.3	83891.7	74359.1	76986.7	77176.3	68693.4	78266.4	74159.6
SJPG0104896.001	sp|Q95TN1|TPC13_DROME	Probable trafficking protein particle complex subunit 13 homolog OS=Drosophila melanogaster OX=7227 GN=CG4953 PE=2 SV=1	CG4953	6	6	49895.9	53543.5	47715.5	43909.4	43549.9	54341.6	42632.3	45755	47273.2	45902.5	52068.3	44981.6	45796.1	44030.7	48174.9	50426.6
SJPG0105528.001	sp|Q95TN4|COG4_DROME	Conserved oligomeric Golgi complex subunit 4 OS=Drosophila melanogaster OX=7227 GN=CG7456 PE=1 SV=1	CG7456	11	8	60464.8	57954.2	54909.8	56902.3	56984.2	56617.1	60887.9	59943.2	60051.1	60509.5	63609.9	62433.7	62577	56391.7	59170.4	64486.5
SJPG0119312.001	sp|Q95V55|FOXO_DROME	Forkhead box protein O OS=Drosophila melanogaster OX=7227 GN=foxo PE=1 SV=1	foxo	2	2	40940.1	42502.9	39801.3	41704.4	39572.5	36936.6	26902.8	33596.3	30299.6	32185.2	24259.4	32256.2	33078.6	35973.4	31568.1	27032
SJPG0119318.001	sp|Q95YI5|US74C_DROME	UDP-sugar transporter UST74c OS=Drosophila melanogaster OX=7227 GN=frc PE=1 SV=2	frc	1	1	25510.4	25131	30860.1	27524.3	25159	22986	28845.3	28125.2	32119	26628.2	34108.4	27750.8	28237.6	24568.1	32481.2	34189.1
SJPG0116987.001	sp|Q960T2|SAP47_DROME	Synapse-associated protein of 47 kDa OS=Drosophila melanogaster OX=7227 GN=Sap47 PE=1 SV=1	Sap47	47	10	2.63426e+06	2.61419e+06	2.5783e+06	2.58536e+06	2.56396e+06	2.72174e+06	2.42083e+06	2.53745e+06	2.55083e+06	2.40985e+06	2.50818e+06	2.43723e+06	2.49437e+06	2.35877e+06	2.40709e+06	2.93675e+06
SJPG0116987.003	sp|Q960T2-3|SAP47_DROME	Isoform I of Synapse-associated protein of 47 kDa OS=Drosophila melanogaster OX=7227 GN=Sap47	Sap47	47	10	2.63396e+06	2.61182e+06	2.58989e+06	2.57453e+06	2.55464e+06	2.73096e+06	2.41834e+06	2.53545e+06	2.55114e+06	2.40183e+06	2.50815e+06	2.43734e+06	2.5005e+06	2.35539e+06	2.42276e+06	2.9323e+06
SJPG0120042.001	sp|Q960V3|MILT_DROME	Trafficking kinesin-binding protein milt OS=Drosophila melanogaster OX=7227 GN=milt PE=1 SV=1	milt	7	7	55901.8	55950.7	53984.9	53731.8	52144.2	57179.6	62510.6	64341.4	58679.6	57542.4	58912.5	56209.7	54422.9	59120.8	55331.2	66523.6
SJPG0105715.001	sp|Q960W6|FACR3_DROME	Putative fatty acyl-CoA reductase CG8306 OS=Drosophila melanogaster OX=7227 GN=CG8306 PE=2 SV=1	CG8306	48	13	604969	539410	620667	644248	698908	589958	535249	499159	527766	606604	648845	579212	602234	559802	617322	591198
SJPG0114469.001	sp|Q960X8|HRS_DROME	Hepatocyte growth factor-regulated tyrosine kinase substrate OS=Drosophila melanogaster OX=7227 GN=Hrs PE=1 SV=1	Hrs	8	5	76043.2	88216.3	76823.6	82298.1	81186.1	83998.8	93199.1	99147.4	88196.7	95089.2	88850.3	96134.8	77991.7	82260.7	78054.2	96444.5
SJPG0114833.001	sp|Q960Z0|KI10A_DROME	Kinesin-like protein Klp10A OS=Drosophila melanogaster OX=7227 GN=Klp10A PE=1 SV=1	Klp10A	13	9	184670	179727	178480	157709	156378	158624	187810	194799	186860	193125	182953	189753	150576	152872	156993	214100
SJPG0117560.001	sp|Q961C9|TNG11_DROME	Transport and Golgi organization protein 11 OS=Drosophila melanogaster OX=7227 GN=Tango11 PE=1 SV=1	Tango11	8	5	58964	59100.3	58805.6	59760.8	56143.1	58610.2	54846	54619.8	51357.1	53993.1	56348.2	53497.7	52539.6	53746.1	49820.3	56308.6
SJPG0119791.001	sp|Q961D9|BCL9_DROME	Protein BCL9 homolog OS=Drosophila melanogaster OX=7227 GN=lgs PE=1 SV=1	lgs	4	3	29646.9	32291.8	30307.1	26951.3	32659.3	29496	30467.9	31568.9	33394	29761.9	33733.4	29684.1	35643	33254.8	32657.5	32386.6
SJPG0106504.001	sp|Q961G1|COG3_DROME	Conserved oligomeric Golgi complex subunit 3 OS=Drosophila melanogaster OX=7227 GN=Cog3 PE=1 SV=1	Cog3	20	7	68103.3	67787.7	67355.8	65094.2	64766.9	65247.1	62086.9	67205.4	64982.2	63660.5	70852.7	68094.9	68003.8	65600.2	66290.5	72954.3
SJPG0121214.001	sp|Q967D7|TUTL_DROME	Protein turtle OS=Drosophila melanogaster OX=7227 GN=tutl PE=1 SV=2	tutl	11	7	77384.9	73514	74802.8	75508.9	79603.2	82058.1	68297.7	66373.9	71677.4	64787.5	77444.5	69249.9	75577.2	74481.8	70425.7	75227.7
SJPG0119363.002	sp|Q967S7|GAGHB_DROME	Retrovirus-related Gag polyprotein from transposon HMS-Beagle OS=Drosophila melanogaster OX=7227 GN=gag PE=4 SV=1	gag	7	5	36879	22872.9	38356.4	23531.1	32214.3	25229.4	17492.5	27614.3	17312.4	31831.8	40250.9	49649.6	28488.4	37449.2	31541.1	80848
SJPG0121407.001	sp|Q99323|MYSN_DROME	Myosin heavy chain, non-muscle OS=Drosophila melanogaster OX=7227 GN=zip PE=1 SV=2	zip	204	62	1.0734e+06	1.04062e+06	1.03194e+06	1.01958e+06	994355	979531	1.29544e+06	1.33528e+06	1.27269e+06	1.42947e+06	1.40816e+06	1.41881e+06	975260	931903	1.01879e+06	1.36404e+06
SJPG0119344.001	sp|Q9BJZ5|FUSIL_DROME	RNA-binding protein fusilli OS=Drosophila melanogaster OX=7227 GN=fus PE=2 SV=1	fus	12	7	26126.9	26435.4	23901.6	29676.6	27874.1	28633.8	28761	26187.1	28715.9	28337.9	25811.2	28401.9	28468.3	28648.5	29205	29111.2
SJPG0115954.002	sp|Q9GNK5-2|PGPLC_DROME	Isoform x of Peptidoglycan-recognition protein LC OS=Drosophila melanogaster OX=7227 GN=PGRP-LC	PGRP-LC	2	2	19359.5	14482.3	15753.2	13839.4	15342.6	16297.6	16915.2	13558.7	18065.6	14976.2	15654.9	13816.2	14489.3	11473	14833.9	16937.9
SJPG0117194.001	sp|Q9GPJ1|SKEL2_DROME	Protein Skeletor, isoforms D/E OS=Drosophila melanogaster OX=7227 GN=Skeletor PE=1 SV=3	Skeletor	7	3	62045.7	62886.1	59233.5	60360.4	58308.9	64490.4	67442.4	74038.1	67888.9	63005.9	63244.1	64165.4	58836.3	49515	53471.2	91145.8
SJPG0121070.001	sp|Q9GQF1|JIP3_DROME	JNK-interacting protein 3 OS=Drosophila melanogaster OX=7227 GN=syd PE=1 SV=1	syd	36	17	272153	265022	268536	248931	255251	250590	310519	313481	303206	304282	298258	295585	237953	237747	236106	316638
SJPG0116499.001	sp|Q9GQN0|RBP16_DROME	Ran-binding protein 16 OS=Drosophila melanogaster OX=7227 GN=Ranbp16 PE=2 SV=1	Ranbp16	3	2	8440	10085.5	10702.8	9875.75	8460.17	11129	10382.7	13349.9	10577.1	9858.12	9928.61	10418	10361.4	11550.7	11177.1	11246
SJPG0118131.001	sp|Q9GQN5|ATRX_DROME	Transcriptional regulator ATRX homolog OS=Drosophila melanogaster OX=7227 GN=XNP PE=1 SV=2	XNP	5	5	36943.6	40386	37285.9	36972.2	39942.9	38058.8	40676.3	40848.2	33343.8	39415.3	40530.4	41613.1	40906.5	40254.7	40728.3	38199.5
SJPG0106847.001	sp|Q9GSR1|DPOZ_DROME	DNA polymerase zeta catalytic subunit OS=Drosophila melanogaster OX=7227 GN=DNApol-zeta PE=1 SV=1	DNApol-zeta	2	1	423939	468867	468889	488967	453556	523799	344526	312985	352623	330898	350893	351994	433213	445053	406802	277227
SJPG0119119.001	sp|Q9GU68|IF5A_DROME	Eukaryotic translation initiation factor 5A OS=Drosophila melanogaster OX=7227 GN=eEF5 PE=2 SV=2	eEF5	69	16	3.10389e+06	3.26589e+06	3.1382e+06	3.13367e+06	2.93488e+06	3.19164e+06	3.37165e+06	3.60021e+06	3.32468e+06	3.08614e+06	3.10529e+06	3.10025e+06	3.00015e+06	2.81693e+06	2.9097e+06	3.64134e+06
SJPG0115049.001	sp|Q9GYU7|MED10_DROME	Mediator of RNA polymerase II transcription subunit 10 OS=Drosophila melanogaster OX=7227 GN=MED10 PE=1 SV=1	MED10	7	3	25347	21854	23816.8	23520.2	24647.1	23447.7	40243	42745.6	37215.6	39174.7	38048.9	39021.2	26184.3	28939	30222.6	43641.6
SJPG0119989.001	sp|Q9GYU8|NUP88_DROME	Nuclear pore complex protein Nup88 OS=Drosophila melanogaster OX=7227 GN=mbo PE=1 SV=2	mbo	14	9	48238.4	45507.2	45521	50381.7	46826.9	45980.1	45670.4	49228.1	48471.3	47564.6	46417.5	47464.2	49974.4	47064.3	48161.7	47717.2
SJPG0119621.001	sp|Q9GYV5|NEMO_DROME	NF-kappa-B essential modulator OS=Drosophila melanogaster OX=7227 GN=key PE=1 SV=1	key	12	7	72747.6	80259	73832.1	79660	83856.8	84330.4	104907	106174	100512	125394	126174	122285	70854	72664	72888	111128
SJPG0106334.001	sp|Q9I7D3|CAPR1_DROME	Caprin homolog OS=Drosophila melanogaster OX=7227 GN=Capr PE=1 SV=1	Capr	17	9	122564	115955	112417	113100	108399	111197	129189	136146	128302	134370	137529	133146	122511	122848	132282	134536
SJPG0100191.001	sp|Q9I7F7|ACKL_DROME	Activated Cdc42 kinase-like OS=Drosophila melanogaster OX=7227 GN=Ack-like PE=1 SV=3	Ack-like	1	1	7222.44	7018.79	8124.63	7360.52	8750.44	6057.04	8322	7260.94	6024.89	8435.65	9183	7575.42	7912.61	8590.63	8429.21	6241.94
SJPG0117183.001	sp|Q9I7I7|SIRT2_DROME	NAD-dependent protein deacetylase Sirt2 OS=Drosophila melanogaster OX=7227 GN=Sirt2 PE=3 SV=1	Sirt2	24	11	96366.3	93126.2	101053	87121.6	86855.4	83802	107217	103760	109391	87092.7	91053.6	89775.2	97412.3	96595.1	100430	123724
SJPG0114744.001	sp|Q9I7K0|JUPIT_DROME	Microtubule-associated protein Jupiter OS=Drosophila melanogaster OX=7227 GN=Jupiter PE=1 SV=2	Jupiter	9	5	145377	132700	145502	130724	132065	131623	156681	163258	165179	155738	150522	155914	144197	135926	142559	162948
SJPG0114744.003	sp|Q9I7K0-3|JUPIT_DROME	Isoform B of Microtubule-associated protein Jupiter OS=Drosophila melanogaster OX=7227 GN=Jupiter	Jupiter	1	1	67946.7	52560.2	59159.5	63782.6	26982.8	21505.5	12912.6	32038.2	15021.5	10721.1	21135	10326.9	85479.8	74034	70453.6	17284
SJPG0119184.001	sp|Q9I7K5|TMEDE_DROME	Transmembrane emp24 domain-containing protein eca OS=Drosophila melanogaster OX=7227 GN=eca PE=2 SV=2	eca	8	4	162557	169858	163125	159844	164455	172108	187623	196482	187786	186106	188977	193521	160106	176292	162175	221778
SJPG0105701.001	sp|Q9I7K6|NASP_DROME	Protein NASP homolog OS=Drosophila melanogaster OX=7227 GN=CG8223 PE=1 SV=1	CG8223	13	7	49615.8	47761.3	48741.8	46212.7	46743.5	47214	53278.6	54562.8	58892.7	58478.7	60652.1	59553.8	51258.1	51435.6	53269.3	60751
SJPG0101201.001	sp|Q9I7M2|GTPBA_DROME	GTP-binding protein 10 homolog OS=Drosophila melanogaster OX=7227 GN=CG10628 PE=2 SV=2	CG10628	6	5	18594.6	17573.1	19949.2	19445	16561.8	20291.8	18700.5	18782	19288.2	16986.1	17639.4	18153.8	17866.8	18981.1	18930.9	19820.3
SJPG0116095.001	sp|Q9I7S6|PDE9A_DROME	High affinity cGMP-specific 3',5'-cyclic phosphodiesterase 9A OS=Drosophila melanogaster OX=7227 GN=Pde9 PE=2 SV=2	Pde9	1	1	27222.6	21355	24584.2	22803	24512.9	22563.8	20025.6	25059	20965.4	21093.4	20586.1	22544.7	25295.3	21799.8	23890.2	27376
SJPG0118213.001	sp|Q9I7S8|PUR6_DROME	Multifunctional protein ADE2 OS=Drosophila melanogaster OX=7227 GN=ade5 PE=2 SV=2	ade5	166	29	2.27619e+06	2.13726e+06	2.20161e+06	1.84349e+06	1.79933e+06	1.86993e+06	3.04018e+06	3.0829e+06	2.84314e+06	2.29221e+06	2.08795e+06	2.31993e+06	2.5102e+06	2.37241e+06	2.38283e+06	3.09872e+06
SJPG0114938.001	sp|Q9I7T7|LAR4_DROME	La-related protein Larp4B OS=Drosophila melanogaster OX=7227 GN=Larp4B PE=1 SV=2	Larp4B	8	3	73608.3	72616.1	74415.3	79194.2	67624.3	69447.3	101347	100928	95185.3	102140	91539.2	88999.4	73465.2	76074.8	84049.3	118667
SJPG0120895.001	sp|Q9I7U4|TITIN_DROME	Titin OS=Drosophila melanogaster OX=7227 GN=sls PE=1 SV=3	sls	2929	582	1.13215e+07	1.14747e+07	1.15627e+07	1.05912e+07	1.09906e+07	1.07053e+07	1.2985e+07	1.28922e+07	1.29406e+07	1.22638e+07	1.22642e+07	1.19894e+07	1.07129e+07	1.08029e+07	1.05626e+07	1.18783e+07
SJPG0120895.003	sp|Q9I7U4-3|TITIN_DROME	Isoform B of Titin OS=Drosophila melanogaster OX=7227 GN=sls	sls	2794	573	1.13271e+07	1.14827e+07	1.15738e+07	1.05971e+07	1.102e+07	1.07524e+07	1.2997e+07	1.28777e+07	1.29631e+07	1.22389e+07	1.22863e+07	1.19781e+07	1.06994e+07	1.07425e+07	1.05117e+07	1.18965e+07
SJPG0116995.001	sp|Q9I7W5|SAS10_DROME	Something about silencing protein 10 OS=Drosophila melanogaster OX=7227 GN=Sas10 PE=1 SV=2	Sas10	1	1	15144.4	13446.1	13547	15559.6	16604.8	12318.4	15567.8	14649.8	18654	15406.5	16189.3	14901.8	16864.6	13777.4	15239	16171.7
SJPG0101423.001	sp|Q9I7X6|CARME_DROME	Carnosine N-methyltransferase OS=Drosophila melanogaster OX=7227 GN=CG11596 PE=1 SV=1	CG11596	8	4	39820.9	39799.4	40144.9	38737.7	39785.6	41184.6	37444.9	40557.6	39919.4	33888.1	38854.5	36608.1	35710.9	35737.1	40030.2	34741.4
SJPG0116068.001	sp|Q9NB04|PATJ_DROME	Patj homolog OS=Drosophila melanogaster OX=7227 GN=Patj PE=1 SV=2	Patj	29	9	123097	125936	124156	132013	130431	133822	117174	110526	116146	117067	122616	116477	128860	121411	126842	124855
SJPG0118795.001	sp|Q9NBD7|CLASP_DROME	CLIP-associating protein OS=Drosophila melanogaster OX=7227 GN=chb PE=1 SV=1	chb	40	20	117457	119723	111225	118312	118239	118177	140874	150158	138440	141599	140232	143522	121752	122105	120623	149572
SJPG0121174.001	sp|Q9NBK5|TRC_DROME	Serine/threonine-protein kinase tricorner OS=Drosophila melanogaster OX=7227 GN=trc PE=1 SV=1	trc	30	10	195433	204468	203127	208734	206952	204741	189255	190425	188788	196036	194651	193306	192630	196520	185810	212354
SJPG0119033.001	sp|Q9NDJ2|DOM_DROME	Helicase domino OS=Drosophila melanogaster OX=7227 GN=dom PE=1 SV=2	dom	1	1	127163	292001	58858.9	407092	337035	839692	40478.3	105030	85614.1	148895	135665	59748.2	398653	674743	179848	264986
SJPG0118036.001	sp|Q9NEF6|VATD2_DROME	Probable V-type proton ATPase subunit D 2 OS=Drosophila melanogaster OX=7227 GN=Vha36-3 PE=3 SV=1	Vha36-3	39	10	337565	332216	333997	345282	337738	341656	325964	319766	339992	335279	345849	316937	327444	300180	325159	298886
SJPG0117159.001	sp|Q9NFP5|SH3BG_DROME	SH3 domain-binding glutamic acid-rich protein homolog OS=Drosophila melanogaster OX=7227 GN=Sh3beta PE=1 SV=2	Sh3beta	27	5	1.83463e+06	1.79853e+06	1.84077e+06	1.78613e+06	1.80157e+06	1.71571e+06	1.92573e+06	1.83171e+06	1.96842e+06	1.85548e+06	1.96494e+06	1.85406e+06	1.83957e+06	1.89785e+06	1.99828e+06	1.93795e+06
SJPG0114404.001	sp|Q9NFT7|HXK2_DROME	Hexokinase type 2 OS=Drosophila melanogaster OX=7227 GN=Hex-t2 PE=2 SV=4	Hex-t2	28	11	68700.9	72512	65077.2	83128.1	55551.5	59368.7	20857.1	37565.1	31168.3	35761.1	42137.6	27766.4	108211	100898	82854.7	33788
SJPG0111934.001	sp|Q9NFU0|FMR1_DROME	Synaptic functional regulator FMR1 OS=Drosophila melanogaster OX=7227 GN=Fmr1 PE=1 SV=1	Fmr1	31	10	323717	294074	312854	271615	269715	251871	291123	296318	289660	291612	299143	279656	296040	300028	291497	303379
SJPG0112077.001	sp|Q9NFZ3|GBGE_DROME	Guanine nucleotide-binding protein subunit gamma-e OS=Drosophila melanogaster OX=7227 GN=Ggamma30A PE=1 SV=1	Ggamma30A	2	2	14547.3	11410.7	11125.6	12498.5	13849.7	12354.7	12808.5	12033.5	12436.9	9878.97	12024.6	13923.3	11461.9	11634.7	12896.2	13954.1
SJPG0117696.001	sp|Q9NG98|TOP3A_DROME	DNA topoisomerase 3-alpha OS=Drosophila melanogaster OX=7227 GN=Top3alpha PE=2 SV=2	Top3alpha	5	5	140311	165125	152645	171049	154129	175065	116691	128651	127984	120138	136415	128208	152954	127018	129407	119680
SJPG0106399.001	sp|Q9NGC3|CEG1A_DROME	Centaurin-gamma-1A OS=Drosophila melanogaster OX=7227 GN=CenG1A PE=2 SV=2	CenG1A	6	3	40980.7	43557.2	43177.3	43516.6	48148.3	44280.8	43300	46232.3	47533.3	41905.2	47551.7	45073.9	45972.2	44071	43697.5	43686.7
SJPG0112008.001	sp|Q9NHA8|BGBP3_DROME	Gram-negative bacteria-binding protein 3 OS=Drosophila melanogaster OX=7227 GN=GNBP3 PE=1 SV=2	GNBP3	22	11	263986	287902	261554	242907	235413	251803	331050	359574	332706	309277	269771	311150	266537	273998	255191	425406
SJPG0112006.001	sp|Q9NHB0|GNBP1_DROME	Gram-negative bacteria-binding protein 1 OS=Drosophila melanogaster OX=7227 GN=GNBP1 PE=1 SV=2	GNBP1	5	2	20867.4	20913.9	20705.4	21261.6	20009.6	23846.4	22000.7	22949.6	16862.2	23877.2	22584.4	26227.1	17293.6	21280.6	17646.5	24939.9
SJPG0120753.001	sp|Q9NHD5|SAN_DROME	Probable N-acetyltransferase san OS=Drosophila melanogaster OX=7227 GN=san PE=1 SV=1	san	7	4	173125	165006	179020	168420	167667	150038	212667	210479	225713	202620	206972	200035	168692	169449	181800	209235
SJPG0106301.001	sp|Q9NHE5|CAPS_DROME	Calcium-dependent secretion activator OS=Drosophila melanogaster OX=7227 GN=Cadps PE=1 SV=3	Cadps	42	22	255041	242927	247767	230381	231524	239942	236075	235854	236963	226260	230407	225576	255000	255386	255304	274092
SJPG0118016.001	sp|Q9NHV9|VAV_DROME	Protein vav OS=Drosophila melanogaster OX=7227 GN=Vav PE=1 SV=2	Vav	34	17	93616.3	92649.2	101546	92403.5	99068	86968.8	115093	106919	108228	112054	112574	114231	98985.8	97479.9	104954	123997
SJPG0100244.001	sp|Q9NII1|ADAR_DROME	Double-stranded RNA-specific editase Adar OS=Drosophila melanogaster OX=7227 GN=Adar PE=1 SV=2	Adar	3	2	23164.9	21802.3	25032.4	20621.9	23025.2	24140	25829.3	24370.7	22058.7	24503.2	23886.7	22221.6	22950	21080.2	24732.4	25203.2
SJPG0106331.001	sp|Q9NIP6|CP2B_DROME	Cardio acceleratory peptide 2b OS=Drosophila melanogaster OX=7227 GN=Capa PE=1 SV=1	Capa	10	4	266075	248395	269117	216326	204562	193368	190653	192176	198853	161676	176059	160689	246111	263241	260112	182453
SJPG0115944.001	sp|Q9NIV1|E2AK3_DROME	Eukaryotic translation initiation factor 2-alpha kinase OS=Drosophila melanogaster OX=7227 GN=PEK PE=1 SV=2	PEK	2	2	20335.4	18176.4	18284.5	19730.8	18782.9	16993.2	19708.6	20394.5	19490.2	17297.8	18990.4	20469	18379.5	19818.2	17871.1	20837.2
SJPG0119118.001	sp|Q9NJH0|EF1G_DROME	Elongation factor 1-gamma OS=Drosophila melanogaster OX=7227 GN=eEF1gamma PE=2 SV=2	eEF1gamma	133	22	3.03286e+06	2.71193e+06	3.06229e+06	2.56221e+06	2.73003e+06	2.47955e+06	3.7303e+06	3.39081e+06	3.65201e+06	3.21025e+06	3.40197e+06	3.22289e+06	3.12206e+06	3.0258e+06	3.24839e+06	3.30755e+06
SJPG0118281.001	sp|Q9NK57|NIF3L_DROME	NIF3-like protein 1 OS=Drosophila melanogaster OX=7227 GN=anon-35F/36A PE=1 SV=3	anon-35F	39	11	256908	270144	260040	283639	283325	301515	254497	278930	256442	296650	275302	299566	269362	263763	258077	249315
SJPG0115224.001	sp|Q9NKV0|MLF_DROME	Myeloid leukemia factor OS=Drosophila melanogaster OX=7227 GN=Mlf PE=1 SV=2	Mlf	3	2	20439.8	21444.3	18761.4	23030.4	17747.1	21628.6	25061.3	29334.5	25481.8	22004.9	24804.9	23089.1	17866.5	22061.5	17577.7	25094.9
SJPG0119211.001	sp|Q9TVM2|XPO1_DROME	Exportin-1 OS=Drosophila melanogaster OX=7227 GN=emb PE=1 SV=1	emb	75	32	288453	304164	289077	286020	275362	277894	334655	330579	322481	311024	306392	323119	293229	302216	298812	356299
SJPG0119580.001	sp|Q9TVP3|JDP_DROME	J domain-containing protein OS=Drosophila melanogaster OX=7227 GN=jdp PE=2 SV=2	jdp	13	4	316624	299380	310511	329542	331992	323117	282757	311080	294799	285397	288009	298383	315204	304978	297524	324483
SJPG0120973.001	sp|Q9TVQ5|SPT4H_DROME	Transcription elongation factor SPT4 OS=Drosophila melanogaster OX=7227 GN=spt4 PE=1 SV=1	spt4	2	2	10187.6	9530.44	11565.3	8682.35	11542.6	8826.89	11214.3	9774.71	11647.1	7599.26	11653.7	9967.29	12480.6	10969.4	13074.9	7552.27
SJPG0120769.001	sp|Q9U1H9|NXF1_DROME	Nuclear RNA export factor 1 OS=Drosophila melanogaster OX=7227 GN=sbr PE=1 SV=2	sbr	5	5	38606.3	38974.8	42525.6	33973	39220	37629.9	35926.6	33542	36584.9	33560.4	37707	35393.6	34727.6	34525.6	36067.5	34245.2
SJPG0104061.001	sp|Q9U1M2|TM120_DROME	Transmembrane protein 120 homolog OS=Drosophila melanogaster OX=7227 GN=CG32795 PE=1 SV=1	CG32795	7	4	49706.6	44300.1	43237	41102.2	45298.2	45254.1	51805.5	42721.6	47798	44060.3	44594.6	45572.1	54248.6	44009	50071.5	44257.6
SJPG0119503.001	sp|Q9U3Z7|NH2L1_DROME	NHP2-like protein 1 homolog OS=Drosophila melanogaster OX=7227 GN=hoip PE=2 SV=1	hoip	18	6	588387	492201	561287	497802	495737	458775	586068	503533	584102	550897	581490	566161	567080	562630	621031	584746
SJPG0117449.001	sp|Q9U4F3|SURF1_DROME	SURF1-like protein OS=Drosophila melanogaster OX=7227 GN=Surf1 PE=2 SV=1	Surf1	25	6	92299.2	99789.3	92169.3	90143.4	89374	103475	93146	95196	97270.1	84253.4	94592.2	92608.8	77841.4	86235.2	66574.3	95568.8
SJPG0118526.001	sp|Q9U4G1|BDL_DROME	Protein borderless OS=Drosophila melanogaster OX=7227 GN=bdl PE=1 SV=1	bdl	35	13	324215	319506	314354	330045	319138	327423	289260	297658	299592	307796	318314	312860	351996	344340	356819	333546
SJPG0117689.001	sp|Q9U4L6|TO401_DROME	Mitochondrial import receptor subunit TOM40 homolog 1 OS=Drosophila melanogaster OX=7227 GN=Tom40 PE=2 SV=2	Tom40	47	14	141969	126155	151371	139616	155982	112575	185324	156251	164236	212094	178379	195447	152118	176482	176592	174181
SJPG0112275.001	sp|Q9U5L1|SRPRA_DROME	Signal recognition particle receptor subunit alpha homolog OS=Drosophila melanogaster OX=7227 GN=Gtp-bp PE=1 SV=2	Gtp-bp	27	13	155688	161326	154252	167514	164343	165767	215998	221325	200053	200085	201527	204498	160437	155332	156427	207519
SJPG0117539.001	sp|Q9U5W9|TAF10_DROME	Transcription initiation factor TFIID subunit 10 OS=Drosophila melanogaster OX=7227 GN=Taf10 PE=1 SV=2	Taf10	5	3	34813.8	35951.2	34791.8	34941.1	35147.6	37389	37131.3	37197.4	37981	38703.2	39671.1	41607.5	38536.4	38633.5	36249.4	42754.1
SJPG0120549.001	sp|Q9U616|GCSH_DROME	Glycine cleavage system H protein, mitochondrial OS=Drosophila melanogaster OX=7227 GN=ppl PE=2 SV=1	ppl	27	4	747369	739181	734336	775491	800776	823711	696872	697786	730992	724008	776523	718624	880570	763644	827236	688535
SJPG0111710.001	sp|Q9U6L5|PEB1_DROME	Ejaculatory bulb-specific protein 1 OS=Drosophila melanogaster OX=7227 GN=Ebp PE=1 SV=1	Ebp	29	6	296562	718348	1.41394e+06	3.24265e+06	565970	448162	546245	910393	260647	376329	346310	174963	3.23236e+06	1.16323e+06	899576	600913
SJPG0111575.001	sp|Q9U6M0|ECSIT_DROME	Evolutionarily conserved signaling intermediate in Toll pathway, mitochondrial OS=Drosophila melanogaster OX=7227 GN=ECSIT PE=1 SV=2	ECSIT	45	16	105582	103372	104953	97286.3	96977.7	93095.7	134903	136034	130886	140005	134399	138181	93327.6	98071.5	96975.9	157977
SJPG0118893.001	sp|Q9U6Y9|ANM5_DROME	Protein arginine N-methyltransferase 5 OS=Drosophila melanogaster OX=7227 GN=csul PE=1 SV=2	csul	4	3	38079.3	35614.1	33123.3	30920.7	33806.4	32544.5	34802.4	37771.3	35846.7	34079.3	33042.6	37454.3	37340	35269.5	34225.7	37706.2
SJPG0118893.002	sp|Q9U6Y9-2|ANM5_DROME	Isoform 2 of Protein arginine N-methyltransferase 5 OS=Drosophila melanogaster OX=7227 GN=csul	csul	5	4	36848.6	37226.3	32311.7	30454.5	33600.4	31740.9	35839.3	40483.2	36017.4	30708.1	33210.8	37761	36714.7	36445.2	34355.9	38756.6
SJPG0100261.001	sp|Q9U915|KAD2_DROME	Adenylate kinase OS=Drosophila melanogaster OX=7227 GN=Adk2 PE=1 SV=1	Adk2	115	10	3.96552e+06	3.97657e+06	3.84699e+06	4.15813e+06	4.33729e+06	4.58301e+06	3.27477e+06	3.30772e+06	3.32483e+06	3.44327e+06	3.53547e+06	3.41324e+06	3.95408e+06	3.98971e+06	4.05169e+06	3.15686e+06
SJPG0121067.001	sp|Q9U969|SWS_DROME	Neuropathy target esterase sws OS=Drosophila melanogaster OX=7227 GN=sws PE=1 SV=2	sws	28	12	51543.2	54918.5	52505.3	53955.4	51368.9	52126.1	44005	44009.2	43966.3	43080	44437.2	43783.4	50699.3	49079.1	49425.6	43816
SJPG0120645.001	sp|Q9U9P7|PITC1_DROME	Cytoplasmic phosphatidylinositol transfer protein 1 OS=Drosophila melanogaster OX=7227 GN=rdgBbeta PE=2 SV=1	rdgBbeta	22	9	188971	175837	190515	168290	171107	164070	167380	167242	179216	149950	160428	158215	152804	154040	163984	170254
SJPG0119144.001	sp|Q9U9Q4|EIF3H_DROME	Eukaryotic translation initiation factor 3 subunit H OS=Drosophila melanogaster OX=7227 GN=eIF3h PE=1 SV=2	eIF3h	39	15	553595	535487	547260	511324	478738	494750	598216	625474	602190	605346	625124	625755	544121	556010	594145	605789
SJPG0106189.001	sp|Q9V345|CSN4_DROME	COP9 signalosome complex subunit 4 OS=Drosophila melanogaster OX=7227 GN=CSN4 PE=1 SV=1	CSN4	34	14	143991	142811	145687	137544	130141	131269	178743	180506	163959	169647	170858	171442	137663	142803	138140	188248
SJPG0118078.001	sp|Q9V359|VPS28_DROME	Vacuolar protein sorting-associated protein 28 homolog OS=Drosophila melanogaster OX=7227 GN=Vps28 PE=1 SV=1	Vps28	26	7	147178	140928	151850	152751	148978	151329	141125	120261	145638	125098	138293	130875	161898	185631	176509	130390
SJPG0111803.001	sp|Q9V3A6|ERO1L_DROME	Ero1-like protein OS=Drosophila melanogaster OX=7227 GN=Ero1L PE=2 SV=2	Ero1L	18	8	62770.2	64518.9	58278.2	58303.5	57000.3	58790.1	80047.5	80633	76905.7	73141.2	72779	72442.5	57053	54852.1	56988.1	72468.1
SJPG0111870.001	sp|Q9V3B4|FADD_DROME	Fas-associated death domain protein OS=Drosophila melanogaster OX=7227 GN=Fadd PE=1 SV=1	Fadd	2	1	31753.1	27201.2	27355.2	25919.7	31793.3	26991.7	31858	31557.4	34559	32039	34783.5	28757.9	31051.5	34275.8	33669	41073.1
SJPG0118208.001	sp|Q9V3C0|DDX41_DROME	ATP-dependent RNA helicase abstrakt OS=Drosophila melanogaster OX=7227 GN=abs PE=1 SV=1	abs	7	5	33691.9	33763.8	34235.7	30562.5	31099.5	32419.5	33447.4	31618.9	33522.4	34856.3	35776.4	37215.4	35325.7	32496.6	32467.3	34606.9
SJPG0106511.001	sp|Q9V3D2|HEM6_DROME	Oxygen-dependent coproporphyrinogen-III oxidase OS=Drosophila melanogaster OX=7227 GN=Coprox PE=2 SV=1	Coprox	39	13	305943	338453	306672	317182	321560	316626	353092	367401	349841	348438	362636	343358	323431	302383	292978	348629
SJPG0114554.001	sp|Q9V3D4|IDGF2_DROME	Chitinase-like protein Idgf2 OS=Drosophila melanogaster OX=7227 GN=Idgf2 PE=1 SV=1	Idgf2	72	16	648203	684207	640962	638223	631954	619877	921987	1.00332e+06	863722	1.00476e+06	914470	1.03869e+06	598051	621226	573304	1.22198e+06
SJPG0106622.001	sp|Q9V3D6|CPSF2_DROME	Probable cleavage and polyadenylation specificity factor subunit 2 OS=Drosophila melanogaster OX=7227 GN=Cpsf100 PE=1 SV=1	Cpsf100	8	5	27137.4	25841.2	27904.6	25040.1	28490.2	25414.7	30024.3	25785.5	32683.8	26733.7	33391	28235.3	30815.5	25316	29161.9	28984.9
SJPG0119956.001	sp|Q9V3F3|MTTF_DROME	Transcription termination factor, mitochondrial OS=Drosophila melanogaster OX=7227 GN=mTTF PE=2 SV=1	mTTF	18	11	165274	174605	166745	162117	157634	162149	150024	141814	145116	151893	154552	151889	164590	167365	167373	154009
SJPG0118911.001	sp|Q9V3G3|PPIE_DROME	Peptidyl-prolyl cis-trans isomerase E OS=Drosophila melanogaster OX=7227 GN=cyp33 PE=1 SV=1	cyp33	5	2	38434.6	41880.3	36840.8	39275.9	37735.7	43923.8	34603.4	40822.7	33912.4	35366.5	38001.3	34053.8	39857.3	36034.9	35638.2	37915.5
SJPG0116798.001	sp|Q9V3G7|PSMD6_DROME	26S proteasome non-ATPase regulatory subunit 6 OS=Drosophila melanogaster OX=7227 GN=Rpn7 PE=2 SV=1	Rpn7	55	14	456554	408764	466008	439152	451276	393626	1.21034e+06	1.15729e+06	1.00202e+06	1.08071e+06	1.07645e+06	1.13007e+06	488849	492345	550042	1.18843e+06
SJPG0116789.001	sp|Q9V3H2|PSDE_DROME	26S proteasome non-ATPase regulatory subunit 14 OS=Drosophila melanogaster OX=7227 GN=Rpn11 PE=1 SV=1	Rpn11	45	10	586681	582870	595635	568464	582289	536733	1.58896e+06	1.68374e+06	1.41814e+06	1.47675e+06	1.51417e+06	1.47717e+06	605652	582261	645359	1.49366e+06
SJPG0114704.001	sp|Q9V3I5|JIL1_DROME	Chromosomal serine/threonine-protein kinase JIL-1 OS=Drosophila melanogaster OX=7227 GN=JIL-1 PE=1 SV=1	JIL-1	5	5	54023.9	49130.7	46672.2	60608.6	47727.4	64372	51260.2	48803.3	51534	54856.7	57669.3	48934.1	49995.6	55636.6	48308.5	56697.3
SJPG0118051.001	sp|Q9V3J1|VATH_DROME	V-type proton ATPase subunit H OS=Drosophila melanogaster OX=7227 GN=VhaSFD PE=2 SV=2	VhaSFD	157	22	2.26758e+06	2.31462e+06	2.28874e+06	2.36094e+06	2.21212e+06	2.29495e+06	2.22588e+06	2.18013e+06	2.12574e+06	2.2701e+06	2.2025e+06	2.33922e+06	2.26224e+06	2.46173e+06	2.43307e+06	2.3324e+06
SJPG0118051.002	sp|Q9V3J1-2|VATH_DROME	Isoform B of V-type proton ATPase subunit H OS=Drosophila melanogaster OX=7227 GN=VhaSFD	VhaSFD	172	24	2.25971e+06	2.33511e+06	2.27834e+06	2.38029e+06	2.22613e+06	2.32952e+06	2.22134e+06	2.18909e+06	2.139e+06	2.25618e+06	2.21219e+06	2.33003e+06	2.25722e+06	2.441e+06	2.39237e+06	2.32018e+06
SJPG0115283.001	sp|Q9V3J3|MS57C_DROME	Accessory gland-specific peptide 57Dc OS=Drosophila melanogaster OX=7227 GN=Mst57Dc PE=1 SV=2	Mst57Dc	2	2	20508.5	31083.5	25804.3	26310.4	19398.2	36742.8	10245.4	17979	12713.9	10029.5	10892.6	19480.3	24246.2	30072.3	28863.9	13189.8
SJPG0117037.001	sp|Q9V3J4|SEC13_DROME	Protein SEC13 homolog OS=Drosophila melanogaster OX=7227 GN=Sec13 PE=1 SV=1	Sec13	16	6	83250.7	84515.7	80320.4	83588.6	82267.2	81226.2	83740.7	86346.8	88607.1	79466.1	87281.2	82489.8	83188	78946	80764.4	92523.9
SJPG0121328.001	sp|Q9V3J8|WDS_DROME	Protein will die slowly OS=Drosophila melanogaster OX=7227 GN=wds PE=1 SV=1	wds	7	5	63130.8	73925.4	58662.7	70010.3	66643.7	70201.6	63884.5	72723.9	65363.8	62290	76143.6	66882.7	65738	63295.3	64812.1	71671.8
SJPG0120664.001	sp|Q9V3K3|RUVB2_DROME	RuvB-like helicase 2 OS=Drosophila melanogaster OX=7227 GN=rept PE=1 SV=1	rept	14	11	110742	106031	102047	107209	96480	95410.8	93346.6	107212	95561.2	93011	95812.5	92931.5	112774	105720	104368	107339
SJPG0106339.001	sp|Q9V3L6|NCBP2_DROME	Nuclear cap-binding protein subunit 2 OS=Drosophila melanogaster OX=7227 GN=Cbp20 PE=1 SV=1	Cbp20	9	4	40827.7	41592.9	37776.2	40818.2	40874.4	37103.6	44157	46651.8	45507	48240.1	47602.2	45651.9	39803.2	40868.9	40825.3	47344.4
SJPG0117312.001	sp|Q9V3N1|SP27A_DROME	Serine protease inhibitor 27A OS=Drosophila melanogaster OX=7227 GN=Spn27A PE=1 SV=1	Spn27A	26	9	233859	221734	219557	230906	231001	226019	215729	230817	223472	245613	231997	242514	194031	189867	181462	314475
SJPG0114711.001	sp|Q9V3P0|PRDX1_DROME	Peroxiredoxin 1 OS=Drosophila melanogaster OX=7227 GN=Jafrac1 PE=1 SV=1	Jafrac1	149	13	1.36204e+07	1.22325e+07	1.35457e+07	1.1833e+07	1.25452e+07	1.1963e+07	1.76326e+07	1.64038e+07	1.7732e+07	1.39959e+07	1.57477e+07	1.44556e+07	1.32541e+07	1.28442e+07	1.33255e+07	1.36565e+07
SJPG0116794.001	sp|Q9V3P6|PSMD1_DROME	26S proteasome non-ATPase regulatory subunit 1 OS=Drosophila melanogaster OX=7227 GN=Rpn2 PE=1 SV=1	Rpn2	111	33	425929	426257	429857	422584	444186	426488	949142	959131	846560	867108	890664	884581	464398	454152	479087	928019
SJPG0117553.001	sp|Q9V3Q6|M3K7_DROME	Mitogen-activated protein kinase kinase kinase 7 OS=Drosophila melanogaster OX=7227 GN=Tak1 PE=2 SV=1	Tak1	4	3	16156.3	16164	14874.4	14702.6	17919.8	15327.8	13522.4	12183.1	13938.9	12697	12305.7	13301.9	18232.7	15956.2	16327.1	15282.2
SJPG0100205.001	sp|Q9V3R1|A36DE_DROME	Accessory gland protein Acp36DE OS=Drosophila melanogaster OX=7227 GN=Acp36DE PE=2 SV=1	Acp36DE	119	26	2.08647e+06	2.80843e+06	2.33077e+06	2.58093e+06	1.93305e+06	2.90821e+06	516228	1.63787e+06	958391	514917	701223	2.05869e+06	2.42867e+06	3.56909e+06	4.35071e+06	968346
SJPG0106731.001	sp|Q9V3S0|CP4G1_DROME	Cytochrome P450 4g1 OS=Drosophila melanogaster OX=7227 GN=Cyp4g1 PE=2 SV=1	Cyp4g1	181	33	4.13714e+06	4.07094e+06	3.83808e+06	3.28705e+06	3.829e+06	3.96717e+06	4.65603e+06	4.39889e+06	4.40798e+06	2.70838e+06	3.07085e+06	3.24923e+06	3.93375e+06	3.70267e+06	4.04382e+06	3.62733e+06
SJPG0118577.001	sp|Q9V3S9|BGM_DROME	Very long-chain-fatty-acid--CoA ligase bubblegum OS=Drosophila melanogaster OX=7227 GN=bgm PE=1 SV=1	bgm	46	19	205954	196766	203552	159353	165310	163847	199265	186567	201078	143556	158549	152756	167194	154580	161721	167251
SJPG0118963.001	sp|Q9V3T9|ADRO_DROME	NADPH:adrenodoxin oxidoreductase, mitochondrial OS=Drosophila melanogaster OX=7227 GN=dare PE=2 SV=1	dare	24	13	210218	214302	208144	192813	192797	199979	224431	240266	223468	216286	189105	210533	215504	243534	223415	194539
SJPG0115464.001	sp|Q9V3U2|NHP2_DROME	H/ACA ribonucleoprotein complex subunit 2-like protein OS=Drosophila melanogaster OX=7227 GN=NHP2 PE=1 SV=1	NHP2	5	3	12261.1	11276.8	10971.8	11216.1	11211.1	11434.6	11992.8	12138.3	10390.9	10519.6	11912	10293.3	11087.7	11123.7	13166.3	11981.5
SJPG0117872.001	sp|Q9V3W0|UK114_DROME	RutC family protein UK114 OS=Drosophila melanogaster OX=7227 GN=UK114 PE=2 SV=1	UK114	28	6	743505	741610	702807	640663	621779	695689	785079	824745	780421	684318	641774	695035	870005	796453	756212	724061
SJPG0114614.001	sp|Q9V3W6|INX7_DROME	Innexin inx7 OS=Drosophila melanogaster OX=7227 GN=Inx7 PE=2 SV=1	Inx7	3	1	5049.09	5394.49	5921.99	5544.87	5156.79	6313.43	3332.45	3277.99	3396.33	4149.03	4357.36	4128.48	6924.53	7856.62	8896.59	4076.16
SJPG0106136.001	sp|Q9V3Y2|DRE2_DROME	Anamorsin homolog OS=Drosophila melanogaster OX=7227 GN=CIAPIN1 PE=2 SV=1	CIAPIN1	16	6	237361	213760	227589	217292	208123	196256	335632	322129	309327	286783	300745	291492	258014	251756	273868	318511
SJPG0117291.001	sp|Q9V3Z2|SER7_DROME	Serine protease 7 OS=Drosophila melanogaster OX=7227 GN=Sp7 PE=1 SV=1	Sp7	12	4	44293.8	45761.9	44422.7	49525	54136.6	47591.2	55280.9	56422.5	51733.2	64476.3	60084.4	62250.5	56168.8	53438.3	48331.3	69575.7
SJPG0118827.001	sp|Q9V3Z6|MYO7A_DROME	Myosin-VIIa OS=Drosophila melanogaster OX=7227 GN=ck PE=1 SV=1	ck	23	14	55652.9	55305.9	53384.8	57367	54391	57213.6	48259.2	50578.8	48646.3	49297.1	50186	50334.5	59383.6	54770.5	60001.9	51644.9
SJPG0100485.001	sp|Q9V407|AXN_DROME	Axin OS=Drosophila melanogaster OX=7227 GN=Axn PE=1 SV=1	Axn	1	1	9810.17	10636.2	9243.49	11662	9998.47	9797.28	9390.2	10951.9	10009.3	11159.6	13144.8	10523	9860.52	10166.6	10467.1	11630.9
SJPG0115033.001	sp|Q9V410|LZTR1_DROME	Leucine-zipper-like transcriptional regulator 1 homolog OS=Drosophila melanogaster OX=7227 GN=Lztr1 PE=3 SV=1	Lztr1	2	2	4147.62	7655.24	5875.09	7010.7	6567.23	6960.13	5784.04	6251.4	5603.86	7702.63	8420.94	5671.06	7507.14	8003.89	5017.05	6981.72
SJPG0106687.001	sp|Q9V419|C28A5_DROME	Probable cytochrome P450 28a5 OS=Drosophila melanogaster OX=7227 GN=Cyp28a5 PE=2 SV=1	Cyp28a5	56	22	449977	458233	446194	382007	388563	386818	426277	438677	439541	420252	412278	425379	402315	393459	395014	426185
SJPG0114610.001	sp|Q9V427|INX2_DROME	Innexin inx2 OS=Drosophila melanogaster OX=7227 GN=Inx2 PE=1 SV=1	Inx2	32	13	620517	562493	602532	563360	577019	595230	564184	502471	581896	527118	597084	547425	619339	597890	650506	597074
SJPG0117758.001	sp|Q9V429|THIO2_DROME	Thioredoxin-2 OS=Drosophila melanogaster OX=7227 GN=Trx-2 PE=1 SV=3	Trx-2	61	7	1.02049e+06	1.03259e+06	1.089e+06	1.14729e+06	1.19087e+06	1.03889e+06	1.14063e+06	1.13682e+06	1.07988e+06	1.16592e+06	1.12712e+06	1.14788e+06	1.1674e+06	1.18928e+06	1.17274e+06	1.22988e+06
SJPG0100164.001	sp|Q9V431|API5_DROME	Apoptosis inhibitor 5 homolog OS=Drosophila melanogaster OX=7227 GN=Aac11 PE=2 SV=1	Aac11	31	13	179989	185652	179280	180553	186213	176203	219639	226063	211379	226284	212664	213406	176055	178436	174757	219411
SJPG0106288.001	sp|Q9V438|PDIA6_DROME	Protein disulfide-isomerase A6 homolog OS=Drosophila melanogaster OX=7227 GN=CaBP1 PE=1 SV=1	CaBP1	31	9	556987	547692	531332	517912	520202	511827	572502	607391	570803	556637	565415	557534	438211	435267	441629	594273
SJPG0115059.001	sp|Q9V439|MED22_DROME	Mediator of RNA polymerase II transcription subunit 22 OS=Drosophila melanogaster OX=7227 GN=MED22 PE=1 SV=1	MED22	2	1	42085.4	36673.5	42810.1	42591.6	47297.5	31683.3	31318.8	25083.9	34496.2	32350.3	39326.3	26984.4	32799.3	22355.8	28363.6	29704
SJPG0114849.001	sp|Q9V447|KRH2_DROME	Krueppel homolog 2 OS=Drosophila melanogaster OX=7227 GN=Kr-h2 PE=1 SV=1	Kr-h2	19	5	605242	632023	593807	597037	533229	567985	629344	591002	575319	573454	573022	588463	543353	555724	532631	651359
SJPG0117351.001	sp|Q9V460|SPT5H_DROME	Transcription elongation factor SPT5 OS=Drosophila melanogaster OX=7227 GN=Spt5 PE=1 SV=1	Spt5	25	15	80008.2	80566.2	83045	81741.9	84017.7	84448.4	84759.9	85115.8	84739.2	82701.8	88952.9	87757.6	92413.8	89706.7	97101.9	86790.8
SJPG0115148.001	sp|Q9V461|MCM6_DROME	DNA replication licensing factor Mcm6 OS=Drosophila melanogaster OX=7227 GN=Mcm6 PE=1 SV=1	Mcm6	2	2	24182.7	23906.3	22202.8	19605.2	18936	19728.8	24584	24816	22139.2	17939.1	23684.7	19001.4	22056.1	20433.2	19615	23956.7
SJPG0115679.001	sp|Q9V463|NU154_DROME	Nuclear pore complex protein Nup154 OS=Drosophila melanogaster OX=7227 GN=Nup154 PE=1 SV=1	Nup154	42	19	138153	141004	134518	141693	137772	139250	139976	144966	140011	143902	140764	145152	135883	141780	134072	152763
SJPG0115676.001	sp|Q9V466|NU107_DROME	Nuclear pore complex protein Nup107 OS=Drosophila melanogaster OX=7227 GN=Nup107 PE=1 SV=1	Nup107	24	11	84899.9	89796.8	87345.7	84301.9	82106.1	85381.6	90719.6	94843.8	90509.2	95238.3	89801.2	90816.3	86153.3	85426	87175.1	97146.2
SJPG0106059.001	sp|Q9V468|Y9776_DROME	Zinc finger matrin-type protein CG9776 OS=Drosophila melanogaster OX=7227 GN=CG9776 PE=1 SV=1	CG9776	7	5	33894.5	36395.9	30523.7	29928.1	32862.7	30601.8	27632.6	30088.9	32154.8	28999.1	34269	36883.8	29213.2	31227.4	25678.6	38075.3
SJPG0101292.001	sp|Q9V492|MPV17_DROME	Mpv17-like protein OS=Drosophila melanogaster OX=7227 GN=CG11077 PE=2 SV=1	CG11077	1	1	27905	26151	32515.1	24878.3	24053.9	28813.2	30474	26377.7	30318.5	28493.5	27884.2	24859.8	29628	33453.9	27301.3	35397.1
SJPG0118452.001	sp|Q9V496|APLP_DROME	Apolipophorins OS=Drosophila melanogaster OX=7227 GN=apolpp PE=1 SV=2	apolpp	2291	184	2.74111e+07	2.701e+07	2.66754e+07	2.59293e+07	2.69272e+07	2.51174e+07	3.031e+07	2.98529e+07	2.89274e+07	2.97488e+07	2.94365e+07	3.01664e+07	2.45197e+07	2.31651e+07	2.28079e+07	2.81287e+07
SJPG0106311.001	sp|Q9V498|CSTN1_DROME	Calsyntenin-1 OS=Drosophila melanogaster OX=7227 GN=Cals PE=1 SV=2	Cals	4	3	14699.7	18415.9	13446.2	15649.6	15373.4	17278.7	18651.5	22275.8	19702.9	23389.6	20099.1	22644.2	14785.2	15940	15362.6	24920.1
SJPG0116225.001	sp|Q9V4A7|PLXB_DROME	Plexin-B OS=Drosophila melanogaster OX=7227 GN=PlexB PE=1 SV=2	PlexB	3	2	15399.9	13737.5	16624.9	14177.6	18019.9	10975	17296.3	14814.3	17347	14560.8	18705.7	16211.4	16634.9	12839.4	17126.7	17510.8
SJPG0114381.001	sp|Q9V4C8|HCF_DROME	Host cell factor OS=Drosophila melanogaster OX=7227 GN=Hcf PE=1 SV=2	Hcf	15	12	135609	128333	135107	129222	131479	120882	141723	143464	141279	141142	147631	139844	135548	131769	142742	148218
SJPG0106762.001	sp|Q9V4I0|CP9B1_DROME	Cytochrome P450 9b1 OS=Drosophila melanogaster OX=7227 GN=Cyp9b1 PE=2 SV=1	Cyp9b1	9	6	29918.1	30834	28417.8	44341.9	47345	43248.8	29460.7	31221.3	26616	46335.2	43688.5	48364.5	32093.6	35949.6	33711.1	31861.6
SJPG0106764.001	sp|Q9V4I1|CP9B2_DROME	Cytochrome P450 9b2 OS=Drosophila melanogaster OX=7227 GN=Cyp9b2 PE=2 SV=1	Cyp9b2	90	31	671469	623582	620266	475598	471587	450747	586866	613158	615616	554237	550680	601408	682539	705558	725681	626746
SJPG0106775.001	sp|Q9V4N3|CYB5_DROME	Cytochrome b5 OS=Drosophila melanogaster OX=7227 GN=Cyt-b5 PE=2 SV=1	Cyt-b5	8	3	594324	610345	587214	579553	516933	604048	606449	570561	538504	548361	514795	556481	528701	603902	670926	720256
SJPG0120786.001	sp|Q9V4P1|ANLN_DROME	Anillin OS=Drosophila melanogaster OX=7227 GN=scra PE=1 SV=3	scra	1	1	18800.3	19063.1	16501.8	19303.9	19623.6	18193.1	13943.1	12954.2	14824	14933.1	13140.2	12461.4	20904	16319.4	17084.5	12390.6
SJPG0117861.001	sp|Q9V4Q8|RU2A_DROME	Probable U2 small nuclear ribonucleoprotein A' OS=Drosophila melanogaster OX=7227 GN=U2A PE=1 SV=1	U2A	5	4	23777.2	29322.5	25928.5	28012	23412.5	29509.7	31831.4	33595.5	28230.1	33847.6	26941	30887.9	26860.9	29814.3	29598.1	35029.2
SJPG0106192.001	sp|Q9V4S8|CSN7_DROME	COP9 signalosome complex subunit 7 OS=Drosophila melanogaster OX=7227 GN=CSN7 PE=1 SV=2	CSN7	15	7	177742	167301	182416	168721	168991	156954	240346	216475	214229	210363	224658	209889	177839	166653	182562	222518
SJPG0106728.001	sp|Q9V4T5|CP4E1_DROME	Probable cytochrome P450 4e1 OS=Drosophila melanogaster OX=7227 GN=Cyp4e1 PE=2 SV=1	Cyp4e1	24	5	161628	179099	148637	183909	171907	198658	131406	144150	128607	164639	157472	163286	159490	158930	146772	147565
SJPG0106738.001	sp|Q9V4U7|C6A14_DROME	Probable cytochrome P450 6a14 OS=Drosophila melanogaster OX=7227 GN=Cyp6a14 PE=3 SV=3	Cyp6a14	10	5	200157	206849	178968	170250	188732	191562	152391	173193	157285	169379	169546	173886	384665	379766	406750	196627
SJPG0106737.001	sp|Q9V4U9|C6A13_DROME	Probable cytochrome P450 6a13 OS=Drosophila melanogaster OX=7227 GN=Cyp6a13 PE=2 SV=1	Cyp6a13	25	12	108400	97888	105768	88650.8	85754.1	85695.1	103576	106779	109177	100307	95978.1	96747.5	103240	112132	114449	110397
SJPG0112094.001	sp|Q9V4W1|GLE1_DROME	Nucleoporin Gle1 OS=Drosophila melanogaster OX=7227 GN=Gle1 PE=2 SV=1	Gle1	3	3	32467.8	40118.2	36577.8	35782.1	34197	35037.8	34124	36712.9	34405.2	38977.6	37908.8	35296.5	35710.1	39763.7	34865.9	39805.1
SJPG0116027.001	sp|Q9V521|PPO2_DROME	Phenoloxidase 2 OS=Drosophila melanogaster OX=7227 GN=PPO2 PE=1 SV=1	PPO2	232	38	2.19176e+06	2.26124e+06	2.20248e+06	1.98695e+06	2.16145e+06	1.96579e+06	2.22878e+06	2.06161e+06	2.06753e+06	1.98063e+06	2.10272e+06	1.98078e+06	1.56982e+06	1.40284e+06	1.39378e+06	2.08991e+06
SJPG0106733.001	sp|Q9V558|CP4P1_DROME	Cytochrome P450 4p1 OS=Drosophila melanogaster OX=7227 GN=Cyp4p1 PE=2 SV=1	Cyp4p1	50	21	214259	201980	219687	343538	333966	317959	238506	227096	231603	388341	388295	393479	138359	138177	130844	219323
SJPG0106735.001	sp|Q9V559|CP4P3_DROME	Probable cytochrome P450 4p3 OS=Drosophila melanogaster OX=7227 GN=Cyp4p3 PE=2 SV=3	Cyp4p3	8	7	135102	143231	138263	146188	141947	148882	127264	139991	130377	137482	133984	138733	124821	112005	120500	135162
SJPG0103283.001	sp|Q9V564|COG6_DROME	Conserved oligomeric Golgi complex subunit 6 OS=Drosophila melanogaster OX=7227 GN=CG1968 PE=2 SV=1	CG1968	3	2	38292.7	37552.3	34439.8	34502.4	33057.9	34536.2	38816.9	39753.8	35281.1	37359.4	34991.2	35597.3	38640.1	38021.2	40452.8	44566.2
SJPG0121356.001	sp|Q9V576|WUN_DROME	Putative phosphatidate phosphatase OS=Drosophila melanogaster OX=7227 GN=wun PE=1 SV=2	wun	1	1	150095	153149	140568	172306	164554	159047	162647	156492	146439	170700	167621	176569	154278	156574	159476	171047
SJPG0117968.001	sp|Q9V595|DCUP_DROME	Uroporphyrinogen decarboxylase OS=Drosophila melanogaster OX=7227 GN=Updo PE=3 SV=1	Updo	68	15	278200	292840	268637	274359	267636	263159	349069	384450	331788	323348	318258	330857	247163	262177	238072	447046
SJPG0116702.001	sp|Q9V597|RL31_DROME	60S ribosomal protein L31 OS=Drosophila melanogaster OX=7227 GN=RpL31 PE=1 SV=1	RpL31	3	1	22755	16333.5	25225.3	19776.4	23167.4	12131.2	36385.5	34521.4	28330.9	34826.9	28188.6	33105	27761	36845.6	39780.8	35126.2
SJPG0116299.001	sp|Q9V5C6|PSA3_DROME	Proteasome subunit alpha type-3 OS=Drosophila melanogaster OX=7227 GN=Prosalpha7 PE=1 SV=1	Prosalpha7	79	12	1.27168e+06	1.38872e+06	1.22352e+06	1.30632e+06	1.30503e+06	1.33702e+06	3.14326e+06	3.61032e+06	2.87637e+06	3.04181e+06	3.00697e+06	3.09282e+06	1.34685e+06	1.27964e+06	1.30272e+06	3.5317e+06
SJPG0116055.001	sp|Q9V5E1|PAL1_DROME	Peptidyl-alpha-hydroxyglycine alpha-amidating lyase 1 OS=Drosophila melanogaster OX=7227 GN=Pal1 PE=1 SV=1	Pal1	1	1	67711.6	64922.6	69525.5	52996.4	63337.6	63616.5	68661.2	57968.3	65255.1	46668.4	59353.6	56253.7	68732.6	57659.4	62588.7	65238
SJPG0119839.010	sp|Q9V5M3-5|LOLA6_DROME	Isoform Y of Longitudinals lacking protein, isoforms N/O/W/X/Y OS=Drosophila melanogaster OX=7227 GN=lola	lola	9	4	57591.8	61694.7	59769.1	58759	61239	59674.6	59297.8	59587.5	60914	58124.7	59705	61250.4	64112.1	62274.9	63883	65311.6
SJPG0119839.002	sp|Q9V5M6-2|LOLA5_DROME	Isoform J of Longitudinals lacking protein, isoforms J/P/Q/S/Z OS=Drosophila melanogaster OX=7227 GN=lola	lola	12	6	57814.3	61690.8	60969.1	59295.1	60698.1	59281.3	60056	58715.7	59334.8	58928.6	58993.2	62237.4	63316.5	62868.5	64294.6	64654.3
SJPG0121010.001	sp|Q9V5N8|STAN_DROME	Protocadherin-like wing polarity protein stan OS=Drosophila melanogaster OX=7227 GN=stan PE=1 SV=4	stan	1	1	55276	67369.5	66548.5	58999.5	83885.8	79345.7	27671.3	33615.2	39633.5	24379	43561.9	25595.9	80512	33640.8	48058.8	21305.2
SJPG0115980.001	sp|Q9V637|PSMF1_DROME	Proteasome inhibitor PI31 subunit OS=Drosophila melanogaster OX=7227 GN=PI31 PE=1 SV=1	PI31	25	8	57596.7	59762.5	58289.1	56228.2	57861.6	57181.2	145077	158059	132766	131262	136325	137052	61138.7	57009.1	59012.1	137438
SJPG0106755.001	sp|Q9V674|CP6G1_DROME	Cytochrome P450 6g1 OS=Drosophila melanogaster OX=7227 GN=Cyp6g1 PE=2 SV=1	Cyp6g1	55	16	1.12461e+06	1.09538e+06	1.07e+06	1.03096e+06	952290	1.03698e+06	1.12607e+06	1.11323e+06	1.10428e+06	1.00684e+06	1.04087e+06	1.08862e+06	1.15329e+06	1.11164e+06	1.2388e+06	1.09102e+06
SJPG0105836.001	sp|Q9V677|ECM29_DROME	Proteasome-associated protein ECM29 homolog OS=Drosophila melanogaster OX=7227 GN=CG8858 PE=1 SV=1	CG8858	74	36	373286	390913	383070	369277	368340	343661	744093	769420	656782	660656	664598	681974	384933	376157	392919	826416
SJPG0115690.001	sp|Q9V6B9|NUP54_DROME	Probable nucleoporin Nup54 OS=Drosophila melanogaster OX=7227 GN=Nup54 PE=2 SV=1	Nup54	15	8	112612	113104	109188	109727	101621	101534	118153	111414	105817	111936	107890	116538	107242	110471	112157	121334
SJPG0117576.001	sp|Q9V6G5|TAZ_DROME	Tafazzin homolog OS=Drosophila melanogaster OX=7227 GN=Taz PE=2 SV=2	Taz	12	3	75519.2	79108.2	85814.2	83231.7	80229.9	72263.5	93790.7	97425.8	87533.8	92982.7	87834.2	87419.9	94015.7	93157	101435	86553.9
SJPG0106769.001	sp|Q9V6H1|CP9H1_DROME	Probable cytochrome P450 9h1 OS=Drosophila melanogaster OX=7227 GN=Cyp9h1 PE=3 SV=1	Cyp9h1	9	7	49931.5	48347.4	50908.9	47101.1	46114.4	47955.4	47617.9	43937.9	47694.5	52608.2	49944.5	52829.3	79866.7	84312.8	89664	45515
SJPG0117718.001	sp|Q9V6K1|TPP2_DROME	Tripeptidyl-peptidase 2 OS=Drosophila melanogaster OX=7227 GN=TppII PE=1 SV=2	TppII	193	43	857779	864410	896885	865475	908232	813265	1.6888e+06	1.71584e+06	1.53008e+06	1.69256e+06	1.63563e+06	1.6965e+06	857662	825119	844303	1.52726e+06
SJPG0111945.001	sp|Q9V6L9|FBSP1_DROME	F-box/SPRY domain-containing protein 1 OS=Drosophila melanogaster OX=7227 GN=Fsn PE=1 SV=1	Fsn	1	1	28732.7	25422.2	25148.9	22173.5	24715.8	24404.9	23053.6	22973.9	24364.1	21228.8	23355.7	21714.1	26612.9	20469.9	21844.8	24918.2
SJPG0117884.001	sp|Q9V6U8|UBA3_DROME	Nedd8-activating enzyme E1 catalytic subunit OS=Drosophila melanogaster OX=7227 GN=Uba3 PE=1 SV=1	Uba3	13	6	180975	196517	168340	182281	162824	201893	172354	190886	186593	174625	185265	174196	185294	184703	166823	185492
SJPG0102872.001	sp|Q9V6U9|MECR_DROME	Enoyl-[acyl-carrier-protein] reductase, mitochondrial OS=Drosophila melanogaster OX=7227 GN=CG16935 PE=3 SV=2	CG16935	164	27	1.95047e+06	1.97637e+06	1.94155e+06	1.68114e+06	1.66059e+06	1.62219e+06	2.19655e+06	2.23899e+06	2.12272e+06	1.72871e+06	1.71891e+06	1.73538e+06	1.57507e+06	1.61152e+06	1.57147e+06	1.7789e+06
SJPG0115702.001	sp|Q9V6X7|OFUT1_DROME	GDP-fucose protein O-fucosyltransferase 1 OS=Drosophila melanogaster OX=7227 GN=O-fut1 PE=1 SV=1	O-fut1	8	4	26656.3	26034.4	26642.9	29245.2	29317.3	28351.1	23919.9	25639.4	25966.9	26105.1	27386.2	26123.6	25781	27428.9	26291.8	28231.7
SJPG0119931.001	sp|Q9V6Y3|RT16_DROME	Probable 28S ribosomal protein S16, mitochondrial OS=Drosophila melanogaster OX=7227 GN=mRpS16 PE=2 SV=1	mRpS16	8	2	7778.52	7646.06	7919.12	9710.99	10449.7	7069.23	8459.56	8375.12	8061.66	8045.68	9500.05	8619.74	9588.7	6875.94	7691.47	8406.14
SJPG0117178.001	sp|Q9V719|SIN1_DROME	Stress-activated map kinase-interacting protein 1 OS=Drosophila melanogaster OX=7227 GN=Sin1 PE=1 SV=1	Sin1	2	2	66479.6	54791.5	60931.8	57539	58600.2	51621.3	67578.1	58872.1	67357.7	60208.6	57218.5	58467	59439.1	45249.6	58345.7	58385.6
SJPG0106623.001	sp|Q9V726|CPSF1_DROME	Cleavage and polyadenylation specificity factor subunit 1 OS=Drosophila melanogaster OX=7227 GN=Cpsf160 PE=1 SV=1	Cpsf160	4	4	13947.2	13982.8	13490.2	16392	14380.1	15586.2	17027.6	16803	16077.4	17706.2	17560.8	17606	14978	15078.5	15199.6	18640.4
SJPG0100443.001	sp|Q9V727|ASX_DROME	Polycomb protein Asx OS=Drosophila melanogaster OX=7227 GN=Asx PE=1 SV=1	Asx	1	1	67636.9	72530.8	77739.6	69285.6	70499.1	70163.6	61113.1	67721.6	68401.5	66930.2	65585.7	70614.7	69511.3	66307.4	66692.6	68720.6
SJPG0106747.001	sp|Q9V769|C6A22_DROME	Cytochrome P450 6a22 OS=Drosophila melanogaster OX=7227 GN=Cyp6a22 PE=2 SV=1	Cyp6a22	8	5	32328.2	30388.1	30088	29198.6	28846.4	30328.8	31936.6	32751.3	33040.8	34033.7	31307	33923.6	28455.1	27968.9	28850.3	27466.1
SJPG0106740.001	sp|Q9V770|C6A17_DROME	Probable cytochrome P450 6a17 OS=Drosophila melanogaster OX=7227 GN=Cyp6a17 PE=2 SV=1	Cyp6a17	48	17	387755	394118	382749	407925	403473	413154	365437	378251	365881	408945	402600	423758	281051	307175	271837	351837
SJPG0106748.001	sp|Q9V771|C6A23_DROME	Probable cytochrome P450 6a23 OS=Drosophila melanogaster OX=7227 GN=Cyp6a23 PE=2 SV=2	Cyp6a23	28	8	168876	180310	161698	177007	167833	179828	148637	156169	155537	162113	159636	163621	291248	285194	294124	153743
SJPG0106745.001	sp|Q9V773|C6A20_DROME	Probable cytochrome P450 6a20 OS=Drosophila melanogaster OX=7227 GN=Cyp6a20 PE=2 SV=2	Cyp6a20	65	18	370288	360727	361337	338229	340084	325225	464781	496989	464736	416371	400775	424415	691619	661646	640593	449306
SJPG0106746.001	sp|Q9V774|C6A21_DROME	Probable cytochrome P450 6a21 OS=Drosophila melanogaster OX=7227 GN=Cyp6a21 PE=2 SV=1	Cyp6a21	33	12	106628	101579	103558	99907.8	103322	100683	97574.8	94154	100667	98264.6	104840	103368	133894	137325	136671	101001
SJPG0106710.001	sp|Q9V776|CP317_DROME	Probable cytochrome P450 317a1 OS=Drosophila melanogaster OX=7227 GN=Cyp317a1 PE=3 SV=2	Cyp317a1	8	5	22876.7	23212.6	22484.5	23283.8	23817.7	22303.9	21782.9	22231.5	23830.6	23471.6	20606.7	22149.3	23214.1	21603.8	21846.4	30962.8
SJPG0100100.001	sp|Q9V778|ADAS_DROME	Alkyldihydroxyacetonephosphate synthase OS=Drosophila melanogaster OX=7227 GN=ADPS PE=2 SV=1	ADPS	12	9	41207.5	36701	37956.1	43408.4	47130.7	38808.2	42689.8	41818.6	41308.8	56667.6	51877.3	54422.3	43266	41957.5	44090	48789.5
SJPG0114934.001	sp|Q9V780|LAP1_DROME	Protein lap1 OS=Drosophila melanogaster OX=7227 GN=Lap1 PE=2 SV=1	Lap1	1	1	14896.3	13784	12040.4	12101.4	11592.7	11954.4	14316.5	13021	13619.4	11201.2	12119.7	14314.5	10959.4	11313.4	11125.3	13726.7
SJPG0105564.001	sp|Q9V784|SAM50_DROME	SAM50-like protein CG7639 OS=Drosophila melanogaster OX=7227 GN=CG7639 PE=2 SV=2	CG7639	64	15	1.44308e+06	1.51863e+06	1.42738e+06	1.56368e+06	1.6133e+06	1.61709e+06	1.69422e+06	1.65315e+06	1.64037e+06	1.76382e+06	1.7988e+06	1.74483e+06	1.29635e+06	1.25555e+06	1.23154e+06	1.71376e+06
SJPG0118034.001	sp|Q9V7D2|VATD1_DROME	V-type proton ATPase subunit D 1 OS=Drosophila melanogaster OX=7227 GN=Vha36-1 PE=2 SV=1	Vha36-1	60	14	676176	706306	633192	709072	661407	732132	551369	585980	577439	606104	619698	603550	648672	660703	647935	581920
SJPG0105729.001	sp|Q9V7H4|TM131_DROME	Transmembrane protein 131 homolog OS=Drosophila melanogaster OX=7227 GN=CG8370 PE=1 SV=2	CG8370	3	2	7930.8	9266.36	8275.47	8816.99	10178.5	10810	8432.66	10063.8	9142.6	9538.62	10317.9	9299.84	8346.75	6744.21	7834.81	9804.45
SJPG0118037.001	sp|Q9V7N5|VATC_DROME	V-type proton ATPase subunit C OS=Drosophila melanogaster OX=7227 GN=Vha44 PE=2 SV=5	Vha44	139	26	3.14755e+06	3.1954e+06	3.1995e+06	3.07589e+06	3.0972e+06	3.06135e+06	2.76196e+06	2.62343e+06	2.75357e+06	2.72231e+06	2.72597e+06	2.7121e+06	3.21042e+06	3.3245e+06	3.34794e+06	2.78301e+06
SJPG0118037.002	sp|Q9V7N5-2|VATC_DROME	Isoform A of V-type proton ATPase subunit C OS=Drosophila melanogaster OX=7227 GN=Vha44	Vha44	142	28	3.13883e+06	3.19758e+06	3.19756e+06	3.08501e+06	3.09636e+06	3.06709e+06	2.75974e+06	2.61923e+06	2.75367e+06	2.72776e+06	2.72767e+06	2.70881e+06	3.21425e+06	3.32071e+06	3.34269e+06	2.7847e+06
SJPG0116188.001	sp|Q9V7S5|PICO_DROME	Putative inorganic phosphate cotransporter OS=Drosophila melanogaster OX=7227 GN=Picot PE=2 SV=1	Picot	2	1	10950.3	7839.38	10871.6	10398.4	13788.5	9415.76	23993.3	21090.1	17179	29675.7	16780.5	30213.7	14089.4	18614	19469.8	21723.9
SJPG0117307.001	sp|Q9V7Y2|SGPL_DROME	Sphingosine-1-phosphate lyase OS=Drosophila melanogaster OX=7227 GN=Sply PE=1 SV=1	Sply	31	10	269259	246755	254715	222078	203713	217206	245719	241558	240643	213211	215335	217031	252683	257121	273700	216904
SJPG0115303.001	sp|Q9V813|MTAP_DROME	S-methyl-5'-thioadenosine phosphorylase OS=Drosophila melanogaster OX=7227 GN=Mtap PE=1 SV=1	Mtap	23	11	497122	541855	557854	382720	304563	265814	414407	481290	198556	385280	266046	517560	319568	246115	445706	234560
SJPG0100132.001	sp|Q9V831|APC10_DROME	Anaphase-promoting complex subunit 10 OS=Drosophila melanogaster OX=7227 GN=APC10 PE=2 SV=2	APC10	3	2	33277.7	32398.8	31288.2	30320.9	31359.3	31906.4	34967.4	31364.2	33058.8	36436.1	35704.7	34575.8	31067.4	28531.4	30809.1	34205.1
SJPG0100354.001	sp|Q9V895|AN32A_DROME	Acidic leucine-rich nuclear phosphoprotein 32 family member A OS=Drosophila melanogaster OX=7227 GN=Anp32a PE=2 SV=1	Anp32a	14	5	114312	114353	112011	113865	108363	116956	106395	118636	108221	115486	108068	107919	109813	116922	121072	125460
SJPG0100354.002	sp|Q9V895-2|AN32A_DROME	Isoform C of Acidic leucine-rich nuclear phosphoprotein 32 family member A OS=Drosophila melanogaster OX=7227 GN=Anp32a	Anp32a	15	6	115068	116164	112326	113035	108054	115607	107510	120634	109614	113283	108697	106999	109907	114740	120400	125749
SJPG0100938.001	sp|Q9V8F5|BM23_DROME	Bomanin-23 OS=Drosophila melanogaster OX=7227 GN=Bom23 PE=1 SV=2	Bom23	1	1	35493.9	35571.5	32729	35462.9	34945.3	33709.7	36314.6	43099.6	39309.9	40219.9	38345.4	36638.1	26915.4	25494.6	25792.3	28797
SJPG0104970.001	sp|Q9V8I2|LTOR2_DROME	Ragulator complex protein LAMTOR2 homolog OS=Drosophila melanogaster OX=7227 GN=CG5189 PE=2 SV=1	CG5189	12	5	146376	144001	140868	128791	130442	127157	165023	162636	150361	158401	145657	157940	155377	167455	168572	171282
SJPG0117048.001	sp|Q9V8K2|EXOC3_DROME	Exocyst complex component 3 OS=Drosophila melanogaster OX=7227 GN=Sec6 PE=2 SV=2	Sec6	12	6	216224	208955	206950	205737	193594	212843	200187	202148	205260	206157	212137	214520	205898	215901	209367	236173
SJPG0106681.001	sp|Q9V8M2|C12B2_DROME	Probable cytochrome P450 12b2, mitochondrial OS=Drosophila melanogaster OX=7227 GN=Cyp12b2 PE=2 SV=2	Cyp12b2	24	12	436288	423256	434569	428987	435508	433561	419107	417324	412850	448734	459118	457270	493694	512067	478111	419211
SJPG0102485.001	sp|Q9V8M5|3HIDH_DROME	Probable 3-hydroxyisobutyrate dehydrogenase, mitochondrial OS=Drosophila melanogaster OX=7227 GN=CG15093 PE=2 SV=2	CG15093	142	16	1.04576e+06	1.04707e+06	978669	939828	888165	938929	914389	962177	895082	844669	836365	856296	946999	991205	966567	945925
SJPG0118865.001	sp|Q9V8R9|41_DROME	Protein 4.1 homolog OS=Drosophila melanogaster OX=7227 GN=cora PE=1 SV=1	cora	230	55	892431	881046	889882	914120	915773	895307	927459	929066	936036	978410	959115	974981	909214	918668	904922	950075
SJPG0116560.001	sp|Q9V8W3|RABEP_DROME	Rab proteins geranylgeranyltransferase component A OS=Drosophila melanogaster OX=7227 GN=Rep PE=1 SV=1	Rep	13	7	30563.1	32227.7	32157.8	33724	33808.6	33551.1	28498.3	29580	28949.8	34170.8	30535.5	33129.9	33118.2	33659.9	34525.6	33414.7
SJPG0115752.001	sp|Q9V8Y2|OB56A_DROME	General odorant-binding protein 56a OS=Drosophila melanogaster OX=7227 GN=Obp56a PE=2 SV=1	Obp56a	18	4	1.4877e+06	1.48165e+06	1.3034e+06	1.72586e+06	1.81944e+06	1.81265e+06	1.03203e+06	1.07796e+06	1.03269e+06	1.46628e+06	1.40118e+06	1.51714e+06	1.41095e+06	1.33302e+06	1.24518e+06	1.31686e+06
SJPG0115764.001	sp|Q9V931|OB57C_DROME	General odorant-binding protein 57c OS=Drosophila melanogaster OX=7227 GN=Obp57c PE=2 SV=1	Obp57c	10	7	109796	120191	116549	161763	155726	164329	104735	101343	97843.8	142770	135320	137702	133466	128027	124696	113652
SJPG0119368.001	sp|Q9V968|GALL1_DROME	MIP18 family protein galla-1 OS=Drosophila melanogaster OX=7227 GN=galla-1 PE=1 SV=1	galla-1	4	2	16719.8	17894.5	17759.8	15681.5	16711.6	13904.8	15497.2	16909.3	19067.5	16991.8	16089.9	16226.7	9580	6907.6	6670.83	17249
SJPG0106759.001	sp|Q9V979|CP6U1_DROME	Probable cytochrome P450 6u1 OS=Drosophila melanogaster OX=7227 GN=Cyp6u1 PE=2 SV=3	Cyp6u1	6	4	48726.8	48008.2	43870.7	45137	41973.2	45817.1	55202.8	51570.2	47233.2	49433.4	50959.9	50789.2	41034.3	49129.7	45943.5	56026.6
SJPG0121229.001	sp|Q9V998|UBL5_DROME	Ubiquitin-like protein 5 OS=Drosophila melanogaster OX=7227 GN=ubl PE=3 SV=1	ubl	8	4	67146.7	65758.1	65426.4	62608.1	60854.9	64758	72896	78580.5	74227.4	67788.8	66563.9	73535.4	66252.2	61003	67415.9	76744
SJPG0115143.001	sp|Q9V9A7|MCCB_DROME	Probable methylcrotonoyl-CoA carboxylase beta chain, mitochondrial OS=Drosophila melanogaster OX=7227 GN=Mccc2 PE=2 SV=1	Mccc2	58	20	405500	389347	392667	369357	360247	381358	373201	363418	360312	342442	360524	356891	410010	394942	396488	372881
SJPG0120467.001	sp|Q9V9A8|PHTF_DROME	Putative homeodomain transcription factor OS=Drosophila melanogaster OX=7227 GN=phtf PE=1 SV=2	phtf	1	1	35183.1	44594.3	44179.8	41808.2	35958.2	37026.3	39937.4	35097.7	37186.5	36298.7	33632.3	32732.7	34645	37568.1	39167.1	40850.4
SJPG0103583.001	sp|Q9V9E3|PREP_DROME	Presequence protease, mitochondrial OS=Drosophila melanogaster OX=7227 GN=CG3107 PE=2 SV=2	CG3107	146	38	953909	990334	984839	981915	1.00465e+06	975049	1.26823e+06	1.25661e+06	1.2422e+06	1.19525e+06	1.23664e+06	1.23274e+06	966962	963074	966152	1.15164e+06
SJPG0117364.001	sp|Q9V9J3|SRC42_DROME	Tyrosine-protein kinase Src42A OS=Drosophila melanogaster OX=7227 GN=Src42A PE=1 SV=1	Src42A	30	14	90698.2	89333.2	92809.7	91245.7	87710.5	87937.3	103140	103091	99475.4	105217	101758	104664	83911.8	88333.7	87643.8	100875
SJPG0100413.001	sp|Q9V9K7|SRRT_DROME	Serrate RNA effector molecule homolog OS=Drosophila melanogaster OX=7227 GN=Ars2 PE=1 SV=2	Ars2	20	11	86819.5	96372.4	83413.2	88379.1	82361.5	88965	88876.5	100966	88921.4	94103.4	88554.4	93896.6	84482.2	86727.1	80089.8	105588
SJPG0106761.001	sp|Q9V9L1|CP6W1_DROME	Probable cytochrome P450 6w1 OS=Drosophila melanogaster OX=7227 GN=Cyp6w1 PE=2 SV=1	Cyp6w1	37	16	529726	515879	509883	504333	507325	530012	484378	502915	503396	434297	472255	454269	396019	380067	401333	390565
SJPG0121204.001	sp|Q9V9P3|TI50A_DROME	Mitochondrial import inner membrane translocase subunit TIM50-A OS=Drosophila melanogaster OX=7227 GN=ttm3 PE=2 SV=1	ttm3	5	1	109959	123597	123399	111960	122246	126444	101824	91370.6	100158	96256.6	107966	96295	112680	91120.1	108438	102013
SJPG0116594.001	sp|Q9V9S7|SYDE_DROME	Rho GTPase-activating protein 100F OS=Drosophila melanogaster OX=7227 GN=RhoGAP100F PE=1 SV=2	RhoGAP100F	9	5	26792.2	24369.8	27488.8	24524.2	28257.1	27034.9	24569.7	24634.2	27039.7	25515.6	25736.2	25038.3	28887.8	29246.8	28368.9	31634.6
SJPG0111896.001	sp|Q9V9S8|HEMH_DROME	Ferrochelatase, mitochondrial OS=Drosophila melanogaster OX=7227 GN=FeCh PE=2 SV=1	FeCh	115	25	1.2059e+06	1.18484e+06	1.2206e+06	1.1924e+06	1.22721e+06	1.22191e+06	1.44433e+06	1.42528e+06	1.38662e+06	1.25352e+06	1.32849e+06	1.2499e+06	1.24715e+06	1.19511e+06	1.24421e+06	1.39523e+06
SJPG0120229.001	sp|Q9V9U4|DOHH_DROME	Deoxyhypusine hydroxylase OS=Drosophila melanogaster OX=7227 GN=nero PE=2 SV=1	nero	20	10	104333	96827.4	98960.8	96286.2	97574.3	94310.2	114427	114931	117936	99319.7	107767	106193	99734.1	94914.4	102517	116297
SJPG0101406.001	sp|Q9V9V9|NAT9_DROME	N-acetyltransferase 9-like protein OS=Drosophila melanogaster OX=7227 GN=CG11539 PE=2 SV=1	CG11539	5	2	149335	155936	195082	160651	158908	138489	205464	180708	180680	189131	164802	167607	217394	228129	274084	202569
SJPG0101360.001	sp|Q9V9X4|MTNA_DROME	Methylthioribose-1-phosphate isomerase OS=Drosophila melanogaster OX=7227 GN=CG11334 PE=2 SV=1	CG11334	60	15	1.47221e+06	1.42316e+06	1.51286e+06	1.22376e+06	1.25834e+06	1.21893e+06	1.40616e+06	1.31271e+06	1.45294e+06	1.11364e+06	1.27124e+06	1.14406e+06	1.33155e+06	1.24241e+06	1.33147e+06	1.27224e+06
SJPG0120965.001	sp|Q9V9Y9|SPNF_DROME	Protein spindle-F OS=Drosophila melanogaster OX=7227 GN=spn-F PE=1 SV=1	spn-F	5	4	31684.1	34567	31419.1	30295.3	31344.5	29132.8	122054	131776	103808	109736	116886	110534	39359.1	33482.9	34773.7	133156
SJPG0119901.001	sp|Q9V9Z1|RM32_DROME	39S ribosomal protein L32, mitochondrial OS=Drosophila melanogaster OX=7227 GN=mRpL32 PE=2 SV=1	mRpL32	1	1	96800.5	58871.6	105080	64610.1	98947.6	63953	75543.1	47598.6	75440.3	57755.2	100241	54557.6	105521	56144.3	110009	63002.1
SJPG0102613.001	sp|Q9V9Z9|EBP2_DROME	Probable rRNA-processing protein EBP2 homolog OS=Drosophila melanogaster OX=7227 GN=CG1542 PE=2 SV=1	CG1542	4	4	42275.4	43791	44658.4	37562.4	38550.3	39234	49499.1	53753.4	48908.8	50781.4	53734.6	49419.4	45800	39995.6	46555.1	54308.7
SJPG0102616.001	sp|Q9VA02|DHTK1_DROME	Probable 2-oxoglutarate dehydrogenase E1 component DHKTD1 homolog, mitochondrial OS=Drosophila melanogaster OX=7227 GN=CG1544 PE=2 SV=2	CG1544	42	19	249004	244020	221108	215934	207220	216037	254881	249735	237222	223573	211298	230683	274558	294375	282844	250290
SJPG0106720.001	sp|Q9VA27|CP4C3_DROME	Cytochrome P450 4c3 OS=Drosophila melanogaster OX=7227 GN=Cyp4c3 PE=2 SV=1	Cyp4c3	1	1	65835.9	92708.7	71772.2	45240.4	43867.3	48764.5	37129.6	54746	36638.1	33124.6	35402.9	30776.5	52941.2	41260.7	44951.9	39531.3
SJPG0119003.001	sp|Q9VA37|DJ1B_DROME	Protein dj-1beta OS=Drosophila melanogaster OX=7227 GN=dj-1beta PE=1 SV=3	dj-1beta	70	13	546749	521002	547681	546226	540037	552431	469441	454733	479760	429723	454148	431114	562946	538685	600217	416499
SJPG0101033.001	sp|Q9VA70|NCASE_DROME	Neutral ceramidase OS=Drosophila melanogaster OX=7227 GN=CDase PE=1 SV=1	CDase	29	13	233881	238854	222125	163013	155632	160751	239911	243055	216550	178492	177365	170494	189506	194897	182915	254883
SJPG0118460.001	sp|Q9VA73|CMC_DROME	Calcium-binding mitochondrial carrier protein Aralar1 OS=Drosophila melanogaster OX=7227 GN=aralar1 PE=2 SV=1	aralar1	111	26	2.0595e+06	2.00034e+06	1.97048e+06	1.93536e+06	1.84573e+06	1.95938e+06	2.04377e+06	2.03237e+06	1.92188e+06	1.83872e+06	1.8101e+06	1.87005e+06	2.07482e+06	2.04383e+06	2.11444e+06	1.99024e+06
SJPG0118460.002	sp|Q9VA73-2|CMC_DROME	Isoform 2 of Calcium-binding mitochondrial carrier protein Aralar1 OS=Drosophila melanogaster OX=7227 GN=aralar1	aralar1	118	27	2.05338e+06	2.01279e+06	1.96202e+06	1.94835e+06	1.85161e+06	1.97835e+06	2.01876e+06	2.02965e+06	1.90438e+06	1.84966e+06	1.80187e+06	1.87818e+06	2.06866e+06	2.05391e+06	2.1089e+06	1.98891e+06
SJPG0116774.001	sp|Q9VA91|RS7_DROME	40S ribosomal protein S7 OS=Drosophila melanogaster OX=7227 GN=RpS7 PE=1 SV=1	RpS7	63	9	1.52228e+06	1.39026e+06	1.49801e+06	1.31683e+06	1.2565e+06	1.20348e+06	1.66854e+06	1.66889e+06	1.59395e+06	1.58617e+06	1.6031e+06	1.65307e+06	1.51231e+06	1.49972e+06	1.57798e+06	1.53494e+06
SJPG0106505.001	sp|Q9VAD6|COG7_DROME	Conserved oligomeric Golgi complex subunit 7 OS=Drosophila melanogaster OX=7227 GN=Cog7 PE=2 SV=2	Cog7	5	4	39850	38918.8	39609.8	41891.6	40046.4	43033.9	38886.5	37045.2	40086.3	37324.8	40705.1	38047.8	42752.3	39137	41760.7	41314.5
SJPG0118178.001	sp|Q9VAF0|S39AD_DROME	Zinc transporter ZIP13 homolog OS=Drosophila melanogaster OX=7227 GN=Zip99C PE=2 SV=1	Zip99C	2	1	143708	156443	139634	166516	151549	193238	200454	194146	196470	189702	197712	197691	143759	152740	138954	196890
SJPG0118071.001	sp|Q9VAG4|VP16B_DROME	Vacuolar protein sorting-associated protein 16B OS=Drosophila melanogaster OX=7227 GN=Vps16B PE=2 SV=1	Vps16B	7	3	39893.3	36029.3	38928.5	37688	39109.7	36158.8	39454.1	37851.7	35086.2	40001.3	37330.7	40200.7	44016.8	44918.1	45349	45525.4
SJPG0114600.001	sp|Q9VAH9|INT11_DROME	Integrator complex subunit 11 OS=Drosophila melanogaster OX=7227 GN=IntS11 PE=1 SV=1	IntS11	11	7	26809.1	23929.7	25261.1	25792.4	24246.3	24367.6	32803.9	31308.4	32138	31317.4	30515	31261.9	28968.5	27289.3	27961.3	33710.6
SJPG0112128.001	sp|Q9VAI0|GNA1_DROME	Probable glucosamine 6-phosphate N-acetyltransferase OS=Drosophila melanogaster OX=7227 GN=Gnpnat PE=2 SV=1	Gnpnat	9	7	56319	49160.7	55023.3	57168.5	58293.4	46184.5	67417.5	62827.1	62111.3	64103.8	67312.1	63559.9	70294.3	63311.7	64641.8	56368.1
SJPG0106135.001	sp|Q9VAI1|CIA30_DROME	Complex I intermediate-associated protein 30, mitochondrial OS=Drosophila melanogaster OX=7227 GN=CIA30 PE=2 SV=1	CIA30	5	4	91997.5	81441.1	80022.2	69765.9	76658.9	70811.1	87958.7	87951	93261.4	85679.7	100730	86126.2	80990	66891.1	62523.5	88839.3
SJPG0115787.001	sp|Q9VAI6|OB99B_DROME	General odorant-binding protein 99b OS=Drosophila melanogaster OX=7227 GN=Obp99b PE=2 SV=1	Obp99b	50	9	1.37596e+06	1.09913e+06	1.29668e+06	908179	914542	725810	2.0024e+06	1.75971e+06	1.60007e+06	1.40225e+06	1.40819e+06	1.39532e+06	1.22639e+06	1.24302e+06	1.16428e+06	586935
SJPG0106939.001	sp|Q9VAK8|DIE_DROME	Protein Diedel OS=Drosophila melanogaster OX=7227 GN=Diedel PE=1 SV=1	Diedel	1	1	20342.3	27016.6	43210.6	20236.2	16534	30117.5	29020.4	38163.9	41399.8	31339.5	27408.7	34330.9	26880.1	24208.2	17648.9	74782.3
SJPG0117293.001	sp|Q9VAL0|SPCS1_DROME	Signal peptidase complex subunit 1 OS=Drosophila melanogaster OX=7227 GN=Spase12 PE=1 SV=2	Spase12	2	1	28378	26632.7	28660.1	29888.8	26841.9	31253.9	27026.2	24684.1	26927.5	27819.7	28654.3	30537.3	34451.3	38934.6	36656.8	29837.3
SJPG0106468.001	sp|Q9VAM6|CISD2_DROME	CDGSH iron-sulfur domain-containing protein 2 homolog OS=Drosophila melanogaster OX=7227 GN=Cisd2 PE=2 SV=1	Cisd2	26	5	213634	211006	197379	236169	219229	245000	203131	222370	204236	231797	213246	214083	197531	213905	199976	206536
SJPG0115180.001	sp|Q9VAM9|MESH1_DROME	Guanosine-3',5'-bis(diphosphate) 3'-pyrophosphohydrolase MESH1 OS=Drosophila melanogaster OX=7227 GN=Mesh1 PE=1 SV=1	Mesh1	4	3	98153.4	100587	95079.7	96063.5	94420.6	110408	94631	96892.1	96706.9	96082.7	94655.6	87735.4	103405	107085	100831	94892.6
SJPG0101495.001	sp|Q9VAN0|SERC_DROME	Probable phosphoserine aminotransferase OS=Drosophila melanogaster OX=7227 GN=CG11899 PE=2 SV=1	CG11899	47	14	1.13324e+06	1.0809e+06	1.10759e+06	1.06681e+06	1.09612e+06	1.05309e+06	1.49609e+06	1.48233e+06	1.39987e+06	1.38063e+06	1.24179e+06	1.32586e+06	1.23364e+06	1.13499e+06	1.15212e+06	1.58372e+06
SJPG0117203.001	sp|Q9VAN6|SLBP_DROME	Histone RNA hairpin-binding protein OS=Drosophila melanogaster OX=7227 GN=Slbp PE=1 SV=1	Slbp	3	2	62155.1	62772.5	60698.9	60736.9	61728.9	65363.3	73461.5	81800.9	72861.3	76328.5	74404.9	78238.2	57775.2	56801.4	60116.3	100165
SJPG0101489.001	sp|Q9VAP3|CTLH2_DROME	CTL-like protein 2 OS=Drosophila melanogaster OX=7227 GN=CG11880 PE=3 SV=1	CG11880	6	5	165849	133281	146002	113529	134243	120643	203440	180421	210186	161609	183336	153942	140011	116851	144216	160863
SJPG0101475.001	sp|Q9VAQ5|DIM1_DROME	Probable dimethyladenosine transferase OS=Drosophila melanogaster OX=7227 GN=CG11837 PE=2 SV=1	CG11837	4	2	17619.3	16211.9	17796.4	16223	15342.5	16108.2	16569.7	14429.8	13687.8	16326.1	17363.8	17065.3	20098.3	19869.4	18680	17436.9
SJPG0117216.001	sp|Q9VAQ7|SLU7_DROME	Pre-mRNA-splicing factor Slu7 OS=Drosophila melanogaster OX=7227 GN=Slu7 PE=1 SV=2	Slu7	3	3	25268.1	27261.5	24144.2	24446.8	22931.5	24991.4	26878.3	27408.4	27762.5	27047.5	29886.1	29796.2	24333.7	24545.9	22863.3	30728.3
SJPG0114611.001	sp|Q9VAS7|INX3_DROME	Innexin inx3 OS=Drosophila melanogaster OX=7227 GN=Inx3 PE=1 SV=1	Inx3	18	7	169249	160308	167930	170692	174193	164500	159684	156789	156582	169677	169754	170045	167383	170001	167403	170891
SJPG0102545.001	sp|Q9VAT2|DCA10_DROME	DDB1- and CUL4-associated factor 10 homolog OS=Drosophila melanogaster OX=7227 GN=CG1523 PE=1 SV=1	CG1523	1	1	17492	16549.2	16782.2	13954.1	14006.8	15689.2	17392.4	18802.4	18066.7	22022.6	20492.7	15642.3	17129.3	18742.4	15037.7	22383.5
SJPG0119757.001	sp|Q9VAW5|LARP_DROME	La-related protein 1 OS=Drosophila melanogaster OX=7227 GN=larp PE=1 SV=5	larp	15	8	111270	108634	108184	98001.4	95736.9	99088.5	114944	123396	111678	110975	107333	119261	109426	121764	118728	123629
SJPG0120029.001	sp|Q9VAY3|MFRN_DROME	Mitoferrin OS=Drosophila melanogaster OX=7227 GN=mfrn PE=2 SV=1	mfrn	18	7	353439	373968	381405	375240	352040	378662	312021	305855	333655	338929	328440	337741	335759	357626	342272	320135
SJPG0101585.001	sp|Q9VAY7|FAM50_DROME	Protein FAM50 homolog OS=Drosophila melanogaster OX=7227 GN=CG12259 PE=2 SV=1	CG12259	1	1	33088.8	48567.8	34608.9	36600.1	39977.7	43576.4	37054.8	36616.5	34150.9	40142.1	38976.4	39216.5	29528.1	37494	36631.1	42703.1
SJPG0117005.001	sp|Q9VB08|RING1_DROME	E3 ubiquitin-protein ligase RING1 OS=Drosophila melanogaster OX=7227 GN=Sce PE=1 SV=1	Sce	1	1	66386.2	65698.6	67535.9	65860.7	62704.8	71371.8	61349.3	58870.2	65931.2	64202	62733.8	69936.6	58821.9	62980.6	54642.6	66795.1
SJPG0121247.001	sp|Q9VB11|UNC80_DROME	Protein unc-80 homolog OS=Drosophila melanogaster OX=7227 GN=unc80 PE=1 SV=5	unc80	9	4	224125	200230	254866	213431	239031	198386	205835	194425	207408	183209	209231	176486	214048	229132	277968	183948
SJPG0116732.001	sp|Q9VB14|RS10A_DROME	40S ribosomal protein S10a OS=Drosophila melanogaster OX=7227 GN=RpS10a PE=1 SV=1	RpS10a	1	1	11535	9049.91	9547.57	9828	11230.9	8632.28	12433.3	11743	11422.6	13650.8	10610.4	14386.1	9868.76	14573.4	11219.1	14964.3
SJPG0114843.001	sp|Q9VB25|KL98A_DROME	Kinesin-like protein Klp98A OS=Drosophila melanogaster OX=7227 GN=Klp98A PE=1 SV=2	Klp98A	8	7	35585.1	34682.8	32202.7	36425.6	34166.3	37209.4	36318.2	37334.3	38651.5	39325.4	39552.6	42084.7	34801.9	31335.3	34297.6	37896.6
SJPG0106741.001	sp|Q9VB31|C6A18_DROME	Probable cytochrome P450 6a18 OS=Drosophila melanogaster OX=7227 GN=Cyp6a18 PE=2 SV=1	Cyp6a18	9	6	27742.4	28128.8	24574.3	31907.3	26468.1	29326.1	19509.6	17926.7	14695	15574.8	18744.7	20336.7	29931.7	30841.8	32722.5	24430.8
SJPG0119434.001	sp|Q9VB68|GRASS_DROME	Serine protease grass OS=Drosophila melanogaster OX=7227 GN=grass PE=1 SV=1	grass	8	3	60247.9	59209.5	66182.5	54429.7	60228.5	54948.8	65721.5	64239.4	66195.2	64296.7	61802.8	62458.1	54904.8	52645.4	50200.9	64155.3
SJPG0105179.001	sp|Q9VB74|NKAP_DROME	NKAP family protein CG6066 OS=Drosophila melanogaster OX=7227 GN=CG6066 PE=1 SV=1	CG6066	1	1	52757.4	65539.5	48217.6	88845.4	91426	93101.5	84458.8	96637.6	107232	110673	142459	109733	56403.6	40681.1	44641.8	74286.4
SJPG0105043.001	sp|Q9VB98|Y5521_DROME	Probable Rho GTPase-activating protein CG5521 OS=Drosophila melanogaster OX=7227 GN=CG5521 PE=1 SV=2	CG5521	3	2	5867.22	6094.53	6775.2	5269.77	6214.95	4685.19	5715.02	7833.53	6843.94	6713.6	5728.86	7409.16	6845.61	5809.36	6460.08	6035.79
SJPG0105183.001	sp|Q9VBG6|HGH1_DROME	Protein HGH1 homolog OS=Drosophila melanogaster OX=7227 GN=CG6073 PE=2 SV=2	CG6073	16	8	40157.9	38327.5	40654	36999.9	38292.5	32908	39647.8	41419.2	39795.1	42081.3	39728.3	40762.3	44199.3	53114.2	46014.9	42806.3
SJPG0104847.001	sp|Q9VBN7|SAMC_DROME	S-adenosylmethionine mitochondrial carrier protein homolog OS=Drosophila melanogaster OX=7227 GN=CG4743 PE=2 SV=2	CG4743	6	4	73124.3	77403.2	71069.9	83905.7	80630.1	90196.1	71256.8	71886.7	71919.7	76396.7	77263.4	74169.2	70322.8	76160.1	67350.1	76834.5
SJPG0115641.001	sp|Q9VBP9|NPL4_DROME	Nuclear protein localization protein 4 homolog OS=Drosophila melanogaster OX=7227 GN=Npl4 PE=1 SV=3	Npl4	48	13	412386	418760	404624	392470	407376	415310	884825	950727	846232	854993	888411	881979	454074	453779	466087	1.05877e+06
SJPG0115065.001	sp|Q9VBQ9|MED28_DROME	Mediator of RNA polymerase II transcription subunit 28 OS=Drosophila melanogaster OX=7227 GN=MED28 PE=1 SV=1	MED28	1	1	69520.2	78228.8	64636.8	71611	57514.2	83428.8	67779.3	79333.9	72591.3	69001.4	74436.8	71112.1	68677.4	73016.5	62390.3	79336.1
SJPG0115686.001	sp|Q9VBU8|NUP37_DROME	Nucleoporin Nup37 OS=Drosophila melanogaster OX=7227 GN=Nup37 PE=2 SV=1	Nup37	8	4	60902	65570.3	64699.3	66862.1	57903.9	74614	56373.2	60398.9	65294.7	59731.1	56488.3	68052.7	64374.7	63959.9	59121	64297.3
SJPG0121148.001	sp|Q9VBV3|TAKT_DROME	Protein takeout OS=Drosophila melanogaster OX=7227 GN=to PE=2 SV=1	to	2	2	45480.9	31590.3	37771.7	56250.6	49532.8	48582.5	32955.8	34867.9	30010	131864	118954	125488	40291.6	34621	31723.9	65847.1
SJPG0117175.001	sp|Q9VBV5|SIL1_DROME	Nucleotide exchange factor Sil1 OS=Drosophila melanogaster OX=7227 GN=Sil1 PE=2 SV=1	Sil1	13	6	114066	119193	118254	134340	131120	149500	141615	146167	141968	140930	146891	136304	93646.3	92517.2	97282.8	130269
SJPG0106483.001	sp|Q9VBX1|NEMF_DROME	Nuclear export mediator factor NEMF homolog OS=Drosophila melanogaster OX=7227 GN=Clbn PE=1 SV=2	Clbn	19	10	120171	115848	123171	115285	113218	113090	190466	195650	179839	180917	184065	196355	122049	129868	133072	192214
SJPG0115245.001	sp|Q9VBX2|MOC2B_DROME	Molybdopterin synthase catalytic subunit OS=Drosophila melanogaster OX=7227 GN=Mocs2B PE=1 SV=2	Mocs2B	7	5	17103.9	17587.9	16916.3	15714.1	15259.8	15308.9	30887.1	27046.3	22242.7	22941.2	22770.4	21412.1	16098.1	14143.3	15078.1	30337
SJPG0121007.001	sp|Q9VBY8|UN13B_DROME	Protein unc-13 homolog 4B OS=Drosophila melanogaster OX=7227 GN=stac PE=1 SV=5	stac	66	25	708818	710138	714897	655608	671671	651957	689760	673767	688833	663695	654948	660092	567586	574436	570963	655036
SJPG0118158.001	sp|Q9VBZ5|YTHDF_DROME	YTH domain-containing family protein OS=Drosophila melanogaster OX=7227 GN=Ythdf PE=2 SV=1	Ythdf	3	1	6021.98	4584.09	7346.95	6109.21	5596.7	6251.72	8123.25	5379.07	8176.47	6816.75	8760.96	6180.13	6615.13	4671.16	7379.01	6897.75
SJPG0118479.001	sp|Q9VC45|ASP_DROME	Protein abnormal spindle OS=Drosophila melanogaster OX=7227 GN=asp PE=1 SV=3	asp	2	2	683682	689964	728715	783420	763595	685365	587873	635123	669033	597270	603470	626501	835374	709941	715695	509624
SJPG0116777.001	sp|Q9VC49|RPAB5_DROME	DNA-directed RNA polymerases I, II, and III subunit RPABC5 OS=Drosophila melanogaster OX=7227 GN=Rpb10 PE=3 SV=1	Rpb10	3	3	43056.1	41663.4	34786.5	36471.1	37637.2	35064.4	43933.6	47448.8	42705.1	44411	35204.6	45427.3	35394.2	41056.8	34082.7	40561.5
SJPG0120585.001	sp|Q9VC56|PUF_DROME	Ubiquitin carboxyl-terminal hydrolase puf OS=Drosophila melanogaster OX=7227 GN=puf PE=1 SV=2	puf	11	9	26641	29371.7	26890.6	27345.4	23531.7	24229.3	28361.4	31726.4	27621.8	28505.8	28260.2	28899.8	26016.3	28190	28344.6	32550.1
SJPG0118484.001	sp|Q9VC57|ATLAS_DROME	Atlastin OS=Drosophila melanogaster OX=7227 GN=atl PE=1 SV=1	atl	94	14	576072	578705	592272	521014	541218	494444	780604	746425	746790	692793	684634	692067	517391	501822	507160	870793
SJPG0116408.001	sp|Q9VC61|CRERF_DROME	Protein CREBRF homolog OS=Drosophila melanogaster OX=7227 GN=REPTOR PE=1 SV=2	REPTOR	3	2	19779.6	17735.3	21492.1	24113.4	23545.8	19917	19950.7	18610.8	16596.7	15302.2	16931.8	17734.5	13870.1	15518.2	12906.2	17940.4
SJPG0116408.002	sp|Q9VC61-2|CRERF_DROME	Isoform E of Protein CREBRF homolog OS=Drosophila melanogaster OX=7227 GN=REPTOR	REPTOR	4	3	37833.3	38723	38376.2	38717.1	44534.5	38890.8	41549.9	38648.8	35743.1	35797.4	37111.3	36980.9	33992.3	34821.5	34000.3	39548.1
SJPG0117909.001	sp|Q9VC99|UCK_DROME	Uridine-cytidine kinase OS=Drosophila melanogaster OX=7227 GN=Uck PE=2 SV=1	Uck	8	5	109384	105563	111185	102587	100195	98721.1	108320	95727.9	108342	97195.3	106368	97242.6	117180	108326	116525	105611
SJPG0115882.001	sp|Q9VCA2|ORCT_DROME	Organic cation transporter protein OS=Drosophila melanogaster OX=7227 GN=Orct PE=1 SV=1	Orct	4	3	15250.7	25381.6	16491.3	22157.3	21866.8	20405.5	11063.5	21742.7	17400.9	18098.5	15604.6	19695.8	16114.2	26271.4	19867.9	17624.5
SJPG0118554.001	sp|Q9VCA5|SYFB_DROME	Phenylalanine--tRNA ligase beta subunit OS=Drosophila melanogaster OX=7227 GN=beta-PheRS PE=1 SV=1	beta-PheRS	67	24	423950	440684	431149	420406	408030	407669	495045	506406	469265	455454	427861	451231	408259	415637	409023	493399
SJPG0119977.001	sp|Q9VCA8|ANKHM_DROME	Ankyrin repeat and KH domain-containing protein mask OS=Drosophila melanogaster OX=7227 GN=mask PE=1 SV=2	mask	27	16	71270.1	65844.6	68994.5	66259.1	66152.1	57853.4	72254.5	72404.4	73782.4	67232.1	69279.8	68687.4	67447.7	66219.6	69995.5	77127.4
SJPG0117295.001	sp|Q9VCA9|SPCS3_DROME	Signal peptidase complex subunit 3 OS=Drosophila melanogaster OX=7227 GN=Spase22-23 PE=2 SV=1	Spase22-23	1	1	358387	384652	344884	316959	323574	346296	260361	264438	286743	270562	254283	338134	378717	359451	387557	264989
SJPG0106133.001	sp|Q9VCC0|CHRD1_DROME	Cysteine and histidine-rich domain-containing protein OS=Drosophila melanogaster OX=7227 GN=CHORD PE=1 SV=1	CHORD	9	4	55741.4	56614.5	58652.2	52778.1	48618	54716.5	76732.5	74193.6	73635.7	70448.8	69772.3	67659.5	53524.4	51128.8	53635.8	78259.6
SJPG0119940.001	sp|Q9VCC3|RT24_DROME	28S ribosomal protein S24, mitochondrial OS=Drosophila melanogaster OX=7227 GN=mRpS24 PE=3 SV=1	mRpS24	2	1	22927.4	20677.4	18168.4	21210.9	21844.1	23947.9	20499.2	22901.5	22398.3	24010.2	26221.2	26568.4	24342.4	21274.8	22473.5	29083.3
SJPG0112042.001	sp|Q9VCD0|GATB_DROME	Glutamyl-tRNA(Gln) amidotransferase subunit B, mitochondrial OS=Drosophila melanogaster OX=7227 GN=GatB PE=3 SV=2	GatB	7	3	38947.9	39985.1	40760.9	45900.5	43197.2	40099.4	39451.4	39084.8	39449.8	42866.2	43198.3	39008.9	40352.5	41463.3	42429	40780.3
SJPG0100467.001	sp|Q9VCE1|BECN1_DROME	Beclin-1-like protein OS=Drosophila melanogaster OX=7227 GN=Atg6 PE=1 SV=1	Atg6	3	3	33148.5	31706.6	29969.7	31852.3	30211.1	34367.3	31863.4	32244.9	31635.2	32342.7	32587.1	33339	34057.5	35617.1	33136	29897.4
SJPG0115188.001	sp|Q9VCE6|MTA70_DROME	N6-adenosine-methyltransferase MT-A70-like protein OS=Drosophila melanogaster OX=7227 GN=Mettl3 PE=1 SV=1	Mettl3	2	2	43359.1	49988.2	45427.6	40894.7	38416.5	47219.6	50405.5	55142	55792.9	51784.1	53619.5	51794.4	45410.9	47998.6	44241.8	60791.4
SJPG0101994.001	sp|Q9VCE9|UBS3A_DROME	Protein UBASH3A homolog OS=Drosophila melanogaster OX=7227 GN=CG13604 PE=2 SV=1	CG13604	3	2	13402	12485	11473.3	11558.1	12688.7	12546.1	10424.8	12076.3	13064.1	10665.2	12018.8	12369.7	13691.3	12033	12267.8	13526
SJPG0105136.001	sp|Q9VCF0|Y5902_DROME	Uncharacterized protein CG5902 OS=Drosophila melanogaster OX=7227 GN=CG5902 PE=2 SV=1	CG5902	2	1	48215.4	55191.9	49388.2	46621.5	51079.6	45209.9	55530	56171.6	59075.7	52903.9	55801.3	58102.8	56827.6	57192.5	55073.5	56639.2
SJPG0101993.001	sp|Q9VCG3|OPA32_DROME	Putative OPA3-like protein CG13603 OS=Drosophila melanogaster OX=7227 GN=CG13601 PE=2 SV=1	CG13601	28	10	720886	727805	736445	788272	771617	769215	752808	711349	739237	787289	747664	788122	686283	762804	764858	762763
SJPG0115513.001	sp|Q9VCG4|NDC1_DROME	Nucleoporin Ndc1 OS=Drosophila melanogaster OX=7227 GN=Ndc1 PE=1 SV=1	Ndc1	3	3	6294.77	7419.62	7299.75	6889.54	7937.99	5771.91	6622.89	8362.56	7646.6	7281.75	7037.31	5821.76	8258.2	6788.6	7161.45	7550.95
SJPG0115697.001	sp|Q9VCH5|NUP98_DROME	Nuclear pore complex protein Nup98-Nup96 OS=Drosophila melanogaster OX=7227 GN=Nup98-96 PE=1 SV=3	Nup98-96	49	20	103080	106377	99734.1	98746.2	101200	103938	105239	106090	105345	106817	108654	105910	99076.5	102957	102628	108314
SJPG0101090.001	sp|Q9VCI0|ORN_DROME	Probable oligoribonuclease OS=Drosophila melanogaster OX=7227 GN=CG10214 PE=2 SV=1	CG10214	16	4	49706.1	47140.7	50787.8	50100.3	50932.6	53205	52180.9	52034.1	50730.7	49982.1	51503.6	47515.1	50813.9	51097.7	53309.2	47252.9
SJPG0115011.001	sp|Q9VCI3|LSD1_DROME	Lipid storage droplets surface-binding protein 1 OS=Drosophila melanogaster OX=7227 GN=Lsd-1 PE=2 SV=2	Lsd-1	38	12	2.26892e+06	2.08113e+06	2.23159e+06	2.23226e+06	2.22964e+06	2.40352e+06	1.92921e+06	1.72435e+06	1.88422e+06	2.13558e+06	2.20552e+06	2.15921e+06	2.10661e+06	1.89771e+06	1.95148e+06	1.58768e+06
SJPG0117030.001	sp|Q9VCI5|DHSD_DROME	Succinate dehydrogenase [ubiquinone] cytochrome b small subunit, mitochondrial OS=Drosophila melanogaster OX=7227 GN=SdhD PE=2 SV=1	SdhD	1	1	43822.8	37297	39988.3	33766.9	35412.6	38790.8	43272.6	46127.7	49711.3	40584.2	38028.3	41720.8	48872.4	48913.8	49274	46374.7
SJPG0116947.001	sp|Q9VCJ8|SPE_DROME	Spaetzle-processing enzyme OS=Drosophila melanogaster OX=7227 GN=SPE PE=1 SV=2	SPE	10	6	235229	216247	217798	206385	216508	220691	257495	279969	249593	249543	218820	276351	203543	262848	211278	308112
SJPG0119137.001	sp|Q9VCK0|EI3D1_DROME	Eukaryotic translation initiation factor 3 subunit D-1 OS=Drosophila melanogaster OX=7227 GN=eIF3d1 PE=1 SV=1	eIF3d1	34	13	268138	276251	271988	266406	260796	264268	291792	310350	294457	284489	303956	286640	274810	283639	280335	306626
SJPG0111995.001	sp|Q9VCK1|GILT2_DROME	GILT-like protein 2 OS=Drosophila melanogaster OX=7227 GN=GILT2 PE=2 SV=1	GILT2	4	3	96407.5	94331.3	96936	84241.6	78822.9	88133.3	101736	96767.8	101455	103545	95466.3	113608	94883.7	82289.6	87940.4	108470
SJPG0111996.001	sp|Q9VCK2|GILT3_DROME	GILT-like protein 3 OS=Drosophila melanogaster OX=7227 GN=GILT3 PE=2 SV=1	GILT3	6	3	51839.8	57764	49076.8	44402.9	41201.8	47232.6	41837.2	50021.7	48584.2	42291.6	42824.4	42916.2	26708.3	28686.2	29794	48301.1
SJPG0106841.001	sp|Q9VCN1|DPOE1_DROME	DNA polymerase epsilon catalytic subunit 1 OS=Drosophila melanogaster OX=7227 GN=DNApol-epsilon255 PE=1 SV=3	DNApol-epsilon255	1	1	570596	739799	494440	511399	453728	683592	370494	438167	494272	274245	520193	341452	466347	254535	230457	373109
SJPG0111776.001	sp|Q9VCP0|ELOA1_DROME	Transcription elongation factor B polypeptide 3 OS=Drosophila melanogaster OX=7227 GN=EloA PE=1 SV=1	EloA	6	3	31225.7	33121.2	30426.6	31635	31232	32465.1	43082.3	47885.6	40726	47557.5	45190.5	44070.2	33135.2	39263.2	34076.3	49489.6
SJPG0104772.001	sp|Q9VCP1|Y4449_DROME	Uncharacterized protein CG4449 OS=Drosophila melanogaster OX=7227 GN=CG4449 PE=1 SV=4	CG4449	1	1	15759.8	15821.9	14755.8	13456.4	15457.1	14311.5	19675.9	17761.4	15008.7	16852	19575.7	17460.5	14929.3	14706.4	15123.4	20050.5
SJPG0102931.001	sp|Q9VCU5|MTG1_DROME	Mitochondrial ribosome-associated GTPase 1 OS=Drosophila melanogaster OX=7227 GN=CG17141 PE=1 SV=2	CG17141	2	2	27212.4	24523.6	26540.1	25288.3	23922.3	23090.4	21666.6	21363.2	21484.9	23269.8	19404	19273.8	24542.6	23975.6	23786.5	23437.9
SJPG0106882.001	sp|Q9VCU9|DCR1_DROME	Endoribonuclease Dcr-1 OS=Drosophila melanogaster OX=7227 GN=Dcr-1 PE=1 SV=1	Dcr-1	4	4	73296.9	79342.9	75926.6	74833.5	71420.3	72106.7	66799.8	67888.5	66533.4	63079.5	66164.6	60887.1	73211.7	68597.6	69518.1	64324.4
SJPG0106753.001	sp|Q9VCW1|CP6D4_DROME	Probable cytochrome P450 6d4 OS=Drosophila melanogaster OX=7227 GN=Cyp6d4 PE=2 SV=1	Cyp6d4	15	11	85430.9	94934.8	86888.9	77334.6	71708	87841.5	84199.3	95889.5	85189.4	73128.7	70550.9	73253.4	92039	82624.8	88269.5	87686.7
SJPG0115677.001	sp|Q9VCW3|NU133_DROME	Nuclear pore complex protein Nup133 OS=Drosophila melanogaster OX=7227 GN=Nup133 PE=2 SV=2	Nup133	32	15	64673.1	63722	62906.3	60022.4	61534.5	62396.3	67523.7	66416.3	65357.7	68424	67700	64599.1	63040.8	61830.9	64326.5	69891.7
SJPG0119916.001	sp|Q9VCX3|RM45_DROME	Probable 39S ribosomal protein L45, mitochondrial OS=Drosophila melanogaster OX=7227 GN=mRpL45 PE=2 SV=1	mRpL45	5	4	106499	96926.7	112476	105691	114056	99295	94625.3	92124.1	93936.8	116550	120485	114986	124509	106830	127934	142968
SJPG0119877.001	sp|Q9VCX4|RRF2M_DROME	Ribosome-releasing factor 2, mitochondrial OS=Drosophila melanogaster OX=7227 GN=mRRF2 PE=2 SV=3	mRRF2	35	18	186318	178046	189914	189403	193590	175694	184248	177944	175686	180044	179364	175628	181768	182306	180464	169849
SJPG0106191.001	sp|Q9VCY3|CSN6_DROME	COP9 signalosome complex subunit 6 OS=Drosophila melanogaster OX=7227 GN=CSN6 PE=1 SV=1	CSN6	11	4	127409	136182	115298	124861	117288	131916	130777	152373	132947	138231	137543	142869	125187	122528	107571	132695
SJPG0100259.001	sp|Q9VCY8|ADRL_DROME	Adiponectin receptor protein OS=Drosophila melanogaster OX=7227 GN=AdipoR PE=1 SV=2	AdipoR	5	1	19069.7	16651.4	19918.2	19256.6	19201.1	17092.3	22197.9	23699.9	21155.7	21709.2	20737	24026.4	18013	14781.1	18546.2	22364.6
SJPG0116139.001	sp|Q9VCZ8|PFD5_DROME	Probable prefoldin subunit 5 OS=Drosophila melanogaster OX=7227 GN=Pfdn5 PE=2 SV=1	Pfdn5	12	8	207859	197230	210921	206978	202191	182387	244994	227435	243904	239646	238498	228197	198454	200418	208110	269137
SJPG0120477.001	sp|Q9VD09|PINTA_DROME	Retinol-binding protein pinta OS=Drosophila melanogaster OX=7227 GN=pinta PE=2 SV=1	pinta	5	3	41869.4	44352.1	42428.5	50662.3	45442.7	54670.5	50741.2	54242.7	50437.8	60045.9	60364.3	60475.6	46418	54744.1	52142.6	53929.3
SJPG0105020.001	sp|Q9VD26|ZFPL1_DROME	Zinc finger protein-like 1 homolog OS=Drosophila melanogaster OX=7227 GN=CG5382 PE=1 SV=1	CG5382	1	1	74961.3	83308.9	79541.3	78678.6	75883.6	63127.6	78511.1	94245.8	80233.1	78664.4	74616	79907	95035.9	81174.5	79869.9	97366
SJPG0120481.001	sp|Q9VD51|DDX18_DROME	Probable ATP-dependent RNA helicase pitchoune OS=Drosophila melanogaster OX=7227 GN=pit PE=2 SV=2	pit	10	5	58011.6	54566.1	50096.6	54811.7	54089.2	55933.3	58134.1	63113	57412.3	62027.7	56389.9	63620.5	59633.4	62126.2	64047.1	69609.8
SJPG0100375.001	sp|Q9VD92|ARCH_DROME	Protein archease-like OS=Drosophila melanogaster OX=7227 GN=Archease PE=2 SV=1	Archease	6	4	44242.3	47535.1	37836.5	50765.3	52136.5	51452.1	71885.2	72823.9	66498.2	78934.1	67233.8	81069.1	48174.2	53139.3	46809.2	52826.3
SJPG0105124.001	sp|Q9VDD1|DDRGK_DROME	DDRGK domain-containing protein 1 OS=Drosophila melanogaster OX=7227 GN=CG5862 PE=2 SV=1	CG5862	7	3	124880	109823	108352	114780	115481	116042	134027	110499	116664	109406	124167	102339	109953	95562.6	107337	112262
SJPG0117253.001	sp|Q9VDD3|SNMP1_DROME	Sensory neuron membrane protein 1 OS=Drosophila melanogaster OX=7227 GN=Snmp1 PE=1 SV=2	Snmp1	6	5	39391.9	37569.3	38791.4	37297.6	41610.4	37301.9	31579.2	32907.1	33363.1	33896.5	36344.4	35119.9	37312.6	37478	36886.9	35745.3
SJPG0120012.001	sp|Q9VDD7|S35B1_DROME	Solute carrier family 35 member B1 homolog OS=Drosophila melanogaster OX=7227 GN=meigo PE=2 SV=1	meigo	1	1	24663.5	23103.1	21676.2	24698.9	23180.3	24161.8	25516.5	24909.2	25647.5	26173.2	29410.9	28671.7	26848.4	18567.5	21374.6	27306.1
SJPG0105413.001	sp|Q9VDD9|TRM72_DROME	Putative tRNA (cytidine(32)/guanosine(34)-2'-O)-methyltransferase 2 OS=Drosophila melanogaster OX=7227 GN=CG7009 PE=3 SV=1	CG7009	1	1	5587.44	6958.68	6317.2	5256.69	5707.91	6286.81	5883.08	5141.21	5453.6	5886	6499.67	4609.23	7323.21	7292.46	7012.88	4887.87
SJPG0120517.001	sp|Q9VDE5|PPAN_DROME	Protein Peter pan OS=Drosophila melanogaster OX=7227 GN=ppan PE=1 SV=1	ppan	1	1	16686	11946.2	16113.2	14701.5	12478.1	15384.8	17628.7	16852.1	17139.2	16440.2	18150.4	18869.2	14010.8	15751.3	16653.3	19306.8
SJPG0117038.001	sp|Q9VDE6|EXOC6_DROME	Exocyst complex component 6 OS=Drosophila melanogaster OX=7227 GN=Sec15 PE=1 SV=1	Sec15	10	7	114738	110452	114182	111915	119271	114094	106605	108428	108724	108577	108360	108363	116721	112505	106867	116844
SJPG0116633.001	sp|Q9VDG2|RLIP_DROME	RalA-binding protein 1 OS=Drosophila melanogaster OX=7227 GN=Rlip PE=1 SV=1	Rlip	10	8	40866.6	44159.4	46010.6	47826.7	48477	47050.1	44696.6	46446.3	47745.6	46833.4	45395.6	47607.2	49220.3	45485.9	44854.6	52928.6
SJPG0105023.001	sp|Q9VDL1|LOVG_DROME	Esterase CG5412 OS=Drosophila melanogaster OX=7227 GN=CG5412 PE=2 SV=1	CG5412	2	1	19639.9	22370.2	21377.1	17594	21604.9	17453.8	19361.7	21465.9	19526.3	19051.6	14853.3	19367.6	17435	18865	19270.9	20838.5
SJPG0120578.001	sp|Q9VDQ7|NAA25_DROME	Phagocyte signaling-impaired protein OS=Drosophila melanogaster OX=7227 GN=psidin PE=2 SV=1	psidin	22	13	87882.9	85634	85801.1	81013.4	81405.8	78542.9	99188.5	99555.4	93820.6	93673.3	91684.8	93292.2	87081.3	88725.6	92729.9	98291.2
SJPG0115062.001	sp|Q9VDR1|MED25_DROME	Mediator of RNA polymerase II transcription subunit 25 OS=Drosophila melanogaster OX=7227 GN=MED25 PE=2 SV=1	MED25	3	3	13092.9	16857.2	14028.7	16046.9	14937.8	16503	17036.5	16895.5	16243.4	14906.8	15407.7	17106.9	16779	15488.1	12167.5	17629.8
SJPG0116608.001	sp|Q9VDS5|RG92B_DROME	Rho GTPase-activating protein 92B OS=Drosophila melanogaster OX=7227 GN=RhoGAP92B PE=1 SV=1	RhoGAP92B	9	4	51568.8	45602.1	50469.1	50778.8	50144.8	47787.7	56629.4	58441.9	54836.5	62489.3	58751.5	55786.9	57265.1	57629.1	56509.7	60091.6
SJPG0117452.001	sp|Q9VDS6|SURF6_DROME	Surfeit locus protein 6 homolog OS=Drosophila melanogaster OX=7227 GN=Surf6 PE=1 SV=1	Surf6	5	3	126435	134236	137122	117838	110835	109636	159679	149399	147065	152876	129560	157023	121989	116976	123656	165507
SJPG0101388.001	sp|Q9VDT6|MRM2_DROME	rRNA methyltransferase 2, mitochondrial OS=Drosophila melanogaster OX=7227 GN=CG11447 PE=2 SV=1	CG11447	1	1	29564.9	30629	25203.1	30550.9	30096.3	32606.4	29862.5	29434.9	29475.8	30558.8	32304	29446.2	25737.3	22200.5	22854.2	33623.8
SJPG0115691.001	sp|Q9VDV3|NUP58_DROME	Nuclear pore complex protein Nup58 OS=Drosophila melanogaster OX=7227 GN=Nup58 PE=1 SV=1	Nup58	4	3	67005.6	61229.5	69016.3	60263.4	66473	63682.3	66485.6	70015.1	72394.4	69476.9	68215	71350.7	71718.5	75222.2	72804.5	67500.3
SJPG0111552.001	sp|Q9VDW6|DMDA_DROME	Dystrophin, isoforms A/C/F/G/H OS=Drosophila melanogaster OX=7227 GN=Dys PE=1 SV=3	Dys	50	29	87526.2	88696.6	86365	87264.4	88354.3	89264.4	82018	86525.1	84813.8	85788.5	86573.9	88836.4	95986.4	96361.2	99116.1	89575.1
SJPG0114596.001	sp|Q9VDY1|INO80_DROME	Chromatin-remodeling ATPase INO80 OS=Drosophila melanogaster OX=7227 GN=Ino80 PE=1 SV=2	Ino80	1	1	31371.2	32704.8	33474.3	34967	31856	28800.6	36226.6	33114	32630.7	37757.3	34306.7	34706.1	34727.3	34584	34484	35192.3
SJPG0106679.001	sp|Q9VE00|C12A4_DROME	Probable cytochrome P450 12a4, mitochondrial OS=Drosophila melanogaster OX=7227 GN=Cyp12a4 PE=2 SV=2	Cyp12a4	51	15	371100	347156	311133	339569	327948	317334	308649	302406	290771	332424	334198	365338	416645	427920	473224	310116
SJPG0106680.001	sp|Q9VE01|C12A5_DROME	Probable cytochrome P450 12a5, mitochondrial OS=Drosophila melanogaster OX=7227 GN=Cyp12a5 PE=2 SV=1	Cyp12a5	51	15	359216	338059	322767	362379	362506	340024	424021	418071	391069	419412	386408	451362	384081	400923	427789	381502
SJPG0119926.001	sp|Q9VE04|RM55_DROME	39S ribosomal protein L55, mitochondrial OS=Drosophila melanogaster OX=7227 GN=mRpL55 PE=1 SV=1	mRpL55	7	3	23642.4	24059	23660.2	24626	25050.2	24484.1	19699.1	19863.4	19272.3	22287.6	21068.4	23166.7	25982.7	23581.5	27960.5	22900.3
SJPG0119378.001	sp|Q9VE09|GATA_DROME	Glutamyl-tRNA(Gln) amidotransferase subunit A, mitochondrial OS=Drosophila melanogaster OX=7227 GN=gatA PE=2 SV=1	gatA	13	7	31968	32542.6	35067.1	37945	35717.4	31840.5	35172.4	31512.9	34808.1	35961.7	37917.3	37391.8	39417.1	41169.6	38459.7	36368.6
SJPG0111796.001	sp|Q9VE34|EPG5_DROME	Ectopic P granules protein 5 homolog OS=Drosophila melanogaster OX=7227 GN=Epg5 PE=1 SV=2	Epg5	15	12	32776.6	31220	30833.6	29861.3	30917.7	31069	32245.2	32618.9	31741.8	33003.9	33064.8	32156	34824.7	32063.3	33384.2	33335.5
SJPG0106412.001	sp|Q9VE46|SC5A7_DROME	High-affinity choline transporter 1 OS=Drosophila melanogaster OX=7227 GN=ChT PE=2 SV=2	ChT	6	5	45428.5	43904.7	52109.7	45758.4	43678.9	46124.1	44760.1	40066.7	47499.5	47536.7	46450.8	46842.6	47256.5	43961.9	50776.9	52610.3
SJPG0112133.001	sp|Q9VE50|GOSR1_DROME	Golgi SNAP receptor complex member 1 OS=Drosophila melanogaster OX=7227 GN=Gos28 PE=2 SV=1	Gos28	2	1	16857	17505.4	16981	17944.3	19123.2	21412.2	16970.3	16057.8	17917.4	18439	19172.4	19253.5	16703.5	15347.5	18161	19675.5
SJPG0106626.001	sp|Q9VE51|CPSF3_DROME	Cleavage and polyadenylation specificity factor 73 OS=Drosophila melanogaster OX=7227 GN=Cpsf73 PE=1 SV=2	Cpsf73	8	6	66026	70039.5	64341.3	69326.2	64273.1	65046	67885.2	75069	76642.2	68922	73207.1	71313.3	65255.4	62299.7	60706.2	69886.2
SJPG0105574.001	sp|Q9VE61|RN181_DROME	E3 ubiquitin-protein ligase RNF181 homolog OS=Drosophila melanogaster OX=7227 GN=CG7694 PE=2 SV=1	CG7694	6	1	27781.8	28875.1	24080.7	23623.5	23081.1	27766.3	18786	22444	22119.2	15414.6	25269.4	16837.6	22946.8	13706.6	18828.5	18589.9
SJPG0118105.001	sp|Q9VE86|WRNXO_DROME	Werner Syndrome-like exonuclease OS=Drosophila melanogaster OX=7227 GN=WRNexo PE=1 SV=2	WRNexo	3	1	454434	392284	498478	539013	798541	396870	453606	510496	428687	522915	490095	473862	712054	657453	676147	321926
SJPG0116780.001	sp|Q9VEA5|RPB4_DROME	DNA-directed RNA polymerase II subunit Rpb4 OS=Drosophila melanogaster OX=7227 GN=Rpb4 PE=2 SV=5	Rpb4	7	3	27108.8	26849.7	28340.7	25341.8	24652.8	27311.2	30133.5	28331.7	28122.8	27388.7	28448	26493.6	28314.6	29937	28164.7	29727.2
SJPG0119958.001	sp|Q9VEB4|MTEF5_DROME	Transcription termination factor 5, mitochondrial OS=Drosophila melanogaster OX=7227 GN=mTerf5 PE=1 SV=1	mTerf5	6	4	43747.5	45745.1	40869.5	41390.7	39091.8	43345	40517.8	43086	42057.7	38021.9	36916.7	37323.7	40831.2	35331.6	37608.9	45171
SJPG0115054.001	sp|Q9VEC1|MED17_DROME	Mediator of RNA polymerase II transcription subunit 17 OS=Drosophila melanogaster OX=7227 GN=MED17 PE=1 SV=1	MED17	5	4	20960.3	23267.1	24706.2	22232.1	22229.3	22099.7	23420.9	25773.4	25197.2	26262.5	26452.3	24693.5	23900.4	25393.4	23833.8	27718.4
SJPG0100400.001	sp|Q9VEC3|ARP5_DROME	Actin-related protein 5 OS=Drosophila melanogaster OX=7227 GN=Arp5 PE=1 SV=1	Arp5	1	1	19029.7	24276.7	21120.7	18562.6	22684.2	26373.3	12245.6	17650	13880.5	11817.6	15577.3	10979.6	21763.6	13463.4	13267.1	11397.7
SJPG0120285.001	sp|Q9VEG9|NRM_DROME	Nurim homolog OS=Drosophila melanogaster OX=7227 GN=nrm PE=2 SV=1	nrm	2	2	9185.37	8724.14	9800.95	9314.4	11066	9793.79	11148.4	12319.8	10250.9	12258.7	9521.78	11399.1	10731.5	9326.24	9364.46	12057.2
SJPG0119726.001	sp|Q9VEJ2|NOP14_DROME	Nucleolar protein 14 homolog OS=Drosophila melanogaster OX=7227 GN=l(3)07882 PE=2 SV=2	l	2	2	20971.4	23448.1	22838.9	19663.9	22385.8	18990.3	23521.4	22098.9	18631.6	23520.7	24570.6	27263.6	25791.6	23619.3	26032.3	27145
SJPG0117448.001	sp|Q9VEK6|SUR8_DROME	Leucine-rich repeat protein soc-2 homolog OS=Drosophila melanogaster OX=7227 GN=Sur-8 PE=2 SV=3	Sur-8	2	1	28594	23229.9	28578.6	20559.6	23739.8	26481.4	23565.3	20370.4	25660.5	20891	25194.8	23729	27884.7	25064.8	27364.8	20996.1
SJPG0118796.001	sp|Q9VEN1|FLNA_DROME	Filamin-A OS=Drosophila melanogaster OX=7227 GN=cher PE=1 SV=2	cher	367	89	1.41185e+06	1.47236e+06	1.42347e+06	1.54748e+06	1.548e+06	1.56575e+06	1.61067e+06	1.68468e+06	1.63366e+06	1.77139e+06	1.69831e+06	1.74251e+06	1.67226e+06	1.74427e+06	1.70327e+06	1.62e+06
SJPG0104975.001	sp|Q9VEP1|TRM71_DROME	Putative tRNA (cytidine(32)/guanosine(34)-2'-O)-methyltransferase 1 OS=Drosophila melanogaster OX=7227 GN=CG5220 PE=2 SV=1	CG5220	4	3	19883.5	21026.3	19541.7	18765	18366	20433.5	18607.8	18260.3	16942.8	19086.8	19262.7	18829.8	19947.6	19579.2	18538	17489.7
[truncated: 5,513 more rows]

## Sheet: UBE2D-OE vs Control
Protein Group#	Protein Accession #	Protein Description	GN	PSM#	Total Peptide#	sig126 (C1)	sig127N (C2)	sig127C (C3)	sig128N (U1)	sig128C (U2)	sig129N (U3)	Log2Fold(U1,U2,U3/C1,C2,C3)	p-value_UvsC_U1,U2,U3:C1,C2,C3
[truncated: 6,987 more rows]

[truncated: 11 more sheets: UBE2D-OEvsControl;p<0.05log2+-1, KDeffvsControl, KDeffvsControl;p<0.05log2+-1, KDresvsControl, KDresvsControl;p<0.05log2+-1, EffvsControl, EffvsControl;p<0.05log2+-1, KDresvsKDeff, KDresvsKDeff;p<0.05log2+-1, KDeffAllvsControl, KDeffAllvsControl;p<0.05log2+-1]
