# Supplementary material for: The ubiquitin-conjugating enzyme UBE2D/eff maintains a youthful proteome and ensures protein quality control during aging
Source: bioRxiv. 2024 Feb 29:2023.12.12.571303. Originally published 2023 Dec 13. Preprint. [Version 2] doi: 10.1101/2023.12.12.571303 (PMC10759998; doi:10.1101/2023.12.12.571303)
Supplement: Supplement 5 — Supplementary Table 5. Source data and full scans of western blots. [file media-5.xlsx]

## Sheet: Sheet1
	Source data for:		The ubiquitin-conjugating enzyme UBE2D/eff maintains a youthful proteome and ensures protein quality control during aging
			Liam C. Hunt, Kudzai Nyamkondiwa, Anna Stephan, Jianqin Jiao, Kanisha Kavdia, Vishwajeeth Pagala, Junmin Peng, Fabio Demontis

## Sheet: Fig1B
								1			2			3			4			5			6			7
		mean	st dev	n	mean	st dev	n	mean	st dev	n	mean	st dev	n	mean	st dev	n	mean	st dev	n	mean	st dev	n	mean	st dev	n	mean	st dev	n
	Controls							0.83	0.34	5	1.00896	0.410157	5			5			5			5			5			5
	A-B-U							2.45	0.93	5	1.22	0.28	5	0.67	0.48	5	0.45	0.32	5	5.51554	5.99351	5	2.83574	1.41524	5	1.85638	0.582729	5
	C							1.12965	0.366959	5			5			5			5			5			5			5
	D1-D2-D3-D4	2.06	0.68	5	1.24	0.5	5	0.59	0.33	5	1.64084	0.35337	5	0.924156	0.395758	5	1.08151	0.389275	5	0.938111	0.788068	5	3.1649	1.18277	5	0.944868	0.675415	5
	E1-E2-E3							0.100014	0.0456804	5			5			5			5			5			5			5
	F-M							0.8	0.48	5	0.67	0.37	5	0.534041	0.212187	5	0.417217	0.114039	5	0.215727	0.102258	5	0.10477	0.0282431	5			5
	G1							0.65	0.2	5	0.378753	0.12783	5			5			5			5			5			5
	G2							0.232722	0.135232	5	1.29926	0.510082	5	0.461889	0.181945	5	0.601508	0.620122	5	0.283116	0.247614	5			5			5
	H							1.97	1.22	5	1.77046	0.492962	5	0.208833	0.0844081	5	0.168725	0.110145	5			5			5			5
	I							1.8	0.75	5	1.75	0.36	5	1.61	0.48	5	0.79	0.43	5	0.191691	0.0432983	5	0.126174	0.0810048	5	0.0917542	0.0427445	5
	J1-J2							0.596114	0.360403	5	2.10807	0.365452	5	1.12837	0.485056	5			5			5			5			5
	K							0.27	0.18	5	0.345163	0.12209	5			5			5			5			5			5
	L3							0.7	0.19	5	0.402319	0.217632	5	0.18117	0.184333	5	2.66682	1.00814	5	1.74658	0.745569	5			5			5
	L6							1.02873	0.410578	5	1.11808	0.31077	5	4.08441	1.33054	5	1.7825	0.989556	5			5			5			5
	N-T							0.867133	1.14016	5	0.291428	0.0556571	5			5			5			5			5			5
	Q1-Q2							1.26	0.59	5	1.05988	0.546397	5	0.125663	0.0647941	5			5			5			5			5
	QL1							0.52	0.34	5	0.214297	0.0994627	5	0.122663	0.0773045	5			5			5			5			5
	R1-R2							0.576335	0.386426	5	0.212883	0.0880553	5	0.943819	0.323725	5	0.574779	0.399397	5			5			5			5
	S							0.77	0.39	5	5.17439	3.34597	5	0.330277	0.160535	5	0.256049	0.11151	5			5			5			5
	V1-V2							0.77	0.53	5	0.55	0.28	5	0.159405	0.0267056	5			5			5			5			5
	W							1.28124	0.473156	5	2.0274	0.588917	5			5			5			5			5			5
	Z							0.56	0.32	5	0.41	0.18	5	0.154657	0.0473382	5	0.188843	0.0800518	5	0.604882	0.618082	5	0.411327	0.299505	5			5

## Sheet: Fig1C
			gene			stdev
			mean	st dev	n	mean	st dev	n	mean	st dev	n	mean	st dev	n	mean	st dev	n	mean	st dev	n	mean	st dev	n	mean	st dev	n	mean	st dev	n	mean	st dev	n	mean	st dev	n	mean	st dev	n
		Controls	0.988	0.4187	5	0.852	0.2664	5	0.846	0.324	5			5			5			5			5			5			5			5			5			5
		A-B-U	7.249	3.9931	5	6.03	1.1234	5	0.944	0.534	5	0.781	0.357324	5	0.58867	0.35881	5	0.570986	0.307357	5	0.390379	0.173081	5	0.343049	0.107318	5	0.134661	0.0697992	5	0.134015	0.0929785	5			5			5
		C	2.429	0.8794	5	0.222	0.0566	5			5			5			5			5			5			5			5			5			5			5
		D1-D2-D3-D4	2.871	0.9158	5	2.378	0.8849	5	1.196	0.422	5	1.13	0.394892	5	0.776623	0.238484	5	0.698725	0.205652	5	0.633748	0.412065	5			5			5			5			5			5
		E1-E2-E3	0.564	0.1588	5			5			5			5			5			5			5			5			5			5			5			5
		F-M	0.765	0.4683	5			5			5			5			5			5			5			5			5			5			5			5
		J1-J2	1.78	0.9847	5	1.002	0.5808	5	0.783	0.466	5	0.782	0.268525	5	0.768649	0.488694	5	0.757425	0.384271	5	0.754324	0.30606	5	0.658015	0.353184	5	0.560205	0.180127	5	0.559541	0.124189	5	0.33537	0.155546	5	0.144648	0.101083	5
		K	0.432	0.1832	5			5			5			5			5			5			5			5			5			5			5			5
		L3-L6	5.207	1.5911	5	1.085	0.7104	5	0.393	0.348	5	0.275	0.144264	5	0.373618	0.0659483	5	0.131726	0.0690674	5			5			5			5			5			5			5
		N-T	0.689	0.3326	5	0.585	0.2655	5			5			5			5			5			5			5			5			5			5			5
		R1-R2	0.392	0.1538	5	0.168	0.0699	5	0.117	0.184	5	0.088	0.0778397	5	0.536337	0.388268	5	1.80717	0.889758	5	0.838942	0.324936	5	0.955679	0.274422	5	0.297344	0.12711	5			5			5			5
		S	0.943	0.583	5	0.656	0.2514	5			5			5			5			5			5			5			5			5			5			5
		V1-V2	1.925	0.4031	5	1.446	1.6254	5			5			5			5			5			5			5			5			5			5			5

## Sheet: Fig1D
				HTT mRNA			GFP mRNA
			control RNAi#1	0.7466	1.04856	0.88479	0.753496	0.908571	0.827408
			control RNAi#2	1.35511	0.875639	1.0893	0.914891	1.4456	1.15003
			eff RNAi #1	1.75128	1.21286	1.03055	1.50699	0.967056	0.853623
			eff RNAi #2	0.834167	0.881729	0.857618	0.889873	0.896063	0.905428

## Sheet: Fig1E
		Control RNAi	eff RNAi#1	eff RNAi#2
		0.814858	7.28755	4.6129
		1.15674	8.60958	9.14903
		1.0284	5.65154	7.41536

## Sheet: Fig2B
		1	2	3	4
		0.051	0.129	0.019	0.021
		0.059	0.159	0.037	0.044
		0.051	0.203	0.06	0.024

## Sheet: Fig3B
			eff protein levels
			young	old
			0.942029	0.76087
			0.969203	0.878623
			1.11413	0.806159
			0.987319	0.842391
			0.987319	0.769928

## Sheet: Fig3D
		area			number			size
		control RNAi	eff RNAi		control RNAi	eff RNAi		control RNAi	eff RNAi
		2.878	5.774		0.0366662	0.0585178		0.785	0.987
		6.388	5.8		0.0563573	0.0211109		1.133	2.747
		3.407	5.716		0.0756781	0.0232713		0.45	2.456
		3.308	8.381		0.0237034	0.029012		1.396	2.889
		2.34	3.9		0.0372835	0.0162961		0.628	2.393
		5.825	5.315		0.0474068	0.0386415		1.229	1.375
		3.163	7.37		0.0443822	0.021975		0.713	3.354
		3.984	5.763		0.0198763	0.0343823		2.004	1.676
		4.176	2.455		0.0259256	0.0240738		1.611	1.02
		2.671	2.282		0.0437032	0.00734559		0.611	3.107

## Sheet: Fig3F
		control RNAi#1	eff RNAi #1	eff RNAi #2			control RNAi#1	eff RNAi #1	eff RNAi #2
		0.863061	2.51385	3.10673			1.02274	3.49633	5.24075
		0.997533	2.89824	4.25257			0.941358	3.63047	10.0335
		1.13941	3.48709	3.89531			1.0359	5.32567	7.82034
		control RNAi#1	eff RNAi #1	eff RNAi #2			control RNAi#1	eff RNAi #1	eff RNAi #2
		0.883654	2.0327	1.68361			1.04625	0.949293	0.679182
		0.990409	2.03489	2.28175			0.953249	0.806291	1.11644
		1.12594	2.25674	4.27648			1.00051	0.775796	1.80797

## Sheet: Fig4B
	Control RNAi + mCherry	Control RNAi + hUBE2D2	eff RNAi + mCherry	eff RNAi + hUBE2D2			Control RNAi + mCherry	Control RNAi + hUBE2D2	eff RNAi + mCherry	eff RNAi + hUBE2D2
	0.828179	1.28484	2.62919	1.82325			0.912773	0.948879	2.14962	1.26166
	1.09256	1.24867	2.28124	1.41242			1.1247	1.02048	2.01687	1.23717
	1.07926	1.89983	1.57295	1.59037			0.962532	1.73576	2.00933	1.3647
	Control RNAi + mCherry	Control RNAi + hUBE2D2	eff RNAi + mCherry	eff RNAi + hUBE2D2			Control RNAi + mCherry	Control RNAi + hUBE2D2	eff RNAi + mCherry	eff RNAi + hUBE2D2
	0.792649	1.43894	2.63222	2.45663			1.14073	0.489045	3.54638	3.80077
	0.882777	1.37308	2.78866	3.18825			0.852977	0.238332	3.91924	4.24458
	1.32461	1.57895	3.00298	2.57379			1.00629	1.86126	4.14608	2.24249

[truncated: 15 more sheets: Fig4C, Fig4D, Fig4E, Fig5A, Fig5B, Fig5C, Fig5D, Fig5E, Fig5F-G, Fig6A-D, Fig6E, full scans blots Fig1E, full scans blots Fig2C, full scans blots Fig3E, full scans blots Fig4A]
